# Supplementary material for: Crystal structure of the bora­benzene–2,6-lutidine adduct
Source: Acta Crystallogr E Crystallogr Commun. 2015 Nov 14;71(Pt 12):o944. doi: 10.1107/S2056989015020599 (PMC4719914; doi:10.1107/S2056989015020599)
Supplement: Supplementary file 1 [file e-71-0o944-sup1.cif]

##############################################################################
#                                                                            #
# This CIF contains the data in a paper accepted for publication in          #
# Acta Crystallographica Section E. It conforms to the requirements of       #
# Notes for Authors for Acta Crystallographica Section E, and has been       #
# peer reviewed under the auspices of the IUCr Commission on Journals.       #
#                                                                            #
# Full details of the Crystallographic Information File format               #
# are given in the paper "The Crystallographic Information File (CIF):       #
# a New Standard Archive File for Crystallography" by S. R. Hall, F. H.      #
# Allen and I. D. Brown [Acta Cryst. (1991), A47, 655-685].                  #
#                                                                            #
# The current version of the core CIF dictionary is obtainable from          #
# ftp://ftp.iucr.org/pub/cif_core.dic.                                       #
#                                                                            #
# Software is freely available for graphical display of the structure(s)     #
# in this CIF. For information consult the CIF software page                 #
# http://www.iucr.org/resources/cif/software.                                #
#                                                                            #
# This file may be used for bona fide research purposes within the           #
# scientific community so long as proper attribution is given to the journal # 
# article from which it was obtained.                                        #
#                                                                            #
##############################################################################
data_I
_database_code_depnum_ccdc_archive 'CCDC 1434350'
_audit_creation_method     SHELXL-2014
_journal_date_recd_electronic     2015-10-18
_journal_date_accepted     2015-10-30
_journal_name_full     'Acta Crystallographica, Section E'
_journal_year     2015
_journal_volume     71
_journal_issue     12
_journal_page_first     o944
_journal_page_last     o944
_journal_paper_category     HO
_journal_paper_doi     10.1107/S2056989015020599
_journal_coeditor_code     HB7526
_publ_contact_author_name     'Matti Haukka'
_publ_contact_author_address
;
Department of Chemistry, University of Jyv\"askyl\"a, PO Box 35,
FI-40014 Jyv\"askyl\"a, Finland
;
_publ_contact_author_email     matti.o.haukka@jyu.fi
_publ_contact_author_fax     ?
_publ_contact_author_phone     '+358 40 8054666'
_publ_section_title
;
Crystal structure of the borabenzene--2,6-lutidine adduct
;
_publ_section_title_footnote     .
loop_
    _publ_author_name
    _publ_author_footnote
    _publ_author_address
    'Kivij\"arvi, Lauri' .
;
Department of Chemistry, University of Jyv\"askyl\"a, PO Box 35,
FI-40014 Jyv\"askyl\"a, Finland
;
    'Haukka, Matti' .
;
Department of Chemistry, University of Jyv\"askyl\"a, PO Box 35,
FI-40014 Jyv\"askyl\"a, Finland
;
_publ_section_synopsis     .
_chemical_name_systematic
;
Borabenzene--2,6-lutidine
;
_chemical_name_common     ?
_chemical_formula_moiety     'C12 H14 B N'
_chemical_formula_sum     'C12 H14 B N'
_chemical_formula_iupac     'C12 H14 B N'
_chemical_formula_weight     183.05
_chemical_melting_point     ?
_shelx_space_group_comment
;
The symmetry employed for this shelxl refinement is uniquely defined
by the following loop, which should always be used as a source of
symmetry information in preference to the above space-group names.
They are only intended as comments.
;
_space_group_crystal_system     monoclinic
_space_group_name_H-M_alt     'C 2/c'
_space_group_name_Hall     '-C 2yc'
loop_
    _space_group_symop_operation_xyz
    'x, y, z'
    '-x, y, -z+1/2'
    'x+1/2, y+1/2, z'
    '-x+1/2, y+1/2, -z+1/2'
    '-x, -y, -z'
    'x, -y, z-1/2'
    '-x+1/2, -y+1/2, -z'
    'x+1/2, -y+1/2, z-1/2'
_cell_length_a     10.008(2)
_cell_length_b     14.447(3)
_cell_length_c     7.1360(14)
_cell_angle_alpha     90
_cell_angle_beta     90.16(3)
_cell_angle_gamma     90
_cell_volume     1031.8(4)
_cell_formula_units_Z     4
_cell_measurement_reflns_used     10098
_cell_measurement_theta_min     1.00
_cell_measurement_theta_max     28.70
_cell_measurement_temperature     120(2)
_exptl_crystal_description     needle
_exptl_crystal_colour     yellow
_exptl_crystal_size_max     0.238
_exptl_crystal_size_mid     0.182
_exptl_crystal_size_min     0.158
_exptl_crystal_density_diffrn     1.178
_exptl_crystal_density_meas     ?
_exptl_crystal_density_method     ?
_exptl_crystal_F_000     392
_exptl_absorpt_coefficient_mu     0.067
_exptl_absorpt_correction_type     multi-scan
_exptl_absorpt_process_details
;
(SADABS; Bruker, 2012)
;
_shelx_estimated_absorpt_T_min     0.984
_shelx_estimated_absorpt_T_max     0.989
_exptl_absorpt_correction_T_min     0.6459
_exptl_absorpt_correction_T_max     0.7458
_exptl_special_details     ?
_diffrn_ambient_temperature     120(2)
_diffrn_radiation_type     MoK\a
_diffrn_radiation_wavelength     0.71073
_diffrn_radiation_monochromator     'horizontally mounted graphite crystal'
_diffrn_measurement_device_type     'Bruker Kappa APEXII CCD'
_diffrn_measurement_device     '\k-geometry diffractometer'
_diffrn_measurement_method     '\f scans and \w scans with \k offset'
_diffrn_detector_area_resol_mean     16
_diffrn_reflns_number     7258
_diffrn_reflns_av_R_equivalents     0.0278
_diffrn_reflns_theta_min     4.014
_diffrn_reflns_theta_max     29.996
_diffrn_reflns_theta_full     26.000
_diffrn_measured_fraction_theta_max     0.983
_diffrn_measured_fraction_theta_full     0.985
_diffrn_reflns_limit_h_min     -14
_diffrn_reflns_limit_h_max     14
_diffrn_reflns_limit_k_min     -16
_diffrn_reflns_limit_k_max     20
_diffrn_reflns_limit_l_min     -9
_diffrn_reflns_limit_l_max     9
_refine_special_details     ?
_reflns_number_total     1482
_reflns_number_gt     1280
_reflns_threshold_expression     'I > 2\s(I)'
_refine_ls_structure_factor_coef     Fsqd
_refine_ls_matrix_type     full
_refine_ls_R_factor_all     0.0521
_refine_ls_R_factor_gt     0.0438
_refine_ls_wR_factor_gt     0.1121
_refine_ls_wR_factor_ref     0.1196
_refine_ls_goodness_of_fit_ref     1.055
_refine_ls_restrained_S_all     1.055
_refine_ls_number_reflns     1482
_refine_ls_number_parameters     67
_refine_ls_number_restraints     0
_refine_ls_hydrogen_treatment     constr
_refine_ls_weighting_scheme     calc
_refine_ls_weighting_details
              'w=1/[\s^2^(Fo^2^)+(0.0555P)^2^+0.6142P] where P=(Fo^2^+2Fc^2^)/3'
_atom_sites_solution_hydrogens     geom
_atom_sites_solution_primary     ?
_atom_sites_solution_secondary     ?
_refine_ls_shift/su_max     0.000
_refine_ls_shift/su_mean     0.000
_refine_diff_density_max     0.296
_refine_diff_density_min     -0.171
_refine_ls_extinction_method     none
_refine_ls_extinction_coef     .
loop_
    _atom_type_symbol
    _atom_type_description
    _atom_type_scat_dispersion_real
    _atom_type_scat_dispersion_imag
    _atom_type_scat_source
    'C' 'C' 0.0033 0.0016
                         'International Tables Vol C Tables 4.2.6.8 and 6.1.1.4'
    'H' 'H' 0.0000 0.0000
                         'International Tables Vol C Tables 4.2.6.8 and 6.1.1.4'
    'B' 'B' 0.0013 0.0007
                         'International Tables Vol C Tables 4.2.6.8 and 6.1.1.4'
    'N' 'N' 0.0061 0.0033
                         'International Tables Vol C Tables 4.2.6.8 and 6.1.1.4'
_computing_data_collection
;
COLLECT (Bruker, 2008)
;
_computing_cell_refinement
;
DENZO/SCALEPACK (Otwinowski & Minor, 1997)
;
_computing_data_reduction
;
DENZO/SCALEPACK (Otwinowski & Minor, 1997)
;
_computing_structure_solution
;
SUPERFLIP (Palatinus & Chapuis, 2007)
;
_computing_structure_refinement
;
SHELXL2014 (Sheldrick, 2015)
;
_computing_molecular_graphics
;
<i>CHIMERA</i> (Pettersen <i>et al.</i>,  2004)
;
_computing_publication_material
;
SHELXL2014 (Sheldrick, 2015)
;
loop_
    _atom_site_type_symbol
    _atom_site_label
    _atom_site_fract_x
    _atom_site_fract_y
    _atom_site_fract_z
    _atom_site_U_iso_or_equiv
    _atom_site_adp_type
    _atom_site_calc_flag
    _atom_site_occupancy
    _atom_site_disorder_assembly
    _atom_site_disorder_group
    N N1 0.5000 0.38254(7) 0.7500 0.0182(2) Uani d 1 . .
    C C1 0.43941(9) 0.22210(7) 0.59114(13) 0.0229(2) Uani d 1 . .
    H H1 0.3993 0.2534 0.4883 0.028 Uiso calc 1 . .
    C C2 0.44362(10) 0.12556(7) 0.59879(14) 0.0246(2) Uani d 1 . .
    H H2 0.4069 0.0910 0.4977 0.030 Uiso calc 1 . .
    C C3 0.5000 0.07806(9) 0.7500 0.0254(3) Uani d 1 . .
    H H3 0.5000 0.0123 0.7500 0.031 Uiso calc 1 . .
    C C4 0.38816(9) 0.42921(7) 0.80474(12) 0.0197(2) Uani d 1 . .
    C C5 0.38693(9) 0.52523(7) 0.80370(13) 0.0225(2) Uani d 1 . .
    H H5 0.3086 0.5578 0.8398 0.027 Uiso calc 1 . .
    C C6 0.5000 0.57352(9) 0.7500 0.0241(3) Uani d 1 . .
    H H6 0.5000 0.6393 0.7500 0.029 Uiso calc 1 . .
    C C7 0.26941(10) 0.37460(7) 0.86747(15) 0.0258(2) Uani d 1 . .
    H H7A 0.2957 0.3332 0.9699 0.039 Uiso calc 1 . .
    H H7B 0.2351 0.3379 0.7624 0.039 Uiso calc 1 . .
    H H7C 0.1996 0.4169 0.9112 0.039 Uiso calc 1 . .
    B B1 0.5000 0.27415(10) 0.7500 0.0195(3) Uani d 1 . .
loop_
    _atom_site_aniso_label
    _atom_site_aniso_U_11
    _atom_site_aniso_U_22
    _atom_site_aniso_U_33
    _atom_site_aniso_U_12
    _atom_site_aniso_U_13
    _atom_site_aniso_U_23
    N1 0.0180(5) 0.0187(5) 0.0179(5) 0.000 -0.0021(4) 0.000
    C1 0.0222(4) 0.0228(5) 0.0239(5) -0.0022(3) -0.0018(3) 0.0003(3)
    C2 0.0222(4) 0.0235(5) 0.0282(5) -0.0047(3) 0.0024(4) -0.0045(4)
    C3 0.0230(6) 0.0179(6) 0.0355(7) 0.000 0.0068(5) 0.000
    C4 0.0183(4) 0.0224(4) 0.0183(4) 0.0011(3) -0.0013(3) 0.0003(3)
    C5 0.0237(5) 0.0221(5) 0.0218(5) 0.0042(3) 0.0006(3) -0.0004(3)
    C6 0.0309(7) 0.0193(6) 0.0220(6) 0.000 -0.0004(5) 0.000
    C7 0.0195(4) 0.0268(5) 0.0312(5) -0.0010(3) 0.0025(4) -0.0003(4)
    B1 0.0177(6) 0.0177(6) 0.0230(6) 0.000 -0.0002(5) 0.000
_geom_special_details
;
All e.s.d.'s (except the e.s.d. in the dihedral angle between two l.s. planes)
are estimated using the full covariance matrix. The cell e.s.d.'s are taken
into account individually in the estimation of e.s.d.'s in distances, angles
and torsion angles; correlations between e.s.d.'s in cell parameters are only
used when they are defined by crystal symmetry. An approximate (isotropic)
treatment of cell e.s.d.'s is used for estimating e.s.d.'s involving l.s.
planes.
;
loop_
    _geom_bond_atom_site_label_1
    _geom_bond_atom_site_label_2
    _geom_bond_site_symmetry_2
    _geom_bond_distance
    _geom_bond_publ_flag
    N1 C4 2_656 1.3647(11) ?
    N1 C4 . 1.3647(11) n
    N1 B1 . 1.5659(18) n
    C1 C2 . 1.3964(14) n
    C1 B1 . 1.4881(12) n
    C1 H1 . 0.9500 ?
    C2 C3 . 1.3965(13) n
    C2 H2 . 0.9500 ?
    C3 C2 2_656 1.3966(13) ?
    C3 H3 . 0.9500 ?
    C4 C5 . 1.3874(13) n
    C4 C7 . 1.4961(13) ?
    C5 C6 . 1.3843(12) n
    C5 H5 . 0.9500 ?
    C6 C5 2_656 1.3843(12) ?
    C6 H6 . 0.9500 ?
    C7 H7A . 0.9800 ?
    C7 H7B . 0.9800 ?
    C7 H7C . 0.9800 ?
    B1 C1 2_656 1.4881(12) ?
loop_
    _geom_angle_atom_site_label_1
    _geom_angle_atom_site_label_2
    _geom_angle_atom_site_label_3
    _geom_angle_site_symmetry_1
    _geom_angle_site_symmetry_3
    _geom_angle
    _geom_angle_publ_flag
    C4 N1 C4 2_656 . 120.78(11) ?
    C4 N1 B1 2_656 . 119.61(6) ?
    C4 N1 B1 . . 119.61(6) ?
    C2 C1 B1 . . 117.56(9) ?
    C2 C1 H1 . . 121.2 ?
    B1 C1 H1 . . 121.2 ?
    C1 C2 C3 . . 122.22(9) ?
    C1 C2 H2 . . 118.9 ?
    C3 C2 H2 . . 118.9 ?
    C2 C3 C2 . 2_656 121.13(13) ?
    C2 C3 H3 . . 119.4 ?
    C2 C3 H3 2_656 . 119.4 ?
    N1 C4 C5 . . 119.99(9) ?
    N1 C4 C7 . . 118.55(9) ?
    C5 C4 C7 . . 121.46(8) ?
    C6 C5 C4 . . 119.88(9) ?
    C6 C5 H5 . . 120.1 ?
    C4 C5 H5 . . 120.1 ?
    C5 C6 C5 2_656 . 119.48(13) ?
    C5 C6 H6 2_656 . 120.3 ?
    C5 C6 H6 . . 120.3 ?
    C4 C7 H7A . . 109.5 ?
    C4 C7 H7B . . 109.5 ?
    H7A C7 H7B . . 109.5 ?
    C4 C7 H7C . . 109.5 ?
    H7A C7 H7C . . 109.5 ?
    H7B C7 H7C . . 109.5 ?
    C1 B1 C1 . 2_656 119.30(12) ?
    C1 B1 N1 . . 120.35(6) ?
    C1 B1 N1 2_656 . 120.35(6) ?
loop_
    _geom_torsion_atom_site_label_1
    _geom_torsion_atom_site_label_2
    _geom_torsion_atom_site_label_3
    _geom_torsion_atom_site_label_4
    _geom_torsion_site_symmetry_1
    _geom_torsion_site_symmetry_2
    _geom_torsion_site_symmetry_3
    _geom_torsion_site_symmetry_4
    _geom_torsion
    _geom_torsion_publ_flag
    B1 C1 C2 C3 . . . . 1.10(12) ?
    C1 C2 C3 C2 . . . 2_656 -0.59(7) ?
    C4 N1 C4 C5 2_656 . . . 0.52(6) ?
    B1 N1 C4 C5 . . . . -179.47(6) ?
    C4 N1 C4 C7 2_656 . . . -178.65(9) ?
    B1 N1 C4 C7 . . . . 1.35(9) ?
    N1 C4 C5 C6 . . . . -1.05(12) ?
    C7 C4 C5 C6 . . . . 178.10(7) ?
    C4 C5 C6 C5 . . . 2_656 0.52(6) ?
    C2 C1 B1 C1 . . . 2_656 -0.53(6) ?
    C2 C1 B1 N1 . . . . 179.47(6) ?
    C4 N1 B1 C1 2_656 . . . -98.80(6) ?
    C4 N1 B1 C1 . . . . 81.20(6) ?
    C4 N1 B1 C1 2_656 . . 2_656 81.20(6) ?
    C4 N1 B1 C1 . . . 2_656 -98.80(6) ?
_shelx_hkl_file
;
   1   0   0    0.15    0.09
   3   0   0   -0.47    0.21
  -3   0   0   -0.56    0.35
  -3   0   0    0.10    0.21
  -3   0   0   -0.34    0.33
   4   0   0  342.22   13.61
   4   0   0  345.13   12.70
   4   0   0  332.33   15.21
  -4   0   0  326.06   10.92
  -4   0   0  329.49   15.20
  -4   0   0  338.66   14.35
  -4   0   0  338.73   11.44
   5   0   0    0.32    0.29
   5   0   0   -0.16    0.54
   5   0   0   -0.33    0.26
  -5   0   0    0.60    0.43
  -5   0   0   -0.50    0.27
  -5   0   0   -0.51    0.34
  -5   0   0   -0.38    0.38
   6   0   0   51.36    1.86
   6   0   0   55.62    2.09
   6   0   0   52.61    1.75
  -6   0   0   54.48    1.86
  -6   0   0   52.74    2.28
  -6   0   0   52.52    2.31
  -6   0   0   51.33    2.91
   7   0   0   -0.21    0.28
  -7   0   0   -0.29    0.39
  -7   0   0    0.05    0.46
   8   0   0  162.31    7.12
   8   0   0  165.49    5.60
  -8   0   0  167.16    9.50
  -8   0   0  175.39    6.13
   9   0   0   -0.74    0.57
  -9   0   0   -0.90    0.59
  10   0   0   45.67    2.14
 -10   0   0   46.00    1.51
  11   0   0   -0.70    0.58
 -11   0   0   -0.04    0.60
  12   0   0    1.68    0.55
 -12   0   0    1.82    0.64
  13   0   0    0.13    0.30
  13   0   0    0.50    0.71
 -13   0   0   -0.66    0.63
  14   0   0    5.35    0.88
 -14   0   0    4.22    0.76
  15   0   0    0.94    0.52
 -15   0   0    0.70    0.48
  16   0   0   41.14    2.99
 -16   0   0   38.21    2.84
 -16   1   0   -0.13    0.39
  16  -1   0   -0.35    0.59
 -15   1   0    8.69    1.00
  15  -1   0    8.65    1.12
 -14   1   0   -0.65    0.62
  14  -1   0    0.49    0.68
 -13   1   0    3.00    0.44
  13  -1   0    3.17    0.70
 -12   1   0    0.24    0.39
  12  -1   0    0.27    0.44
 -11   1   0    2.76    0.60
  11  -1   0    4.04    0.64
 -10   1   0    0.62    0.65
 -10   1   0   -0.01    0.55
  10  -1   0    0.73    0.52
  -9   1   0  359.77   10.41
  -9   1   0  345.42    9.34
   9  -1   0  365.50   17.69
  -8   1   0    0.13    0.37
  -8   1   0    0.63    0.55
  -8   1   0   -0.05    0.45
   8  -1   0   -0.01    0.25
   8  -1   0    0.69    0.42
  -7   1   0   61.66    1.93
  -7   1   0   57.31    2.56
  -7   1   0   58.55    1.35
   7  -1   0   61.00    2.93
   7  -1   0   59.74    4.68
   7  -1   0   59.30    2.99
  -6   1   0    0.26    0.42
  -6   1   0    0.04    0.19
  -6   1   0   -0.44    0.27
  -6   1   0    0.05    0.30
   6  -1   0   -0.27    0.28
   6  -1   0    0.46    0.41
  -5   1   0   27.55    1.23
  -5   1   0   26.82    1.14
  -5   1   0   29.38    1.40
  -5   1   0   28.49    1.75
   5  -1   0   30.10    1.09
   5  -1   0   26.38    1.06
   5  -1   0   26.24    1.09
  -4   1   0    0.19    0.38
  -4   1   0   -0.78    0.41
  -4   1   0    0.05    0.25
  -4   1   0   -0.03    0.35
   4  -1   0   -0.63    0.27
   4  -1   0   -0.69    0.33
   4  -1   0   -1.12    0.47
  -3   1   0  349.95   23.05
  -3   1   0  349.48   13.51
  -3   1   0  336.80   15.69
  -3   1   0  350.83   14.94
   3  -1   0  355.96   16.09
   3  -1   0  338.92   18.52
   3  -1   0  354.21   16.65
   3  -1   0  338.29   15.64
  -2   1   0    0.46    0.27
  -2   1   0    0.56    0.26
   2  -1   0    0.31    0.30
   2  -1   0    0.62    0.26
  -1   1   0   54.93    8.54
   1  -1   0   41.61    3.48
  -1  -1   0    8.70    2.49
   2   1   0    0.46    0.23
   2   1   0    0.33    0.28
  -2  -1   0   -0.14    0.26
  -2  -1   0    0.15    0.26
   3   1   0  349.53   13.31
   3   1   0  351.55   13.72
   3   1   0  359.42   16.43
   3   1   0  335.88   11.53
  -3  -1   0  364.30   17.55
  -3  -1   0  344.29   14.24
  -3  -1   0  356.10   12.06
   4   1   0   -0.37    0.34
   4   1   0   -0.37    0.20
   4   1   0   -0.50    0.32
  -4  -1   0    0.03    0.32
  -4  -1   0   -0.02    0.36
  -4  -1   0   -0.65    0.30
   5   1   0   28.15    1.12
   5   1   0   28.28    1.11
   5   1   0   29.43    0.91
  -5  -1   0   28.49    1.38
  -5  -1   0   25.85    1.44
  -5  -1   0   28.35    1.12
   6   1   0   -0.05    0.32
   6   1   0   -0.41    0.23
   6   1   0    0.04    0.33
  -6  -1   0    0.16    0.19
  -6  -1   0    0.18    0.32
  -6  -1   0   -0.38    0.32
   7   1   0   61.69    2.23
   7   1   0   59.35    2.91
   7   1   0   56.83    2.57
  -7  -1   0   58.87    1.73
   8   1   0    0.48    0.48
   8   1   0   -0.65    0.48
  -8  -1   0   -0.41    0.42
   9   1   0  348.48   13.84
  -9  -1   0  355.21   17.09
  10   1   0   -0.18    0.52
 -10  -1   0   -0.11    0.28
  11   1   0    2.68    0.56
 -11  -1   0    3.19    0.58
  12   1   0    0.49    0.57
  12   1   0   -0.07    0.54
 -12  -1   0    0.55    0.38
  13   1   0    3.77    0.58
  13   1   0    3.49    0.58
  14   1   0   -0.12    0.72
  14   1   0   -0.41    0.47
 -14  -1   0    0.35    0.69
  15   1   0    7.80    1.11
 -15  -1   0    7.84    0.90
  16   1   0    0.03    0.48
 -16   2   0   -0.03    0.34
  16  -2   0    0.60    0.41
 -15   2   0    0.36    0.39
  15  -2   0    0.11    0.40
 -14   2   0   19.42    2.01
 -13   2   0    0.47    0.56
  13  -2   0   -0.36    0.59
 -12   2   0    5.42    0.96
  12  -2   0    5.39    0.69
 -11   2   0   -0.05    0.63
 -11   2   0    0.40    0.50
  11  -2   0    0.72    0.42
 -10   2   0   69.04    5.04
 -10   2   0   70.21    2.82
  10  -2   0   69.43    4.15
  -9   2   0    0.66    0.51
  -9   2   0   -0.41    0.47
  -9   2   0    0.90    0.50
  -8   2   0  163.73    5.59
  -8   2   0  162.62    4.43
  -8   2   0  161.09    6.03
   8  -2   0  157.47    5.67
   8  -2   0  162.97   12.21
  -7   2   0   -0.18    0.44
  -7   2   0   -0.35    0.46
  -7   2   0    0.38    0.41
   7  -2   0   -0.34    0.49
   7  -2   0   -0.19    0.25
  -6   2   0    6.05    0.55
  -6   2   0    6.06    0.57
  -6   2   0    5.71    0.48
   6  -2   0    5.65    0.45
   6  -2   0    5.63    0.49
   6  -2   0    5.80    0.38
  -5   2   0    0.21    0.41
  -5   2   0    0.02    0.38
  -5   2   0   -0.09    0.47
  -5   2   0   -0.20    0.28
   5  -2   0   -0.06    0.31
   5  -2   0    0.73    0.59
   5  -2   0    0.60    0.36
  -4   2   0  229.17    7.49
  -4   2   0  238.85    8.15
  -4   2   0  240.66   10.65
  -4   2   0  232.96   15.26
   4  -2   0  224.93    7.42
   4  -2   0  236.85    7.27
   4  -2   0  226.95   12.67
  -3   2   0    0.14    0.33
   3  -2   0    0.07    0.30
   3  -2   0   -0.15    0.18
   3  -2   0   -0.16    0.33
  -2   2   0    6.50    0.43
  -2   2   0    5.92    0.44
  -2   2   0    6.88    0.44
  -2   2   0    6.51    0.43
   2  -2   0    7.01    0.35
   2  -2   0    7.08    0.44
   2  -2   0    7.34    0.53
   2  -2   0    6.72    0.73
  -1   2   0    0.28    0.16
   1  -2   0    0.15    0.16
   2   2   0    6.28    0.52
   2   2   0    6.70    0.39
   2   2   0    6.87    0.47
  -2  -2   0    6.14    0.35
  -2  -2   0    5.91    0.41
   3   2   0   -0.07    0.14
   3   2   0   -0.30    0.25
   3   2   0   -0.32    0.18
  -3  -2   0   -0.02    0.15
  -3  -2   0   -0.15    0.24
   4   2   0  242.44   10.09
   4   2   0  224.01    6.84
   4   2   0  219.98    6.19
   4   2   0  236.74   13.24
  -4  -2   0  231.25    8.73
  -4  -2   0  225.07    6.60
   5   2   0    0.16    0.26
   5   2   0    0.25    0.26
   5   2   0    0.25    0.42
  -5  -2   0    0.26    0.20
  -5  -2   0   -0.32    0.39
   6   2   0    5.06    0.47
   6   2   0    5.52    0.59
   6   2   0    5.47    0.45
  -6  -2   0    4.70    0.59
  -6  -2   0    4.87    0.42
   7   2   0    0.15    0.35
   7   2   0   -0.17    0.39
  -7  -2   0    0.03    0.37
   8   2   0  165.74    9.25
   8   2   0  162.57    4.99
  -8  -2   0  164.51    4.85
   9   2   0   -0.14    0.55
   9   2   0   -0.34    0.32
  -9  -2   0   -0.09    0.42
  10   2   0   67.00    2.45
  10   2   0   67.10    2.64
 -10  -2   0   66.50    2.52
  11   2   0    0.75    0.53
  11   2   0    0.42    0.50
  12   2   0    5.89    0.74
  12   2   0    6.73    0.84
 -12  -2   0    6.55    0.76
  13   2   0    0.07    0.48
 -13  -2   0    0.74    0.58
  14   2   0   19.71    1.64
  14   2   0   24.72    1.89
 -14  -2   0   20.89    1.89
  15   2   0    1.29    0.53
 -15  -2   0    0.09    0.56
  16   2   0    0.98    0.51
 -16   3   0    0.48    0.66
  16  -3   0    0.39    0.56
 -15   3   0    0.15    0.73
 -14   3   0    0.16    0.42
 -13   3   0   41.40    2.20
  13  -3   0   38.80    3.19
 -12   3   0    0.31    0.63
 -12   3   0    1.03    0.53
  12  -3   0    0.36    0.65
 -11   3   0    4.00    0.56
 -11   3   0    4.56    0.64
  11  -3   0    3.80    0.67
 -10   3   0    0.03    0.51
 -10   3   0    0.72    0.48
  10  -3   0   -0.31    0.49
  -9   3   0   41.12    1.67
  -9   3   0   40.07    3.16
  -9   3   0   42.18    1.63
   9  -3   0   38.36    2.34
  -8   3   0   -0.36    0.29
  -8   3   0    0.28    0.39
  -8   3   0   -0.10    0.44
   8  -3   0   -0.15    0.35
   8  -3   0    0.11    0.44
  -7   3   0   32.47    1.55
  -7   3   0   31.93    1.11
  -7   3   0   31.82    1.77
   7  -3   0   31.86    1.33
   7  -3   0   30.71    2.49
   7  -3   0   32.54    1.77
  -6   3   0   -0.18    0.43
  -6   3   0   -0.25    0.46
  -6   3   0   -0.70    0.38
   6  -3   0   -0.32    0.54
   6  -3   0    0.24    0.27
  -5   3   0  570.89   34.40
  -5   3   0  557.19   17.41
  -5   3   0  577.37   20.01
  -5   3   0  551.32   21.12
   5  -3   0  563.94   16.86
   5  -3   0  569.34   14.28
   5  -3   0  571.77   22.61
  -4   3   0    0.34    0.32
  -4   3   0    0.73    0.47
  -4   3   0    0.70    0.34
   4  -3   0    1.28    0.48
   4  -3   0    1.05    0.55
   4  -3   0    0.56    0.30
  -3   3   0   37.19    1.38
  -3   3   0   39.99    2.59
  -3   3   0   36.25    1.64
  -3   3   0   38.66    1.36
   3  -3   0   37.84    1.77
   3  -3   0   36.56    1.20
   3  -3   0   36.99    2.34
  -2   3   0    0.31    0.25
  -2   3   0   -0.15    0.17
  -2   3   0   -0.05    0.24
   2  -3   0   -0.18    0.20
   2  -3   0   -0.53    0.27
   2  -3   0   -0.10    0.15
  -1   3   0  505.07   20.70
   1  -3   0  515.31   13.18
   0   3   0    0.84    0.27
   0   3   0    0.44    0.11
   0  -3   0    0.40    0.11
  -1  -3   0  522.80   28.55
   2   3   0   -0.05    0.23
   2   3   0   -0.14    0.18
  -2  -3   0   -0.07    0.12
   3   3   0   37.45    1.69
   3   3   0   38.74    1.96
   3   3   0   36.18    1.40
  -3  -3   0   39.48    2.06
   4   3   0    0.89    0.39
   4   3   0    1.50    0.43
  -4  -3   0    0.79    0.44
   5   3   0  558.15   21.16
   5   3   0  541.79   19.16
   5   3   0  556.78   24.33
   5   3   0  565.58   17.99
  -5  -3   0  559.06   17.69
  -5  -3   0  565.58   22.29
   6   3   0   -0.13    0.33
   6   3   0   -0.21    0.38
   6   3   0   -0.07    0.37
  -6  -3   0   -0.08    0.34
  -6  -3   0    0.02    0.34
   7   3   0   31.18    1.21
   7   3   0   31.00    1.85
   7   3   0   34.25    1.45
  -7  -3   0   31.67    1.27
   8   3   0    0.36    0.29
   8   3   0    0.68    0.45
  -8  -3   0    0.42    0.48
   9   3   0   43.64    1.54
   9   3   0   42.60    2.32
  -9  -3   0   39.32    2.03
  10   3   0   -0.60    0.40
  10   3   0   -0.41    0.32
 -10  -3   0    0.36    0.52
  11   3   0    4.42    0.59
  11   3   0    4.35    0.54
 -11  -3   0    4.22    0.59
  12   3   0    0.36    0.45
 -12  -3   0    0.56    0.59
  13   3   0   38.61    3.56
  13   3   0   45.21    1.58
 -13  -3   0   43.75    2.35
  14   3   0   -0.06    0.65
  15   3   0    1.69    0.61
  16   3   0   -0.39    0.42
 -16   4   0    0.15    0.53
 -14   4   0    4.14    0.74
 -13   4   0   -0.11    0.51
 -13   4   0    0.82    0.49
  13  -4   0    0.49    0.66
 -12   4   0    3.02    0.62
  12  -4   0    3.91    0.66
 -11   4   0   -0.69    0.68
 -11   4   0   -0.64    0.50
 -11   4   0    0.15    0.47
 -10   4   0    4.81    0.53
 -10   4   0    3.80    0.63
 -10   4   0    4.46    0.48
  10  -4   0    3.65    0.60
  -9   4   0    0.14    0.30
  -9   4   0    0.02    0.61
  -9   4   0    0.03    0.32
   9  -4   0   -0.34    0.62
  -8   4   0    4.28    0.75
  -8   4   0    4.79    0.48
  -8   4   0    4.97    0.56
   8  -4   0    4.71    0.59
   8  -4   0    4.34    0.61
  -7   4   0    0.36    0.30
  -7   4   0   -0.81    0.46
  -7   4   0   -0.04    0.46
   7  -4   0    0.16    0.46
   7  -4   0    0.23    0.28
  -6   4   0    0.96    0.51
  -6   4   0    0.77    0.28
   6  -4   0    1.21    0.49
   6  -4   0    1.05    0.20
   6  -4   0    0.81    0.39
  -5   4   0    0.04    0.33
  -5   4   0   -0.24    0.26
  -5   4   0   -0.38    0.44
  -5   4   0   -0.28    0.27
   5  -4   0   -0.18    0.31
   5  -4   0   -0.33    0.26
   5  -4   0   -0.34    0.38
  -4   4   0  679.74   20.30
  -4   4   0  689.67   18.44
  -4   4   0  680.55   23.94
  -4   4   0  674.22   30.86
   4  -4   0  668.95   22.71
   4  -4   0  688.63   26.39
   4  -4   0  686.36   17.39
  -3   4   0   -0.02    0.45
  -3   4   0    0.01    0.37
  -3   4   0   -0.07    0.25
  -3   4   0   -0.09    0.19
   3  -4   0    0.64    0.49
   3  -4   0   -0.34    0.38
   3  -4   0   -0.37    0.31
  -2   4   0   42.82    2.14
  -2   4   0   43.58    2.19
  -2   4   0   37.27    1.45
  -2   4   0   41.30    1.74
   2  -4   0   42.50    2.80
   2  -4   0   40.39    1.93
  -1   4   0   -0.14    0.23
   0  -4   0  504.59   12.78
   1   4   0   -0.07    0.21
  -1  -4   0   -0.08    0.14
   2   4   0   38.66    1.76
  -2  -4   0   40.37    1.18
  -2  -4   0   39.77    2.25
   3   4   0   -0.01    0.22
  -3  -4   0   -0.27    0.21
   4   4   0  651.36   24.46
  -4  -4   0  681.18   14.83
   5   4   0    0.09    0.21
   5   4   0   -0.04    0.29
  -5  -4   0    0.09    0.25
   6   4   0    0.99    0.36
   6   4   0    0.28    0.34
   6   4   0    0.61    0.24
   6   4   0    0.93    0.30
  -6  -4   0    1.22    0.21
  -6  -4   0    0.84    0.26
   7   4   0   -0.28    0.34
   7   4   0   -0.05    0.41
   7   4   0    0.47    0.34
  -7  -4   0   -0.05    0.35
   8   4   0    4.25    0.49
   8   4   0    3.44    0.49
  -8  -4   0    2.83    0.47
   9   4   0   -0.28    0.44
   9   4   0   -0.64    0.41
  -9  -4   0    0.31    0.47
  10   4   0    3.77    0.72
 -10  -4   0    3.88    0.49
  11   4   0   -0.33    0.46
  11   4   0    0.33    0.46
 -11  -4   0    0.68    0.47
  12   4   0    3.92    0.60
  12   4   0    4.25    0.47
  13   4   0    0.33    0.65
  14   4   0    4.70    0.71
  15   4   0    0.41    0.43
  16   4   0   -0.93    0.60
 -16   5   0   -0.43    0.59
 -15   5   0    0.48    0.41
 -14   5   0    0.26    0.75
 -13   5   0   10.22    0.98
 -13   5   0    7.61    0.84
  13  -5   0    9.71    1.16
 -12   5   0   -0.60    0.44
 -12   5   0   -0.31    0.35
 -12   5   0   -0.40    0.40
  12  -5   0   -0.27    0.48
 -11   5   0    1.70    0.64
 -11   5   0    1.19    0.47
 -11   5   0    2.09    0.65
  11  -5   0    1.59    0.71
 -10   5   0    1.04    0.58
 -10   5   0    1.00    0.52
  10  -5   0    0.65    0.68
  -9   5   0    5.70    0.66
  -9   5   0    4.92    0.67
  -9   5   0    4.62    0.70
   9  -5   0    6.90    0.86
  -8   5   0    1.14    0.49
  -8   5   0    0.29    0.46
  -8   5   0    0.69    0.56
   8  -5   0    1.01    0.68
  -7   5   0    6.02    0.58
  -7   5   0    5.83    0.47
  -7   5   0    6.79    0.46
   7  -5   0    5.67    0.59
   7  -5   0    5.17    0.57
  -6   5   0   -0.27    0.42
   6  -5   0    0.32    0.38
   6  -5   0   -0.19    0.29
  -5   5   0   27.93    0.96
  -5   5   0   29.31    1.03
  -5   5   0   25.84    1.05
  -5   5   0   25.51    1.00
   5  -5   0   24.79    1.69
   5  -5   0   26.18    1.10
   5  -5   0   26.08    1.04
  -4   5   0   -0.05    0.35
  -4   5   0   -0.39    0.30
  -4   5   0   -0.11    0.51
   4  -5   0   -0.28    0.41
   4  -5   0   -0.21    0.35
  -3   5   0   11.13    0.86
  -3   5   0   11.51    0.49
  -3   5   0   10.18    0.55
  -3   5   0   11.45    0.61
   3  -5   0   12.05    0.88
   3  -5   0   10.13    0.47
   3  -5   0   11.00    0.62
  -2   5   0    0.39    0.24
  -2   5   0   -0.55    0.36
  -2   5   0   -0.44    0.29
  -2   5   0   -0.37    0.26
   2  -5   0   -0.51    0.28
   2  -5   0   -0.55    0.56
  -1   5   0    8.55    0.41
  -1   5   0    9.46    0.69
  -1   5   0    8.88    0.46
   1  -5   0    8.74    0.38
   0   5   0   -0.18    0.27
   1   5   0    9.02    0.63
  -1  -5   0    6.82    0.71
   2   5   0    0.16    0.30
  -2  -5   0   -0.04    0.13
   3   5   0   11.51    0.51
  -3  -5   0   10.71    0.50
   4   5   0    0.34    0.29
   4   5   0    0.04    0.32
  -4  -5   0    0.22    0.28
   5   5   0   25.55    1.03
   5   5   0   25.77    1.10
  -5  -5   0   24.95    1.14
   6   5   0   -0.10    0.30
   6   5   0    0.07    0.27
  -6  -5   0    0.26    0.22
   7   5   0    4.75    0.53
   7   5   0    6.10    0.60
   7   5   0    4.64    0.38
  -7  -5   0    5.38    0.48
   8   5   0    0.52    0.50
   9   5   0    5.82    0.65
   9   5   0    5.09    0.55
  10   5   0   -0.06    0.39
  10   5   0    0.94    0.36
  11   5   0    1.77    0.48
  12   5   0   -0.33    0.35
  13   5   0    9.46    1.06
  14   5   0    0.59    0.37
  15   5   0    0.54    0.58
 -15   6   0    1.40    0.59
 -14   6   0    4.91    0.82
 -13   6   0    1.08    0.50
 -13   6   0    0.77    0.75
  13  -6   0    0.69    0.85
 -12   6   0   10.14    1.03
 -12   6   0    9.74    0.91
 -12   6   0    8.56    0.99
  12  -6   0   11.12    0.89
 -11   6   0    0.34    0.64
 -11   6   0    0.47    0.46
 -11   6   0    0.98    0.56
  11  -6   0    0.17    0.67
 -10   6   0   23.98    1.40
 -10   6   0   24.52    0.92
 -10   6   0   24.70    1.94
  10  -6   0   23.89    1.44
  -9   6   0   -1.01    0.63
  -9   6   0    0.89    0.52
  -8   6   0   22.63    1.04
  -8   6   0   22.74    1.06
  -8   6   0   20.91    1.62
   8  -6   0   18.84    2.49
   8  -6   0   22.06    1.20
  -7   6   0   -0.48    0.35
  -7   6   0   -0.02    0.55
  -7   6   0   -0.48    0.52
   7  -6   0    0.21    0.52
   7  -6   0    0.03    0.36
  -6   6   0   29.32    1.60
  -6   6   0   29.09    0.99
  -6   6   0   32.20    0.96
   6  -6   0   30.59    1.19
   6  -6   0   28.53    1.63
  -5   6   0   -0.43    0.41
  -5   6   0   -0.58    0.42
   5  -6   0    0.13    0.26
   5  -6   0   -0.79    0.44
  -4   6   0   43.31    2.25
  -4   6   0   43.27    1.86
  -4   6   0   38.81    2.02
  -4   6   0   39.94    1.54
   4  -6   0   41.56    2.79
   4  -6   0   42.99    1.92
   4  -6   0   43.30    1.39
  -3   6   0    0.18    0.36
  -3   6   0   -0.17    0.25
  -3   6   0    0.18    0.48
  -3   6   0   -0.46    0.31
   3  -6   0   -0.11    0.31
   3  -6   0    0.11    0.43
  -2   6   0  459.03   12.57
  -2   6   0  453.99   18.83
  -2   6   0  446.10   18.00
  -2   6   0  495.73   24.29
   2  -6   0  463.46   22.19
   2  -6   0  466.50   18.08
  -1   6   0   -0.31    0.35
  -1   6   0    0.48    0.49
  -1   6   0    0.24    0.22
   1  -6   0    0.50    0.26
   1   6   0    0.32    0.36
   2   6   0  447.55   18.74
   3   6   0   -0.21    0.20
  -3  -6   0   -0.14    0.18
   4   6   0   40.64    1.74
  -4  -6   0   41.19    1.72
   5   6   0   -0.13    0.26
  -5  -6   0   -0.08    0.22
   6   6   0   29.58    1.25
   6   6   0   30.93    1.39
  -6  -6   0   30.89    1.09
   7   6   0    0.26    0.36
   7   6   0    0.22    0.39
  -7  -6   0    0.46    0.22
   8   6   0   21.60    1.36
   8   6   0   21.32    1.00
   9   6   0   -0.47    0.43
   9   6   0   -0.28    0.47
  10   6   0   25.38    1.15
  10   6   0   27.35    1.88
  11   6   0    0.88    0.52
  12   6   0    8.83    0.77
  13   6   0   -0.35    0.51
  14   6   0    3.84    0.68
  15   6   0   -0.55    0.45
 -15   7   0    1.73    0.91
 -14   7   0    0.69    0.74
 -13   7   0   15.35    1.23
 -12   7   0    0.56    0.35
 -12   7   0   -0.84    0.66
  12  -7   0   -0.32    0.37
 -11   7   0   10.41    0.96
 -11   7   0   10.17    0.78
 -11   7   0    8.93    1.09
  11  -7   0   10.51    1.21
 -10   7   0    1.00    0.57
 -10   7   0   -0.40    0.70
 -10   7   0   -0.22    0.45
  10  -7   0   -0.26    0.55
  -9   7   0   -0.34    0.49
  -9   7   0   -0.19    0.46
   9  -7   0   -0.10    0.64
  -8   7   0   -0.21    0.44
  -8   7   0    0.23    0.54
  -8   7   0    0.39    0.36
  -7   7   0   26.46    0.98
  -7   7   0   25.56    1.06
  -7   7   0   25.21    1.10
   7  -7   0   25.69    1.59
   7  -7   0   26.96    1.55
  -6   7   0   -0.53    0.46
  -6   7   0    0.89    0.55
   6  -7   0   -0.07    0.41
   6  -7   0   -0.23    0.45
  -5   7   0   21.36    1.10
  -5   7   0   24.17    1.70
  -5   7   0   23.15    1.01
   5  -7   0   24.81    1.11
   5  -7   0   21.44    1.30
  -4   7   0    0.15    0.38
  -4   7   0    0.06    0.35
  -4   7   0   -0.41    0.49
  -3   7   0    0.31    0.24
  -3   7   0    0.44    0.42
  -3   7   0   -0.14    0.37
  -3   7   0    0.39    0.30
   3  -7   0    0.19    0.27
  -2   7   0    0.33    0.22
  -2   7   0   -0.08    0.48
  -2   7   0   -0.33    0.30
  -2   7   0    0.37    0.49
   2  -7   0   -0.39    0.32
  -1   7   0    1.76    0.21
  -1   7   0    2.07    0.53
   1  -7   0    1.81    0.25
   0   7   0    0.29    0.38
   0  -7   0   -0.21    0.19
   1   7   0    2.42    0.30
   2   7   0    0.13    0.34
  -3  -7   0   -0.14    0.13
   4   7   0   -0.23    0.24
  -4  -7   0    0.22    0.15
   5   7   0   22.50    1.26
  -5  -7   0   22.07    0.69
   6   7   0   -0.23    0.30
  -6  -7   0    0.36    0.29
   7   7   0   24.61    0.93
  -7  -7   0   25.39    1.52
   8   7   0   -0.05    0.44
   9   7   0    0.08    0.42
  10   7   0   -0.14    0.46
  11   7   0   10.99    0.72
  12   7   0   -0.40    0.31
  13   7   0   15.21    1.10
  14   7   0   -0.76    0.50
 -15   8   0    0.12    0.48
 -14   8   0   10.73    1.45
 -13   8   0    0.30    0.81
 -12   8   0    0.50    0.37
 -12   8   0   -0.39    0.73
  12  -8   0   -0.04    0.73
 -11   8   0   -0.20    0.37
 -11   8   0   -0.12    0.45
 -11   8   0    0.53    0.49
  11  -8   0    0.11    0.67
 -10   8   0   49.58    1.64
 -10   8   0   42.87    2.41
 -10   8   0   42.14    2.70
  10  -8   0   45.22    2.07
  -9   8   0   -0.38    0.48
  -9   8   0    0.13    0.71
   9  -8   0    0.03    0.44
  -8   8   0   15.56    0.94
  -8   8   0   14.20    0.68
  -8   8   0   13.81    1.24
   8  -8   0   14.73    1.02
  -7   8   0   -0.33    0.49
  -7   8   0   -0.52    0.58
  -7   8   0   -0.35    0.56
   7  -8   0    0.72    0.41
   7  -8   0   -0.94    0.52
  -6   8   0   31.77    0.96
  -6   8   0   29.57    0.86
  -6   8   0   32.46    1.20
   6  -8   0   30.32    1.89
   6  -8   0   34.47    1.31
  -5   8   0   -0.13    0.43
  -5   8   0   -0.10    0.53
   5  -8   0    0.56    0.35
   5  -8   0    0.15    0.43
  -4   8   0  111.46    4.21
  -4   8   0  113.36    4.38
  -4   8   0  111.89    3.34
  -4   8   0  103.72    4.15
   4  -8   0  108.88    3.58
   4  -8   0  113.08    2.37
  -3   8   0   -0.26    0.42
  -3   8   0   -0.51    0.49
  -3   8   0   -0.22    0.42
  -3   8   0   -0.17    0.20
   3  -8   0    0.03    0.29
   3  -8   0    0.21    0.47
  -2   8   0    1.22    0.24
  -2   8   0    1.16    0.42
  -2   8   0    1.42    0.48
   2  -8   0    0.87    0.35
  -1   8   0   -0.54    0.37
  -1   8   0   -0.13    0.17
   1  -8   0   -0.19    0.19
   0   8   0  164.86    7.55
   0  -8   0  164.63    5.03
   1   8   0    0.04    0.27
   2   8   0    1.45    0.40
   3   8   0   -0.05    0.18
   3   8   0    0.09    0.07
  -3  -8   0   -0.07    0.10
   4   8   0  107.94    3.71
  -4  -8   0  111.95    2.86
   5   8   0   -0.03    0.23
  -5  -8   0   -0.10    0.19
   6   8   0   34.03    2.01
  -6  -8   0   31.32    2.19
   7   8   0    0.14    0.36
  -7  -8   0   -0.04    0.18
   8   8   0   14.83    0.74
   9   8   0   -0.49    0.38
  10   8   0   42.88    2.15
  11   8   0    0.13    0.46
  12   8   0    0.45    0.33
  13   8   0   -0.02    0.41
  14   8   0    8.34    0.82
 -15   9   0   -0.40    0.37
 -14   9   0   -0.61    0.75
 -13   9   0   29.87    1.81
 -12   9   0    0.34    0.73
  12  -9   0    0.50    0.62
 -11   9   0    9.49    1.00
 -11   9   0   11.87    1.05
 -11   9   0   10.19    0.94
 -10   9   0    0.47    0.46
 -10   9   0    0.21    0.44
  10  -9   0   -0.65    0.60
  -9   9   0   95.05    5.35
  -9   9   0   94.74    5.39
  -9   9   0   95.65    3.56
   9  -9   0   99.59    3.21
  -8   9   0   -0.36    0.38
  -8   9   0    0.36    0.53
  -8   9   0   -0.69    0.63
   8  -9   0   -0.05    0.43
  -7   9   0   77.41    2.65
  -7   9   0   76.28    2.24
  -7   9   0   74.75    2.44
   7  -9   0   80.54    3.37
  -6   9   0   -0.41    0.43
  -6   9   0   -0.17    0.52
   6  -9   0    0.30    0.49
  -5   9   0  146.78    3.39
  -5   9   0  139.86    5.65
  -5   9   0  143.97    4.20
   5  -9   0  137.67    5.79
   5  -9   0  145.39    3.51
  -4   9   0   -0.49    0.58
  -4   9   0    0.15    0.26
  -4   9   0   -0.15    0.47
   4  -9   0   -0.26    0.36
  -3   9   0    0.87    0.23
  -3   9   0    1.16    0.30
  -3   9   0    1.48    0.47
  -3   9   0    1.20    0.58
  -2   9   0   -0.70    0.50
  -2   9   0    0.04    0.26
  -2   9   0   -0.08    0.26
   2  -9   0   -0.11    0.24
  -1   9   0   79.87    2.35
  -1   9   0   76.04    2.12
   1  -9   0   78.81    4.03
   0   9   0    0.01    0.40
   1   9   0   78.84    2.44
   2   9   0    0.18    0.32
   3   9   0    1.07    0.41
   4   9   0   -0.63    0.39
   4   9   0   -0.12    0.09
  -4  -9   0   -0.07    0.13
   5   9   0  136.81    4.09
  -5  -9   0  137.82    4.17
   6   9   0    0.26    0.36
  -6  -9   0    0.16    0.21
   7   9   0   75.93    2.70
  -7  -9   0   75.00    3.57
   8   9   0   -0.30    0.49
   9   9   0   97.37    4.74
  10   9   0    0.27    0.49
  11   9   0   10.55    0.94
  12   9   0   -0.09    0.28
  13   9   0   24.01    2.24
 -14  10   0    1.97    0.81
 -13  10   0   -0.26    0.57
 -12  10   0   -1.30    0.83
 -11  10   0    0.12    0.59
 -11  10   0    0.40    0.33
  11 -10   0   -0.03    0.72
 -10  10   0   -0.05    0.45
 -10  10   0    0.60    0.37
 -10  10   0    0.62    0.56
  10 -10   0    0.59    0.63
  -9  10   0   -0.12    0.27
  -9  10   0   -0.71    0.69
  -9  10   0    0.59    0.54
   9 -10   0    0.79    0.49
  -8  10   0    0.11    0.67
  -8  10   0   -0.78    0.59
  -8  10   0    0.24    0.49
   8 -10   0   -0.73    0.64
  -7  10   0   -0.77    0.50
  -7  10   0   -0.64    0.50
  -7  10   0    0.23    0.50
   7 -10   0   -0.74    0.51
  -6  10   0    6.43    0.70
  -6  10   0    6.72    0.64
  -6  10   0    6.22    0.68
   6 -10   0    6.47    0.64
  -5  10   0   -0.94    0.56
  -5  10   0    0.09    0.56
   5 -10   0   -0.05    0.48
   5 -10   0   -0.12    0.40
  -4  10   0    8.02    0.74
  -4  10   0    9.76    0.72
  -4  10   0   11.24    0.71
   4 -10   0    9.34    0.71
  -3  10   0    0.26    0.54
  -3  10   0   -0.08    0.32
  -3  10   0   -0.18    0.43
  -3  10   0    0.47    0.18
   3 -10   0   -0.06    0.30
  -2  10   0   11.19    0.59
  -2  10   0    9.75    0.50
  -2  10   0    9.34    0.80
  -2  10   0    9.61    0.72
   2 -10   0    9.08    0.53
  -1  10   0   -0.61    0.44
   1 -10   0   -0.09    0.19
   0  10   0    0.15    0.45
   0 -10   0    0.31    0.09
   1  10   0   -0.18    0.34
   2  10   0    9.21    0.62
   3  10   0   -0.12    0.23
   4  10   0   10.74    0.78
  -4 -10   0    8.37    0.37
   5  10   0   -0.10    0.12
   5  10   0   -0.01    0.38
  -5 -10   0    0.06    0.16
   6  10   0    7.38    0.64
  -6 -10   0    6.62    0.39
   7  10   0   -0.14    0.46
  -7 -10   0    0.00    0.09
   8  10   0   -0.23    0.43
   9  10   0   -0.63    0.35
  10  10   0    0.30    0.49
  11  10   0    0.04    0.37
  12  10   0    0.65    0.44
  13  10   0   -0.36    0.40
 -14  11   0    0.44    0.79
 -13  11   0    7.61    1.01
 -12  11   0   -1.21    0.70
 -11  11   0    6.81    0.71
 -11  11   0    8.29    0.95
  11 -11   0    7.47    0.84
 -10  11   0    0.34    0.32
 -10  11   0   -0.15    0.60
 -10  11   0    0.21    0.69
  10 -11   0   -0.32    0.41
  -9  11   0  103.96    7.26
  -9  11   0  104.67    5.64
  -9  11   0  107.33    5.31
   9 -11   0  113.15    7.45
  -8  11   0   -0.64    0.58
   8 -11   0    0.28    0.58
  -7  11   0   39.61    3.07
  -7  11   0   41.82    1.60
  -7  11   0   38.30    1.84
   7 -11   0   43.20    1.44
  -6  11   0   -0.94    0.61
  -6  11   0    0.03    0.68
  -6  11   0    0.62    0.50
   6 -11   0   -0.19    0.46
  -5  11   0   68.93    4.57
  -5  11   0   72.87    2.27
  -5  11   0   69.93    3.45
   5 -11   0   71.88    3.95
  -4  11   0    0.34    0.59
  -4  11   0    0.18    0.53
   4 -11   0   -0.21    0.39
  -3  11   0    0.83    0.49
  -3  11   0    0.57    0.38
  -3  11   0   -0.06    0.48
   3 -11   0    0.77    0.34
  -2  11   0    1.00    0.66
  -2  11   0    0.49    0.36
  -2  11   0    0.10    0.50
   2 -11   0    0.20    0.31
  -1  11   0    7.09    0.64
  -1  11   0    6.13    0.74
   1 -11   0    6.21    0.43
   0  11   0   -1.07    0.62
   0  11   0   -0.23    0.43
   0 -11   0    0.20    0.11
   1  11   0    6.71    0.68
   2  11   0   -0.29    0.43
   3  11   0    0.07    0.40
   4  11   0   -0.70    0.41
   5  11   0   65.01    2.05
   6  11   0    0.35    0.41
   7  11   0   38.91    1.92
   8  11   0    0.01    0.46
   9  11   0   99.63    5.72
  10  11   0    0.05    0.42
  11  11   0    7.33    0.99
  12  11   0    0.35    0.49
 -13  12   0   -0.84    0.69
 -12  12   0   -0.97    0.62
 -11  12   0    0.38    0.56
 -11  12   0    0.32    0.89
  11 -12   0   -0.22    0.38
 -10  12   0   32.60    1.77
 -10  12   0   36.40    2.21
  10 -12   0   33.44    2.82
  -9  12   0   -0.60    0.46
  -9  12   0    0.28    0.45
  -8  12   0   21.51    1.20
  -8  12   0   21.21    1.05
  -8  12   0   22.35    1.40
   8 -12   0   22.48    1.23
  -7  12   0    0.08    0.48
  -7  12   0   -0.13    0.44
  -7  12   0   -0.18    0.56
   7 -12   0   -0.62    0.57
  -6  12   0   41.86    2.55
  -6  12   0   41.81    1.55
  -6  12   0   40.25    1.41
   6 -12   0   41.58    2.78
  -5  12   0   -0.13    0.43
  -5  12   0   -0.27    0.39
  -5  12   0   -0.15    0.65
   5 -12   0   -0.80    0.43
  -4  12   0   25.38    1.18
  -4  12   0   24.79    1.31
  -4  12   0   22.80    1.13
   4 -12   0   24.77    1.15
  -3  12   0   -0.17    0.67
  -3  12   0    0.91    0.57
  -3  12   0   -0.74    0.45
   3 -12   0   -0.47    0.26
  -2  12   0    0.77    0.56
  -2  12   0    0.55    0.50
  -2  12   0   -0.09    0.65
   2 -12   0    0.23    0.26
  -1  12   0   -0.20    0.63
  -1  12   0    0.79    0.49
   1 -12   0   -0.22    0.21
   0  12   0   65.65    3.42
   0  12   0   64.01    3.01
   1  12   0    0.01    0.46
   2  12   0    0.91    0.49
   3  12   0    0.48    0.51
   4  12   0   24.42    1.14
   5  12   0    0.20    0.43
   6  12   0   44.57    1.85
   7  12   0   -0.02    0.38
   8  12   0   20.03    1.69
   9  12   0   -0.15    0.43
  10  12   0   32.19    2.53
  11  12   0    0.73    0.41
 -13  13   0   12.54    1.54
 -12  13   0    0.96    0.80
 -11  13   0    1.85    0.74
  11 -13   0    1.50    0.60
 -10  13   0   -0.29    0.50
 -10  13   0   -0.35    0.51
  -9  13   0    1.02    0.52
  -9  13   0   -0.04    0.76
  -9  13   0    0.60    0.42
   9 -13   0    0.22    0.46
  -8  13   0    0.32    0.55
  -8  13   0   -0.71    0.58
  -8  13   0    0.02    0.64
   8 -13   0    0.13    0.52
  -7  13   0    5.83    0.78
  -7  13   0    4.36    0.60
  -7  13   0    5.03    0.54
   7 -13   0    5.10    0.69
  -6  13   0    0.58    0.39
  -6  13   0    0.33    0.58
   6 -13   0    1.18    0.53
  -5  13   0    8.36    0.91
  -5  13   0    8.50    0.67
  -5  13   0    8.63    1.00
   5 -13   0    9.30    0.74
  -4  13   0    0.09    0.50
  -4  13   0    0.86    0.67
  -4  13   0    0.56    0.33
   4 -13   0    0.09    0.38
  -3  13   0    0.61    0.40
  -3  13   0    0.94    0.59
  -3  13   0   -0.13    0.41
   3 -13   0   -0.14    0.33
  -2  13   0   -0.20    0.55
  -2  13   0    0.01    0.62
   2 -13   0    0.01    0.27
  -1  13   0    0.58    0.71
   1 -13   0    0.76    0.20
   0  13   0    0.73    0.44
   0  13   0    0.70    0.36
   1  13   0    0.24    0.42
   2  13   0   -0.49    0.45
   3  13   0    0.07    0.28
   5  13   0    8.35    0.77
   6  13   0    0.05    0.38
   7  13   0    4.24    0.50
   8  13   0   -0.03    0.39
   9  13   0    0.18    0.37
  10  13   0   -0.03    0.41
  11  13   0    0.53    0.49
 -12  14   0    0.21    0.59
 -11  14   0    0.34    0.81
 -10  14   0    2.69    0.59
 -10  14   0    3.12    0.84
  10 -14   0    1.81    0.56
  -9  14   0    0.50    0.54
  -9  14   0   -0.28    0.54
   9 -14   0   -0.35    0.59
  -8  14   0    2.53    0.53
   8 -14   0    2.84    0.59
  -7  14   0   -0.56    0.63
  -7  14   0   -0.06    0.48
  -7  14   0   -0.16    0.47
   7 -14   0    0.49    0.51
  -6  14   0    0.55    0.68
  -6  14   0    0.42    0.49
   6 -14   0    0.48    0.34
  -5  14   0    0.08    0.36
  -5  14   0    0.42    0.66
  -5  14   0   -0.26    0.33
   5 -14   0   -0.24    0.21
  -4  14   0    2.72    0.61
  -4  14   0    4.11    0.60
   4 -14   0    3.03    0.58
  -3  14   0   -0.26    0.30
  -3  14   0    0.06    0.37
   3 -14   0    0.39    0.33
  -2  14   0   33.17    1.47
  -2  14   0   31.63    1.29
  -2  14   0   31.08    2.12
   2 -14   0   32.83    2.11
  -1  14   0    0.31    0.52
  -1  14   0   -0.77    0.54
   1 -14   0    0.05    0.16
   1 -14   0   -0.07    0.11
   0  14   0   62.05    2.64
   0  14   0   66.39    4.10
   1  14   0   -0.18    0.51
   1  14   0    0.50    0.46
   2  14   0   31.57    1.76
   3  14   0   -0.34    0.34
   4  14   0    3.67    0.44
   5  14   0   -0.33    0.45
   6  14   0    0.39    0.31
   7  14   0   -0.03    0.40
   8  14   0    1.25    0.40
   9  14   0   -0.04    0.40
  10  14   0    1.88    0.48
 -12  15   0   -0.10    0.84
 -11  15   0    0.23    0.50
 -10  15   0    0.45    0.48
 -10  15   0   -0.10    0.61
  10 -15   0    0.61    0.66
  -9  15   0    7.02    1.16
  -9  15   0    4.18    0.70
   9 -15   0    5.95    0.83
  -8  15   0   -0.31    0.44
  -8  15   0    0.46    0.43
   8 -15   0    0.19    0.30
  -7  15   0    1.05    0.65
  -7  15   0    2.08    0.59
   7 -15   0    1.39    0.39
  -6  15   0   -0.04    0.69
  -6  15   0   -0.72    0.50
  -6  15   0   -0.35    0.34
   6 -15   0   -0.53    0.30
  -5  15   0   -0.10    0.33
  -5  15   0   -0.34    0.33
  -5  15   0    0.79    0.65
   5 -15   0   -0.24    0.37
  -4  15   0   -0.89    0.63
  -4  15   0   -0.31    0.52
  -4  15   0   -0.04    0.63
   4 -15   0   -0.28    0.29
  -3  15   0    3.53    0.69
  -3  15   0    5.39    0.80
   3 -15   0    5.09    0.47
  -2  15   0    1.13    0.62
  -2  15   0    1.01    0.60
  -2  15   0    0.17    0.50
  -1  15   0   -0.91    0.61
  -1  15   0   -0.73    0.55
  -1  15   0    0.37    0.62
   0  15   0   -0.04    0.56
   0  15   0   -0.05    0.55
   1  15   0    1.20    0.74
   1  15   0    0.50    0.40
   2  15   0    0.50    0.35
   3  15   0    5.29    0.65
   4  15   0   -0.33    0.49
   5  15   0    0.22    0.43
   6  15   0    0.17    0.50
   7  15   0    3.02    0.54
   8  15   0    0.35    0.47
   9  15   0    5.37    0.69
 -11  16   0    0.51    0.78
 -10  16   0    0.38    0.64
  -9  16   0   -0.88    0.67
   9 -16   0    0.81    0.43
  -8  16   0    2.84    0.67
  -8  16   0    2.77    0.75
   8 -16   0    2.90    0.59
  -7  16   0   -1.00    0.62
  -7  16   0    0.37    0.63
   7 -16   0   -0.18    0.24
  -6  16   0    0.74    0.43
  -6  16   0    0.39    0.66
   6 -16   0    0.64    0.36
  -5  16   0    0.31    0.42
  -5  16   0   -0.61    0.36
  -5  16   0   -0.03    0.43
   5 -16   0    0.06    0.32
  -4  16   0   19.03    1.23
  -4  16   0   14.48    1.49
  -4  16   0   20.21    1.25
  -3  16   0   -0.02    0.41
  -3  16   0   -0.28    0.54
  -3  16   0   -0.87    0.58
  -2  16   0    3.88    0.68
  -2  16   0    3.85    0.73
  -2  16   0    3.99    0.61
  -1  16   0   -0.11    0.57
  -1  16   0   -0.07    0.73
  -1  16   0    0.06    0.34
   0  16   0   12.25    0.75
   0  16   0   12.44    1.11
   1  16   0   -0.97    0.84
   1  16   0    0.53    0.48
   2  16   0    2.64    0.67
   2  16   0    2.81    0.60
   3  16   0    0.00    0.46
   4  16   0   23.15    1.08
   5  16   0   -0.43    0.48
   6  16   0    1.58    0.50
   7  16   0   -0.48    0.27
   8  16   0    2.19    0.53
 -10  17   0   -0.14    0.65
  -9  17   0   12.84    1.42
  -8  17   0    0.07    0.52
  -8  17   0   -0.36    0.54
  -7  17   0    6.94    1.11
  -7  17   0    6.36    0.98
  -6  17   0   -0.46    0.49
  -6  17   0    0.75    0.45
  -5  17   0   41.61    3.04
  -5  17   0   41.74    3.12
  -4  17   0   -0.78    0.70
  -4  17   0    0.43    0.56
  -4  17   0   -0.50    0.38
  -3  17   0    7.40    0.87
  -3  17   0    7.31    0.86
  -2  17   0    0.60    0.81
  -2  17   0    0.67    0.45
  -1  17   0   -0.18    0.64
  -1  17   0    0.43    0.48
   0  17   0   -0.46    0.47
   0  17   0    0.41    0.62
   1  17   0    1.49    0.63
   1  17   0    0.25    0.55
   2  17   0   -0.73    0.51
   2  17   0    0.32    0.47
   3  17   0    6.45    0.74
   4  17   0    0.06    0.45
   5  17   0   43.96    2.87
   6  17   0    0.10    0.46
   7  17   0    8.38    1.04
   8  17   0    0.59    0.42
 -10  18   0    9.59    1.68
  -9  18   0   -1.24    0.76
  -8  18   0   10.69    0.99
  -7  18   0   -0.56    0.83
  -7  18   0    0.34    0.49
  -6  18   0    1.45    0.76
  -5  18   0   -0.78    0.75
  -5  18   0    1.18    0.62
  -4  18   0   17.59    1.59
  -4  18   0   18.60    1.27
  -3  18   0    0.43    0.41
  -3  18   0    0.77    0.59
  -2  18   0    5.19    0.71
  -2  18   0    5.30    0.69
  -1  18   0   -0.48    0.56
   0  18   0   -0.29    0.64
   0  18   0    0.23    0.57
   1  18   0   -0.30    0.52
   2  18   0    5.46    0.67
   3  18   0    0.56    0.56
   4  18   0   17.86    1.36
   5  18   0   -0.20    0.42
   6  18   0    0.08    0.45
   7  18   0    0.78    0.42
  -9  19   0   26.84    2.25
  -8  19   0   -0.20    0.68
  -7  19   0    0.47    0.44
  -6  19   0   -1.34    0.73
  -5  19   0    6.25    0.64
  -5  19   0    7.05    0.97
  -4  19   0    1.68    0.87
  -4  19   0    0.98    0.55
  -3  19   0   13.07    1.44
  -3  19   0   15.21    0.96
  -2  19   0    0.26    0.62
  -2  19   0   -0.15    0.61
  -1  19   0    2.76    0.59
  -1  19   0    2.50    0.83
   0  19   0    0.45    0.39
   0  19   0   -0.60    0.73
   1  19   0    2.70    0.74
   2  19   0   -0.51    0.53
   3  19   0   14.09    1.06
   4  19   0   -0.14    0.33
   5  19   0    6.68    0.96
   6  19   0   -0.52    0.41
  -8  20   0   11.54    1.37
  -7  20   0    1.33    0.78
  -6  20   0    3.02    0.80
  -5  20   0    0.29    0.85
  -4  20   0    3.49    0.81
  -3  20   0   -0.22    0.53
  -2  20   0   51.27    3.13
  -1  20   0   -0.36    0.59
   1  20   0   -0.96    0.53
   2  20   0   47.50    2.98
   3  20   0    0.63    0.62
   4  20   0    6.25    0.95
   5  20   0   -0.48    0.46
   6  20   0    1.06    0.52
  -6  21   0    0.67    0.80
  -5  21   0    1.43    0.75
  -4  21   0    0.33    0.44
  -3  21   0    5.25    0.76
  -2  21   0    1.68    0.80
  -1  21   0    8.40    0.88
   0  21   0    0.75    0.66
   1  21   0    8.07    0.86
   2  21   0    0.12    0.51
   3  21   0    5.83    0.72
   4  21   0    0.27    0.45
   5  21   0    1.01    0.61
  -4  22   0    3.54    0.77
  -3  22   0    0.85    0.74
  -2  22   0    0.25    0.72
  -1  22   0   -0.05    0.50
   0  22   0   12.07    1.21
   1  22   0   -0.33    0.58
   2  22   0    1.78    0.67
   3  22   0    0.11    0.50
   4  22   0    5.30    0.77
  -3  23   0    2.07    0.79
  -2  23   0   -0.38    0.49
  -1  23   0   28.47    2.09
   0  23   0   -0.61    0.38
   1  23   0   26.73    2.83
   2  23   0    0.25    0.47
   3  23   0    1.69    0.63
   3  23   1    0.39    0.35
   2  23   1    0.16    0.53
   1  23   1    1.92    0.64
   0  23   1    0.60    0.63
  -1  23   1    0.38    0.54
  -2  23   1    1.39    0.76
   6  22   1    2.78    0.77
   5  22   1    0.18    0.55
   4  22   1    3.33    0.68
   3  22   1   -0.30    0.46
   2  22   1    1.80    0.54
   1  22   1    0.39    0.39
   0  22   1    2.14    0.66
  -1  22   1    0.70    0.44
  -2  22   1   29.29    2.73
  -3  22   1    0.37    0.70
  -4  22   1    4.99    0.95
   7  21   1    4.58    0.87
   6  21   1   -0.37    0.47
   5  21   1    0.35    0.56
   4  21   1    0.54    0.66
   3  21   1    3.07    0.70
   2  21   1   -0.27    0.71
   1  21   1    5.75    0.89
   0  21   1   -1.17    0.67
  -1  21   1   11.13    1.04
  -2  21   1    0.96    0.50
  -3  21   1   34.40    1.95
  -4  21   1   -0.26    0.76
  -5  21   1   12.93    1.27
  -6  21   1   -1.10    0.60
   8  20   1    4.48    0.52
   7  20   1   -0.13    0.50
   6  20   1   -0.28    0.63
   5  20   1   -0.65    0.50
   4  20   1    1.32    0.49
   3  20   1   -0.70    0.49
   2  20   1    4.49    0.54
   1  20   1   -0.04    0.37
   0  20   1    4.96    0.74
  -1  20   1    0.56    0.70
  -2  20   1    0.25    0.50
  -3  20   1   -0.48    0.72
  -4  20   1    1.18    0.50
  -5  20   1   -0.31    0.77
  -6  20   1    0.99    0.68
  -7  20   1    0.71    0.78
   8  19   1    0.41    0.31
   7  19   1    8.76    1.08
   6  19   1    0.37    0.61
   5  19   1    5.02    0.67
   4  19   1   -0.48    0.48
   3  19   1    0.83    0.71
   2  19   1   -0.37    0.59
   1  19   1   44.97    2.88
   0  19   1   -0.20    0.42
  -1  19   1   37.75    2.20
  -1  19   1   35.51    2.73
  -2  19   1   -0.26    0.36
  -2  19   1    0.04    0.40
  -3  19   1   32.17    2.41
  -3  19   1   29.35    1.99
  -4  19   1    0.72    0.45
  -4  19   1    1.00    0.66
  -5  19   1    9.52    1.15
  -5  19   1   10.46    1.16
  -7  19   1    6.07    1.09
  -8  19   1   -0.41    0.72
  -9  19   1    1.12    0.63
   9  18   1    1.18    0.56
   8  18   1    1.21    0.70
   7  18   1    0.37    0.33
   6  18   1   -0.36    0.54
   5  18   1    1.34    0.53
   4  18   1    2.16    0.62
   3  18   1   -0.92    0.65
   2  18   1    0.56    0.64
   1  18   1   -0.73    0.69
   0  18   1    4.21    0.90
  -1  18   1    0.33    0.67
  -1  18   1   -0.37    0.32
  -2  18   1   36.58    2.44
  -2  18   1   34.86    2.10
  -3  18   1   -1.08    0.58
  -4  18   1    5.83    0.80
  -5  18   1    0.38    0.72
  -5  18   1    0.85    0.62
  -6  18   1   15.85    1.34
  -6  18   1   14.71    1.40
  -7  18   1    0.92    0.55
  -7  18   1    0.15    0.71
  -8  18   1   13.49    1.47
  -9  18   1   -0.02    0.73
  10  17   1   -0.60    0.49
   9  17   1    2.78    0.62
   8  17   1   -0.65    0.53
   7  17   1    8.27    1.12
   6  17   1    0.46    0.55
   3  17   1   10.15    0.88
   1  17   1    3.08    0.65
   0  17   1    1.59    0.79
  -1  17   1    4.76    0.73
  -1  17   1    4.76    0.70
  -1  17   1    4.66    0.74
  -2  17   1   -0.58    0.48
  -2  17   1    1.24    0.69
  -2  17   1   -0.17    0.41
  -3  17   1    8.72    0.71
  -3  17   1    8.94    0.83
  -4  17   1   -0.88    0.60
  -4  17   1    0.34    0.33
  -5  17   1   11.94    1.43
  -5  17   1   10.92    1.12
  -6  17   1    0.56    0.69
  -6  17   1    0.07    0.48
  -7  17   1    1.15    0.48
  -7  17   1    0.92    0.42
  -8  17   1   -0.69    0.77
  -9  17   1    1.89    0.86
 -10  17   1    0.00    0.64
  10  16   1    7.41    0.88
   9  16   1    0.50    0.49
   8  16   1   25.44    2.01
   7  16   1   -0.89    0.59
   6  16   1   45.10    3.27
   5  16   1   -0.60    0.56
   4  16   1   54.40    2.58
   3  16   1   -0.26    0.56
   2  16   1   36.50    1.95
   2  16   1   31.87    2.81
   1  16   1   -0.15    0.70
   1  16   1   -1.02    0.60
   0  16   1   22.69    1.21
   0  16   1   20.19    1.70
  -1  16   1    0.47    0.42
  -1  16   1   -0.06    0.50
  -2  16   1   29.28    1.97
  -2  16   1   26.65    1.44
  -2  16   1   27.32    1.50
  -3  16   1    0.13    0.46
  -3  16   1   -0.26    0.46
  -3  16   1   -0.48    0.63
   4 -16  -1   32.20    2.12
  -4  16   1   31.28    1.71
  -4  16   1   28.61    2.86
  -4  16   1   31.24    2.39
   5 -16  -1   -0.28    0.38
  -5  16   1    0.04    0.40
  -5  16   1    0.70    0.50
  -5  16   1   -0.28    0.40
   6 -16  -1   26.90    2.10
  -6  16   1   24.83    1.96
  -6  16   1   26.89    1.66
   7 -16  -1   -0.68    0.46
  -7  16   1   -0.50    0.42
  -7  16   1   -0.16    0.45
   8 -16  -1   15.79    1.39
  -8  16   1   16.32    1.56
  -8  16   1   15.82    1.48
   9 -16  -1   -0.32    0.41
  -9  16   1    0.22    0.80
 -10  16   1   14.63    1.45
 -11  16   1   -0.72    0.40
  11  15   1    1.55    0.64
   9  15   1    4.82    0.64
   8  15   1    0.22    0.60
   7  15   1    0.81    0.42
   6  15   1    0.49    0.47
   5  15   1    5.73    0.57
   4  15   1    0.32    0.54
   3  15   1    1.01    0.37
   2  15   1   -0.96    0.54
   2  15   1   -0.02    0.42
   1  15   1    9.76    0.89
   1  15   1    8.16    0.92
   1 -15  -1    0.46    0.21
  -1  15   1    0.00    0.71
  -1  15   1    1.00    0.46
   2 -15  -1   -0.29    0.24
  -2  15   1   -0.96    0.52
  -2  15   1    0.43    0.62
  -2  15   1   -0.60    0.54
  -3  15   1    0.04    0.63
  -3  15   1    0.77    0.46
   4 -15  -1    0.58    0.43
  -4  15   1    0.17    0.61
  -4  15   1    0.31    0.36
  -4  15   1   -0.03    0.54
   5 -15  -1    0.44    0.39
  -5  15   1    0.01    0.35
  -5  15   1   -0.50    0.52
  -5  15   1    0.53    0.58
   6 -15  -1    0.54    0.51
  -6  15   1   -0.80    0.45
  -6  15   1   -0.27    0.47
  -6  15   1    0.78    0.45
   7 -15  -1    1.40    0.47
  -7  15   1    2.93    0.79
  -7  15   1    1.62    0.40
   8 -15  -1   -0.33    0.46
  -8  15   1    0.62    0.64
  -8  15   1    0.11    0.49
   9 -15  -1    3.33    0.64
  -9  15   1    3.82    0.63
  -9  15   1    3.52    0.85
  10 -15  -1   -0.27    0.54
 -10  15   1    0.68    0.75
 -11  15   1    0.11    0.53
 -12  15   1    1.71    0.86
  12  14   1    0.92    0.47
  11  14   1   -0.49    0.46
  10  14   1   20.39    2.16
   9  14   1    0.38    0.45
   8  14   1   14.42    1.17
   7  14   1    0.08    0.60
   6  14   1    0.63    0.59
   5  14   1    0.30    0.52
   4  14   1    1.03    0.54
   3  14   1   -0.13    0.41
   2  14   1    1.86    0.38
  -1 -14  -1    0.09    0.05
   1  14   1    0.12    0.54
   1  14   1    0.36    0.53
   0 -14  -1   40.17    2.95
   0  14   1   39.39    2.61
   0  14   1   40.65    2.22
   1 -14  -1   -0.03    0.25
  -1  14   1    0.50    0.37
   2 -14  -1    8.39    0.53
  -2  14   1    8.81    0.96
  -2  14   1    7.05    0.92
  -2  14   1    9.98    0.93
  -3  14   1    1.12    0.62
  -3  14   1    0.72    0.49
  -3  14   1   -0.37    0.46
   4 -14  -1    0.58    0.43
  -4  14   1    0.21    0.42
  -4  14   1    0.55    0.36
  -4  14   1    0.48    0.64
   5 -14  -1   -0.28    0.48
  -5  14   1    0.67    0.51
  -5  14   1   -0.59    0.46
  -5  14   1   -0.01    0.68
   6 -14  -1    6.32    0.85
  -6  14   1    6.80    0.74
  -6  14   1    6.68    0.79
   7 -14  -1   -0.18    0.41
  -7  14   1    0.35    0.75
  -7  14   1   -0.51    0.52
  -7  14   1   -0.28    0.41
   8 -14  -1   43.98    2.77
  -8  14   1   42.87    3.35
  -8  14   1   42.31    2.59
  -9  14   1   -0.39    0.42
  -9  14   1    0.29    0.74
  10 -14  -1    0.05    0.64
 -10  14   1    0.01    0.80
 -12  14   1    4.06    0.69
  12  13   1    0.08    0.48
  11  13   1    1.52    0.58
  10  13   1   -0.10    0.50
   9  13   1   23.83    2.79
   8  13   1    0.14    0.49
   7  13   1   50.53    2.67
   6  13   1   -0.51    0.48
   5  13   1   57.89    3.12
   4  13   1   -0.41    0.35
   3  13   1   36.38    1.50
   2  13   1   -0.30    0.45
  -1 -13  -1   74.91    4.31
   1  13   1   79.37    3.83
   1  13   1   79.10    4.19
   0  13   1    0.79    0.43
   0  13   1    0.33    0.54
   1 -13  -1   33.46    2.18
   1 -13  -1   33.68    2.32
  -1  13   1   33.00    1.28
  -1  13   1   32.64    1.85
   2 -13  -1   -0.09    0.21
  -2  13   1    0.51    0.58
  -2  13   1   -0.40    0.37
  -2  13   1   -0.12    0.52
   3 -13  -1    2.18    0.49
  -3  13   1    2.55    0.60
  -3  13   1    2.12    0.54
   4 -13  -1   -0.07    0.36
  -4  13   1    0.01    0.40
  -4  13   1   -0.46    0.32
  -4  13   1   -0.75    0.45
  -5  13   1    0.60    0.53
  -5  13   1    0.91    0.60
  -5  13   1    0.94    0.54
   6 -13  -1    0.31    0.42
  -6  13   1   -0.67    0.46
  -6  13   1    0.42    0.64
  -6  13   1   -1.01    0.59
   7 -13  -1    8.08    0.88
  -7  13   1    9.50    0.72
  -7  13   1    8.08    0.66
  -7  13   1    7.90    1.04
  -8  13   1    1.05    0.34
  -8  13   1    0.69    0.48
  -8  13   1    1.44    0.59
   9 -13  -1    3.74    0.88
  -9  13   1    5.15    0.56
  -9  13   1    4.98    0.96
  10 -13  -1   -0.53    0.59
 -10  13   1   -0.40    0.43
 -10  13   1    1.16    0.71
 -11  13   1   27.19    1.61
 -12  13   1    0.28    0.77
 -13  13   1    8.30    1.32
  13  12   1   -0.07    0.47
  12  12   1   13.75    1.25
  11  12   1    0.02    0.52
  10  12   1   10.60    0.89
   9  12   1   -0.65    0.46
   8  12   1   13.90    0.97
   7  12   1    0.44    0.49
   6  12   1    8.33    0.66
   5  12   1    0.17    0.53
  -4 -12  -1   20.51    0.88
   4  12   1   19.85    1.06
  -3 -12  -1    0.19    0.08
   3  12   1    0.77    0.45
  -2 -12  -1    7.64    0.35
  -2 -12  -1    7.80    0.39
   1  12   1    0.06    0.53
   1  12   1    0.04    0.34
   0 -12  -1   10.05    0.46
   0  12   1   10.51    0.68
   0  12   1    9.67    0.73
   1 -12  -1   -0.21    0.28
  -1  12   1    0.03    0.68
  -1  12   1    0.21    0.38
   2 -12  -1   58.83    4.69
  -2  12   1   57.43    1.70
  -2  12   1   60.27    2.16
   3 -12  -1    0.26    0.37
  -3  12   1    0.48    0.38
  -3  12   1   -0.28    0.33
  -3  12   1    0.07    0.60
   4 -12  -1  171.36    8.90
  -4  12   1  172.60    7.94
  -4  12   1  176.36    5.12
  -4  12   1  170.13    5.96
   5 -12  -1   -0.06    0.44
  -5  12   1   -0.05    0.31
  -5  12   1   -0.01    0.40
  -5  12   1   -0.33    0.56
   6 -12  -1   11.31    0.74
  -6  12   1   13.35    0.90
  -6  12   1   10.62    0.76
  -6  12   1   10.77    0.90
   7 -12  -1   -0.54    0.58
  -7  12   1    0.13    0.32
  -7  12   1    0.38    0.62
  -7  12   1   -0.19    0.62
   8 -12  -1   44.42    2.64
  -8  12   1   47.33    2.11
  -8  12   1   45.60    2.22
  -8  12   1   43.23    3.04
   9 -12  -1    0.80    0.63
  -9  12   1   -0.12    0.50
  10 -12  -1   14.44    1.33
 -10  12   1   16.12    1.28
 -11  12   1    0.61    0.86
 -12  12   1    3.95    0.77
 -13  12   1    0.47    0.52
  13  11   1   53.77    3.93
  11  11   1    3.51    0.64
  10  11   1   -0.22    0.46
   9  11   1   14.53    0.85
   8  11   1   -0.90    0.48
   7  11   1   10.58    0.84
   6  11   1   -0.54    0.54
  -5 -11  -1  135.56    4.37
   5  11   1  132.84    6.22
   4  11   1    0.52    0.47
  -3 -11  -1    1.12    0.15
  -3 -11  -1    1.48    0.18
   3  11   1    1.21    0.50
   2  11   1    0.62    0.50
  -1 -11  -1    0.83    0.18
   1  11   1    1.60    0.56
   0 -11  -1   -0.21    0.20
   0  11   1    0.00    0.44
   0  11   1   -0.51    0.40
   1 -11  -1    1.95    0.26
   1 -11  -1    2.62    0.31
  -1  11   1    2.29    0.49
   2 -11  -1   -0.28    0.33
  -2  11   1   -0.52    0.54
  -2  11   1   -0.80    0.42
   3 -11  -1  325.16   11.62
  -3  11   1  315.52   16.03
  -3  11   1  320.88    9.40
  -3  11   1  302.59    7.38
   4 -11  -1    0.62    0.42
  -4  11   1   -0.34    0.45
  -4  11   1   -0.70    0.58
  -4  11   1    0.04    0.43
   5 -11  -1  171.43    6.36
  -5  11   1  187.43    6.46
  -5  11   1  187.61    9.21
  -5  11   1  188.89    7.09
   6 -11  -1   -0.12    0.48
  -6  11   1    0.20    0.33
  -6  11   1   -0.84    0.46
  -6  11   1   -0.24    0.33
   7 -11  -1    2.29    0.57
  -7  11   1    2.62    0.66
  -7  11   1    1.43    0.58
  -7  11   1    1.63    0.47
   8 -11  -1   -0.05    0.43
  -8  11   1    0.11    0.63
  -8  11   1   -0.57    0.60
  -8  11   1   -0.67    0.46
   9 -11  -1   23.55    1.60
  -9  11   1   26.25    1.41
  -9  11   1   22.87    1.49
  -9  11   1   23.89    1.70
 -10  11   1    0.68    0.54
 -10  11   1    0.29    0.47
  11 -11  -1    0.01    0.50
 -12  11   1   -0.71    0.80
 -13  11   1   24.14    2.30
 -14  11   1   -0.78    0.54
  14  10   1   31.46    1.92
  13  10   1   -0.13    0.58
  12  10   1    3.85    0.69
  11  10   1   -0.67    0.50
  10  10   1    3.55    0.64
   9  10   1   -0.06    0.49
   8  10   1   66.65    2.15
   7  10   1    0.12    0.54
  -6 -10  -1  471.96   21.81
   6  10   1  607.82   19.20
   5  10   1    0.87    0.37
   5  10   1    0.05    0.17
  -4 -10  -1  860.28   33.94
   4  10   1  827.38   30.19
  -3 -10  -1    0.18    0.15
   3  10   1   -0.40    0.46
  -2 -10  -1   22.28    0.90
   2  10   1   22.05    0.73
   1  10   1    1.30    0.47
   0 -10  -1    5.63    0.33
   0 -10  -1    4.94    0.26
   0  10   1    4.58    0.49
  -1  10   1    0.15    0.34
  -1  10   1   -0.01    0.57
   2 -10  -1    3.16    0.40
  -2  10   1    3.82    0.56
  -2  10   1    2.74    0.60
   3 -10  -1    0.08    0.31
  -3  10   1   -0.13    0.47
  -3  10   1    0.06    0.34
  -3  10   1   -0.20    0.74
   4 -10  -1  291.66   12.89
   4 -10  -1  306.69   17.41
  -4  10   1  288.82    5.85
  -4  10   1  302.27    6.37
  -4  10   1  312.35    6.60
   5 -10  -1    0.23    0.41
  -5  10   1   -0.29    0.44
  -5  10   1   -0.06    0.46
  -5  10   1   -0.64    0.66
   6 -10  -1    7.28    0.85
  -6  10   1    9.18    0.86
  -6  10   1    9.26    0.67
   7 -10  -1   -0.32    0.58
  -7  10   1   -0.12    0.58
  -7  10   1   -0.15    0.64
   8 -10  -1   48.95    1.81
  -8  10   1   48.57    2.37
  -8  10   1   48.63    2.87
  -8  10   1   46.70    3.19
   9 -10  -1   -0.29    0.43
  -9  10   1   -0.56    0.63
  -9  10   1   -0.21    0.38
  -9  10   1    0.31    0.55
  10 -10  -1   37.82    2.37
 -10  10   1   40.25    1.65
 -10  10   1   36.94    2.68
 -10  10   1   39.87    3.15
  11 -10  -1    0.92    0.57
 -11  10   1    0.33    0.58
 -11  10   1    0.68    0.74
 -12  10   1  250.42   14.60
 -13  10   1    0.23    0.66
 -14  10   1   45.60    3.33
  15   9   1    6.43    0.94
  14   9   1    0.46    0.60
  13   9   1   39.91    3.54
  12   9   1    0.30    0.61
  11   9   1    5.36    0.84
  10   9   1    0.89    0.54
   9   9   1   12.08    0.91
   8   9   1    0.31    0.56
  -7  -9  -1   16.10    1.00
   7   9   1   17.08    1.16
  -6  -9  -1    0.20    0.27
   6   9   1   -0.73    0.60
  -5  -9  -1  126.27    6.18
   5   9   1  126.08    3.83
   4   9   1    0.74    0.32
  -3  -9  -1    4.81    0.28
   3   9   1    4.90    0.58
   2   9   1   -0.16    0.33
  -1  -9  -1   35.97    2.09
   1   9   1   37.19    1.72
   0  -9  -1   -0.21    0.23
   1  -9  -1    6.95    0.46
  -1   9   1    7.45    0.74
  -1   9   1    6.80    0.59
   2  -9  -1    0.07    0.32
  -2   9   1    0.01    0.45
  -2   9   1   -0.35    0.70
   3  -9  -1  264.70    7.40
   3  -9  -1  265.88   11.09
  -3   9   1  260.86    8.38
  -3   9   1  270.46    9.15
  -3   9   1  266.93    6.38
  -3   9   1  264.59   11.09
   4  -9  -1    0.20    0.36
  -4   9   1   -0.30    0.30
  -4   9   1   -0.32    0.42
  -4   9   1    1.00    0.61
   5  -9  -1  103.97    4.87
   5  -9  -1  108.63    3.97
  -5   9   1  108.54    2.75
  -5   9   1  103.88    3.81
  -5   9   1  105.87    2.93
  -6   9   1    0.87    0.61
  -6   9   1    0.54    0.31
  -6   9   1    0.37    0.48
   7  -9  -1   12.25    1.18
  -7   9   1   12.85    0.91
  -7   9   1   13.27    0.78
  -7   9   1   13.51    0.90
   8  -9  -1   -0.35    0.61
  -8   9   1   -0.36    0.36
  -8   9   1   -0.16    0.42
  -8   9   1   -0.16    0.74
   9  -9  -1   32.98    1.87
  -9   9   1   36.02    1.63
  -9   9   1   31.35    2.65
  -9   9   1   30.35    2.04
  10  -9  -1   -0.21    0.38
 -10   9   1   -0.06    0.43
 -10   9   1    0.05    0.82
 -10   9   1    0.37    0.40
 -11   9   1    1.21    0.71
 -11   9   1    1.38    0.42
  12  -9  -1   -0.35    0.60
 -13   9   1   23.96    1.55
 -14   9   1    0.57    0.44
 -15   9   1    0.96    0.63
  15   8   1   -0.83    0.50
  14   8   1   19.20    1.43
  13   8   1    0.52    0.42
  12   8   1    4.62    0.65
  11   8   1   -0.23    0.54
  10   8   1   17.33    0.86
   9   8   1   -0.06    0.45
   8   8   1   43.59    1.66
  -7  -8  -1    0.02    0.28
   7   8   1    0.32    0.52
  -6  -8  -1    0.44    0.25
   6   8   1    0.14    0.52
  -5  -8  -1    0.19    0.20
   5   8   1    0.38    0.38
  -4  -8  -1    1.08    0.25
   4   8   1    1.27    0.45
  -3  -8  -1    0.10    0.15
   3   8   1    0.70    0.39
   2   8   1   57.41    2.35
  -1  -8  -1   -0.14    0.16
   1   8   1    0.26    0.38
   0  -8  -1   49.59    2.68
   0  -8  -1   52.67    2.47
   0   8   1   51.56    1.83
   0   8   1   53.40    2.07
   1  -8  -1    0.25    0.25
  -1   8   1    0.03    0.43
   2  -8  -1   74.62    2.60
  -2   8   1   71.32    2.11
  -2   8   1   79.08    4.01
   3  -8  -1   -0.09    0.31
  -3   8   1   -0.28    0.49
  -3   8   1    0.13    0.23
  -3   8   1    0.30    0.50
   4  -8  -1  264.47    7.60
   4  -8  -1  269.37    8.07
  -4   8   1  260.57    7.58
  -4   8   1  269.42    9.04
  -4   8   1  257.39   15.59
  -4   8   1  259.23    9.10
   5  -8  -1    0.34    0.38
   5  -8  -1    0.56    0.52
  -5   8   1   -0.29    0.38
  -5   8   1   -0.49    0.31
   6  -8  -1    0.62    0.54
   6  -8  -1    1.13    0.56
  -6   8   1    1.20    0.42
  -6   8   1    0.61    0.35
  -6   8   1    1.17    0.51
   7  -8  -1   -0.76    0.52
  -7   8   1   -0.14    0.37
  -7   8   1   -0.31    0.56
  -7   8   1   -0.34    0.42
   8  -8  -1   46.08    1.69
  -8   8   1   44.37    2.33
  -8   8   1   40.06    1.46
  -8   8   1   44.74    3.24
   9  -8  -1   -1.10    0.70
  -9   8   1    0.34    0.56
  -9   8   1    0.41    0.49
  -9   8   1    0.61    0.30
  10  -8  -1   29.20    1.90
 -10   8   1   25.07    1.38
 -10   8   1   28.43    1.23
 -10   8   1   32.08    1.68
  11  -8  -1    0.60    0.70
 -11   8   1    1.00    0.55
 -11   8   1    0.67    0.61
  12  -8  -1    1.06    0.69
 -12   8   1   -0.29    0.72
 -13   8   1    0.31    0.64
 -14   8   1    0.62    0.65
 -15   8   1    0.29    0.63
  15   7   1    1.78    0.61
  14   7   1    0.95    0.55
  13   7   1   12.68    1.03
  12   7   1   -0.61    0.35
  11   7   1    5.06    0.77
  10   7   1   -0.18    0.46
   9   7   1   58.17    3.12
   8   7   1    0.35    0.30
   7   7   1   13.09    0.81
  -6  -7  -1    0.10    0.25
   6   7   1   -0.03    0.25
  -5  -7  -1    1.61    0.26
   5   7   1    1.03    0.38
  -4  -7  -1   -0.05    0.21
   4   7   1   -0.26    0.39
  -3  -7  -1   20.11    0.86
   3   7   1   22.36    1.07
   3   7   1   22.21    0.80
   2   7   1    0.26    0.25
   1   7   1  547.17   21.27
   0  -7  -1   -0.19    0.24
   0  -7  -1   -0.15    0.15
   0   7   1    0.33    0.46
   0   7   1   -0.33    0.43
   1  -7  -1  391.41   22.52
  -1   7   1  371.23   25.03
  -1   7   1  381.95   15.46
   2  -7  -1   -0.35    0.34
   2  -7  -1   -0.62    0.44
  -2   7   1   -0.59    0.35
  -2   7   1   -0.57    0.54
  -2   7   1   -0.20    0.26
   3  -7  -1  211.72    6.73
   3  -7  -1  205.40    5.67
  -3   7   1  203.42    7.49
  -3   7   1  202.01    5.81
  -3   7   1  211.94    8.94
  -3   7   1  210.45    6.87
   4  -7  -1   -0.74    0.47
   4  -7  -1   -0.62    0.47
  -4   7   1    0.28    0.33
  -4   7   1   -0.13    0.26
  -4   7   1   -0.03    0.37
  -4   7   1   -0.32    0.36
   5  -7  -1   40.06    2.54
   5  -7  -1   40.93    2.48
  -5   7   1   42.18    1.34
  -5   7   1   39.38    0.91
  -5   7   1   39.38    2.16
   6  -7  -1   -0.06    0.31
   6  -7  -1    0.36    0.37
  -6   7   1    0.51    0.36
  -6   7   1    0.18    0.52
  -6   7   1    0.33    0.29
   7  -7  -1   29.23    1.21
  -7   7   1   31.70    1.28
  -7   7   1   30.53    1.52
  -7   7   1   28.76    1.21
   8  -7  -1   -0.16    0.60
  -8   7   1   -0.56    0.49
  -8   7   1    0.09    0.38
  -8   7   1   -0.48    0.54
   9  -7  -1   17.45    1.07
  -9   7   1   16.49    1.18
  -9   7   1   16.14    1.04
  -9   7   1   15.47    1.23
  10  -7  -1    0.04    0.65
 -10   7   1   -0.35    0.35
 -10   7   1    0.03    0.33
 -10   7   1   -0.81    0.67
  11  -7  -1    5.15    0.72
 -11   7   1    5.48    0.66
 -11   7   1    5.13    0.89
 -11   7   1    4.83    0.61
 -12   7   1   -0.21    0.55
 -13   7   1   -0.42    0.67
 -14   7   1    1.82    0.64
 -15   7   1    0.52    0.39
  15   6   1    0.50    0.55
  14   6   1    6.90    0.94
  13   6   1   -0.59    0.49
  12   6   1    0.90    0.59
  11   6   1    0.49    0.55
  10   6   1   24.81    1.20
   9   6   1   -0.29    0.33
   8   6   1   10.64    0.78
   7   6   1   -0.21    0.44
  -6  -6  -1    7.21    0.49
   6   6   1    6.48    0.57
  -5  -6  -1    0.04    0.25
   5   6   1    0.01    0.41
  -4  -6  -1   25.95    0.93
   4   6   1   26.19    1.32
  -3  -6  -1   -0.25    0.21
   3   6   1   -0.37    0.42
   2   6   1    0.27    0.44
   1   6   1   -0.39    0.47
   0  -6  -1  382.13   14.08
   0  -6  -1  385.11   17.04
   0   6   1  399.68   11.79
   0   6   1  371.36   17.48
   1  -6  -1    0.65    0.32
  -1   6   1    2.72    1.01
  -1   6   1    1.23    0.44
   2  -6  -1   46.72    1.86
   2  -6  -1   49.91    1.69
  -2   6   1   53.54    3.50
  -2   6   1   47.62    1.83
  -2   6   1   45.96    1.63
   3  -6  -1   -0.08    0.45
   3  -6  -1    0.07    0.30
  -3   6   1    0.63    0.46
  -3   6   1    0.34    0.41
  -3   6   1   -0.12    0.27
  -3   6   1   -0.55    0.39
   4  -6  -1   88.57    3.01
   4  -6  -1   90.43    3.42
  -4   6   1   88.05    5.23
  -4   6   1   91.59    3.09
  -4   6   1   87.06    2.60
  -4   6   1   90.31    3.24
   5  -6  -1    0.20    0.41
   5  -6  -1   -0.31    0.52
  -5   6   1   -0.04    0.40
  -5   6   1    0.21    0.28
   6  -6  -1   17.55    0.94
   6  -6  -1   15.24    1.73
   6  -6  -1   15.92    1.15
  -6   6   1   19.58    0.71
  -6   6   1   16.48    0.68
  -6   6   1   18.70    0.82
   7  -6  -1   -0.92    0.51
   7  -6  -1   -0.13    0.29
   7  -6  -1   -0.04    0.28
  -7   6   1    0.65    0.38
  -7   6   1   -0.32    0.37
   8  -6  -1   54.65    1.65
  -8   6   1   58.53    2.47
  -8   6   1   56.83    4.69
  -8   6   1   60.52    2.54
   9  -6  -1   -0.49    0.41
  -9   6   1    0.42    0.65
  -9   6   1   -0.28    0.39
  10  -6  -1    1.63    0.52
 -10   6   1    1.65    0.42
 -10   6   1    2.57    0.67
 -10   6   1    1.77    0.51
  11  -6  -1   -0.13    0.45
 -11   6   1    0.38    0.51
 -11   6   1   -0.01    0.59
  12  -6  -1   11.69    1.04
 -12   6   1   11.34    1.06
 -13   6   1   -1.11    0.62
 -14   6   1    0.58    0.66
 -15   6   1    0.05    0.71
 -16   6   1    3.76    0.57
  16   5   1    0.16    0.49
  15   5   1    0.44    0.47
  14   5   1   -0.53    0.53
  13   5   1    0.72    0.58
  12   5   1   -0.13    0.46
  11   5   1    8.53    0.63
  10   5   1    0.10    0.46
   9   5   1    1.45    0.48
   8   5   1   -0.12    0.27
   7   5   1   25.24    1.45
   7   5   1   27.11    0.97
  -6  -5  -1    0.04    0.27
   6   5   1   -0.19    0.28
  -5  -5  -1   49.55    2.13
   5   5   1   51.23    1.80
   4   5   1    0.20    0.22
   4   5   1   -0.21    0.40
  -3  -5  -1   40.57    1.55
   3   5   1   41.81    1.60
   2   5   1    0.30    0.21
   2   5   1    0.44    0.40
   1   5   1  122.39    5.61
   1   5   1  122.24    6.02
   0   5   1    0.10    0.22
   1  -5  -1   63.92    2.93
   1  -5  -1   59.85    2.51
  -1   5   1   64.01    2.84
  -1   5   1   62.89    3.16
   2  -5  -1    0.05    0.32
   2  -5  -1    0.86    0.47
  -2   5   1    0.10    0.27
  -2   5   1    0.53    0.42
  -2   5   1   -0.12    0.45
   3  -5  -1    7.31    0.48
   3  -5  -1    6.03    0.41
  -3   5   1    7.26    0.36
  -3   5   1    6.46    0.46
  -3   5   1    7.00    0.83
   4  -5  -1   -0.65    0.52
   4  -5  -1   -0.18    0.31
  -4   5   1   -0.52    0.41
  -4   5   1   -0.18    0.29
   5  -5  -1    2.54    0.57
   5  -5  -1    2.02    0.21
   5  -5  -1    2.34    0.53
  -5   5   1    2.65    0.34
  -5   5   1    2.76    0.48
   6  -5  -1    0.59    0.38
   6  -5  -1    0.19    0.45
   6  -5  -1   -0.09    0.21
  -6   5   1   -0.26    0.24
  -6   5   1   -0.42    0.29
  -6   5   1   -0.10    0.30
   7  -5  -1    0.26    0.51
   7  -5  -1    0.14    0.24
  -7   5   1    0.27    0.35
  -7   5   1    0.29    0.37
  -7   5   1    0.67    0.48
  -8   5   1   -0.22    0.38
   9  -5  -1   -0.62    0.44
  -9   5   1    0.67    0.41
  -9   5   1   -0.25    0.49
  -9   5   1    0.20    0.57
  10  -5  -1    0.12    0.37
 -10   5   1   -0.39    0.39
 -10   5   1    0.39    0.61
  11  -5  -1    3.90    0.58
 -11   5   1    4.28    0.66
 -11   5   1    4.02    0.72
 -11   5   1    3.78    0.65
  12  -5  -1    0.01    0.46
 -12   5   1    0.70    0.60
  13  -5  -1    1.67    0.71
 -13   5   1    2.48    0.72
 -14   5   1    0.85    0.62
 -15   5   1    2.65    0.74
 -16   5   1   -0.10    0.60
  16   4   1    1.89    0.60
  14   4   1    5.40    0.82
  13   4   1   -0.15    0.63
  12   4   1    3.00    0.65
 -11  -4  -1    0.90    0.61
  11   4   1    0.34    0.45
 -10  -4  -1    3.40    0.67
  10   4   1    3.88    0.58
  -9  -4  -1    0.41    0.50
   9   4   1   -0.31    0.47
  -8  -4  -1   38.21    1.38
   8   4   1   35.66    1.42
  -7  -4  -1    0.20    0.46
   7   4   1    0.02    0.23
   7   4   1    0.16    0.50
  -6  -4  -1  253.15   13.06
   6   4   1  239.28    6.34
  -5  -4  -1   -0.22    0.19
   5   4   1   -0.61    0.38
   5   4   1   -0.17    0.32
  -4  -4  -1  291.08    9.66
   4   4   1  302.05    8.80
   4   4   1  301.23   10.50
  -3  -4  -1    0.28    0.32
   3   4   1   -0.18    0.33
   2   4   1  131.03    7.65
   1   4   1   -0.34    0.27
   0  -4  -1   67.36    1.52
   0  -4  -1   70.25    3.05
   0   4   1   71.48    2.59
   0   4   1   68.74    3.42
   1  -4  -1    0.13    0.24
   2  -4  -1    7.65    0.45
   2  -4  -1    5.71    0.77
  -2   4   1    6.74    0.45
  -2   4   1    6.55    0.49
  -2   4   1    6.58    0.72
  -2   4   1    7.14    0.58
   3  -4  -1    0.13    0.39
   3  -4  -1   -0.23    0.26
  -3   4   1   -0.27    0.36
  -3   4   1    0.58    0.39
   4  -4  -1  204.30    5.23
   4  -4  -1  205.76    7.93
   4  -4  -1  206.21   11.70
  -4   4   1  200.70    5.23
  -4   4   1  199.67    5.94
  -4   4   1  204.52    5.62
  -4   4   1  206.30    8.02
   5  -4  -1   -0.07    0.21
   5  -4  -1    0.07    0.41
  -5   4   1    0.44    0.37
  -5   4   1   -0.64    0.39
  -5   4   1   -0.16    0.32
  -5   4   1   -0.68    0.47
   6  -4  -1   17.28    0.88
   6  -4  -1   18.94    0.96
   6  -4  -1   18.10    1.46
  -6   4   1   20.09    0.77
  -6   4   1   19.18    0.75
  -6   4   1   18.97    0.66
   7  -4  -1   -0.05    0.24
   7  -4  -1    0.41    0.53
   7  -4  -1   -0.29    0.41
  -7   4   1   -0.14    0.45
  -7   4   1    0.31    0.33
   8  -4  -1   25.99    1.85
   8  -4  -1   29.81    1.49
  -8   4   1   29.40    1.08
  -8   4   1   29.16    1.26
  -8   4   1   28.73    1.48
   9  -4  -1   -0.04    0.41
  -9   4   1    0.09    0.29
  -9   4   1   -0.21    0.53
  -9   4   1   -0.07    0.37
  10  -4  -1   28.34    1.65
 -10   4   1   26.87    1.51
 -10   4   1   31.83    1.57
 -10   4   1   26.31    2.85
  11  -4  -1   -0.07    0.34
 -11   4   1   -0.66    0.54
 -11   4   1    0.67    0.68
 -11   4   1   -0.30    0.43
  12  -4  -1   35.96    2.74
 -12   4   1   38.74    2.70
 -12   4   1   35.78    4.16
  13  -4  -1    0.65    0.50
 -13   4   1    0.41    0.49
 -14   4   1   15.86    1.45
 -15   4   1   -0.16    0.54
 -16   4   1    0.02    0.37
  16   3   1    0.89    0.56
  15   3   1    2.83    0.64
  14   3   1    0.76    0.56
 -13  -3  -1   -0.14    0.53
  13   3   1    0.87    0.58
 -12  -3  -1    1.47    0.66
  12   3   1   -0.30    0.55
 -11  -3  -1    3.78    0.51
  11   3   1    3.94    0.62
 -10  -3  -1    0.42    0.52
  10   3   1   -0.90    0.51
  -9  -3  -1   31.99    1.30
   9   3   1   32.00    1.99
   9   3   1   32.27    1.19
  -8  -3  -1    0.30    0.45
   8   3   1    0.39    0.44
   8   3   1   -0.46    0.55
   8   3   1   -0.33    0.26
  -7  -3  -1    7.47    0.58
   7   3   1    8.69    0.66
   7   3   1    8.46    0.57
   7   3   1    7.76    0.58
  -6  -3  -1   -0.11    0.17
  -6  -3  -1   -0.26    0.47
   6   3   1    0.02    0.24
   6   3   1   -0.01    0.28
  -5  -3  -1    7.12    0.65
  -5  -3  -1    7.09    0.49
   5   3   1    6.65    0.57
   5   3   1    6.70    0.40
  -4  -3  -1    0.13    0.32
  -4  -3  -1    0.13    0.30
   4   3   1    0.21    0.40
   4   3   1    0.14    0.38
  -3  -3  -1   12.01    0.53
   3   3   1   12.91    0.58
   3   3   1   10.99    0.68
  -2  -3  -1    0.19    0.26
  -1  -3  -1  354.75   23.75
   1   3   1  364.05   21.68
   0  -3  -1   -0.31    0.21
   0  -3  -1   -0.24    0.17
   0   3   1   -0.38    0.28
   0   3   1   -0.11    0.19
   1  -3  -1   22.90    0.84
   1  -3  -1   21.24    1.28
   1  -3  -1   23.32    1.98
  -1   3   1   20.75    1.38
  -1   3   1   22.41    1.45
   2  -3  -1   -0.10    0.42
   2  -3  -1   -0.06    0.21
  -2   3   1   -0.12    0.26
  -2   3   1   -0.65    0.34
   3  -3  -1   -0.53    0.51
  -3   3   1   -0.05    0.43
  -3   3   1    0.55    0.44
  -3   3   1   -0.58    0.30
   4  -3  -1   -0.04    0.33
   4  -3  -1    0.39    0.22
   4  -3  -1    0.87    0.54
  -4   3   1    0.07    0.40
  -4   3   1    1.06    0.50
  -4   3   1    0.16    0.31
   5  -3  -1   22.45    1.32
   5  -3  -1   21.96    0.95
   5  -3  -1   21.00    0.90
  -5   3   1   22.94    0.99
  -5   3   1   22.66    1.30
  -5   3   1   23.49    0.95
  -5   3   1   21.84    1.06
   6  -3  -1   -0.26    0.21
   6  -3  -1    0.35    0.52
   6  -3  -1    0.48    0.39
  -6   3   1   -0.06    0.32
  -6   3   1   -0.57    0.34
   7  -3  -1   15.08    1.15
   7  -3  -1   16.16    1.07
   7  -3  -1   15.37    0.87
  -7   3   1   15.08    1.23
  -7   3   1   14.39    0.84
  -7   3   1   16.26    0.77
   8  -3  -1   -0.16    0.56
  -8   3   1   -0.30    0.48
  -8   3   1    0.38    0.54
  -8   3   1    0.03    0.40
   9  -3  -1   25.41    1.30
  -9   3   1   26.43    1.50
  -9   3   1   27.19    1.38
  -9   3   1   26.35    1.23
  10  -3  -1   -0.30    0.35
 -10   3   1    0.63    0.43
 -10   3   1   -0.18    0.45
 -10   3   1    0.04    0.39
  11  -3  -1    1.29    0.36
 -11   3   1    2.12    0.47
 -11   3   1    0.94    0.57
 -11   3   1    0.52    0.46
  12  -3  -1    0.15    0.51
 -12   3   1   -0.28    0.39
  13  -3  -1    0.64    0.46
 -13   3   1    0.40    0.57
 -14   3   1   -0.39    0.61
 -15   3   1    2.16    0.69
  16   2   1   11.08    1.08
 -15  -2  -1   -0.58    0.55
  15   2   1    0.26    0.75
 -14  -2  -1    2.83    0.79
  14   2   1    3.65    0.73
 -13  -2  -1    0.26    0.38
  13   2   1   -0.25    0.38
 -12  -2  -1   15.47    1.48
  12   2   1   19.46    1.21
 -11  -2  -1    0.09    0.51
  11   2   1    0.79    0.65
  11   2   1    0.25    0.57
 -10  -2  -1   18.40    1.59
  10   2   1   19.48    1.18
  10   2   1   19.51    1.11
   9   2   1    0.68    0.51
   9   2   1    0.46    0.32
  -8  -2  -1   37.17    1.30
   8   2   1   36.68    1.36
   8   2   1   41.25    1.83
   8   2   1   37.89    2.05
  -7  -2  -1    0.38    0.41
   7   2   1   -0.16    0.25
   7   2   1    0.31    0.50
   7   2   1    0.18    0.29
  -6  -2  -1   27.70    1.10
  -6  -2  -1   26.59    1.52
   6   2   1   28.60    1.32
   6   2   1   27.84    1.12
   6   2   1   27.66    1.26
   6   2   1   26.63    1.87
  -5  -2  -1    0.23    0.42
  -5  -2  -1   -0.15    0.31
  -5  -2  -1   -0.19    0.37
   5   2   1   -0.12    0.33
   5   2   1   -0.58    0.42
   5   2   1   -0.01    0.23
   5   2   1    0.25    0.47
  -4  -2  -1  157.79    5.64
  -4  -2  -1  163.38    4.49
  -4  -2  -1  175.20    6.63
   4   2   1  172.31    5.28
   4   2   1  154.84    6.68
  -3  -2  -1   -0.11    0.26
  -3  -2  -1   -0.41    0.19
   3   2   1   -0.40    0.33
   3   2   1   -0.20    0.19
  -2  -2  -1   39.15    2.06
   2   2   1   39.53    1.87
   2   2   1   37.07    5.66
   2   2   1   39.23    2.32
  -1  -2  -1    0.30    0.16
   1   2   1    0.42    0.23
   1   2   1    0.11    0.17
   0  -2  -1   39.71    1.83
   0  -2  -1   48.99    2.76
   0  -2  -1   42.52    2.53
   0   2   1   47.13    1.94
   0   2   1   48.80    2.58
   0   2   1   51.09    1.54
   1  -2  -1   -0.06    0.20
   1  -2  -1    0.81    0.40
   1  -2  -1    0.34    0.32
  -1   2   1    0.33    0.28
  -1   2   1    0.12    0.15
   3  -2  -1   -0.28    0.31
   3  -2  -1   -0.24    0.19
  -3   2   1   -0.36    0.30
  -3   2   1   -0.43    0.34
  -3   2   1   -0.33    0.31
   4  -2  -1   94.90    3.18
   4  -2  -1   92.69    2.46
   4  -2  -1   99.57    3.26
  -4   2   1   93.74    2.37
  -4   2   1   91.72    3.88
  -4   2   1   94.95    2.61
  -4   2   1   92.37    6.45
   5  -2  -1   -0.66    0.41
   5  -2  -1   -0.14    0.21
   5  -2  -1   -0.08    0.50
  -5   2   1   -0.17    0.49
  -5   2   1    0.32    0.28
  -5   2   1   -0.11    0.20
  -5   2   1   -0.43    0.38
   6  -2  -1  171.11    6.81
   6  -2  -1  171.25    6.25
   6  -2  -1  168.22    5.61
  -6   2   1  173.68    3.69
  -6   2   1  165.32    5.65
  -6   2   1  178.74    6.05
   7  -2  -1    0.54    0.23
   7  -2  -1   -0.61    0.54
  -7   2   1    0.11    0.44
  -7   2   1    0.32    0.43
   8  -2  -1  119.90    3.87
   8  -2  -1  122.06    7.02
   8  -2  -1  113.75    7.45
  -8   2   1  125.19    4.49
  -8   2   1  120.29    3.53
  -8   2   1  117.82    3.17
   9  -2  -1   -0.81    0.46
  -9   2   1    0.31    0.47
  -9   2   1   -0.18    0.34
  10  -2  -1    4.10    0.67
 -10   2   1    2.77    0.55
 -10   2   1    2.82    0.55
 -10   2   1    3.00    0.45
  11  -2  -1    0.43    0.57
 -11   2   1    0.31    0.35
  12  -2  -1   26.05    1.65
 -12   2   1   29.17    1.33
  13  -2  -1    0.48    0.63
 -13   2   1   -0.37    0.53
 -14   2   1   -0.01    0.38
 -15   2   1    0.47    0.58
  16  -2  -1    0.37    0.54
 -16  -1  -1   -0.27    0.55
  16   1   1    0.28    0.53
 -15  -1  -1   12.74    1.15
  15   1   1   11.69    1.43
 -14  -1  -1    0.64    0.65
  14   1   1   -0.31    0.71
 -13  -1  -1   50.82    3.73
  13   1   1   53.13    3.26
 -12  -1  -1   -0.05    0.58
  12   1   1    0.48    0.56
  12   1   1    0.58    0.55
 -11  -1  -1   13.11    0.78
  11   1   1   14.09    1.07
  11   1   1   10.78    0.82
 -10  -1  -1   -0.09    0.52
  10   1   1   -0.75    0.53
  10   1   1   -0.26    0.47
  -9  -1  -1   34.05    2.06
   9   1   1   34.74    1.84
  -8  -1  -1   -0.32    0.51
  -8  -1  -1   -0.22    0.52
   8   1   1   -0.47    0.32
   8   1   1    0.98    0.54
  -7  -1  -1   60.92    1.76
  -7  -1  -1   65.05    2.99
   7   1   1   62.32    2.09
   7   1   1   64.21    2.01
  -6  -1  -1    0.29    0.54
  -6  -1  -1    0.27    0.23
  -6  -1  -1   -0.66    0.45
   6   1   1   -0.21    0.31
   6   1   1    0.19    0.23
   6   1   1   -0.05    0.34
  -5  -1  -1   15.07    0.84
  -5  -1  -1   16.63    0.76
  -5  -1  -1   16.68    1.07
   5   1   1   16.23    0.59
   5   1   1   17.63    0.84
   5   1   1   18.12    0.95
  -4  -1  -1    1.07    0.43
  -4  -1  -1    0.43    0.35
   4   1   1    0.52    0.31
   4   1   1    0.42    0.32
  -3  -1  -1  220.04    9.96
  -3  -1  -1  221.20    7.88
  -3  -1  -1  214.39    7.94
   3   1   1  222.02    8.21
  -2  -1  -1   -0.31    0.20
   2   1   1    0.38    0.31
   2   1   1   -0.35    0.20
   2   1   1   -0.08    0.30
   2  -1  -1   -0.88    0.30
   2  -1  -1   -0.73    0.11
   2  -1  -1   -0.65    0.18
   2  -1  -1   -0.32    0.32
  -2   1   1   -0.83    0.38
  -2   1   1   -1.05    0.28
  -2   1   1   -0.54    0.22
   4  -1  -1   -0.42    0.49
   4  -1  -1    0.12    0.29
   4  -1  -1    0.40    0.22
  -4   1   1    1.09    0.52
  -4   1   1   -0.10    0.40
  -4   1   1    0.06    0.23
  -4   1   1    0.94    0.32
   5  -1  -1  227.10    9.40
   5  -1  -1  219.18    6.20
   5  -1  -1  222.93    6.90
  -5   1   1  224.98    7.80
  -5   1   1  221.21   10.89
  -5   1   1  223.82    6.10
  -5   1   1  228.37   10.10
   6  -1  -1    0.09    0.37
   6  -1  -1   -0.41    0.23
   6  -1  -1   -0.25    0.43
  -6   1   1   -0.37    0.27
  -6   1   1   -0.25    0.48
  -6   1   1   -0.08    0.23
   7  -1  -1   28.54    1.59
   7  -1  -1   28.30    1.24
   7  -1  -1   27.49    1.39
  -7   1   1   30.17    1.20
  -7   1   1   28.54    1.06
  -7   1   1   28.25    0.90
   8  -1  -1    0.24    0.18
   8  -1  -1    0.93    0.63
   8  -1  -1    0.30    0.32
  -8   1   1   -0.34    0.56
   9  -1  -1    0.86    0.53
  -9   1   1    1.66    0.54
  -9   1   1    0.81    0.33
 -10   1   1    0.06    0.49
  11  -1  -1   16.50    1.06
 -11   1   1   16.68    1.51
  12  -1  -1   -0.53    0.33
 -12   1   1   -0.77    0.45
  13  -1  -1   -0.53    0.63
 -13   1   1   -0.13    0.45
 -14   1   1   -0.48    0.31
  15  -1  -1   -0.56    0.49
 -15   1   1    0.22    0.47
  16  -1  -1   -0.57    0.47
 -16   0  -1    0.00    0.52
  16   0   1    0.66    0.65
 -15   0  -1    0.27    0.71
  15   0   1    0.49    0.59
  14   0   1   -0.04    0.55
 -13   0  -1    1.10    0.74
  13   0   1    1.04    0.63
 -12   0  -1    0.16    0.57
  12   0   1    0.29    0.61
  12   0   1   -0.14    0.42
  11   0   1    0.58    0.48
 -10   0  -1   -0.48    0.45
 -10   0  -1   -0.71    0.67
  10   0   1   -0.46    0.48
  -9   0  -1    0.27    0.57
  -9   0  -1    0.59    0.61
   9   0   1    0.43    0.50
  -8   0  -1   -0.01    0.61
  -8   0  -1    0.04    0.58
   8   0   1   -0.08    0.50
  -7   0  -1    0.09    0.50
  -7   0  -1   -0.34    0.55
   7   0   1   -0.34    0.30
   7   0   1    0.07    0.25
  -6   0  -1   -0.64    0.51
  -6   0  -1   -0.62    0.41
   6   0   1   -0.47    0.52
   6   0   1   -0.26    0.23
   6   0   1   -0.17    0.32
  -5   0  -1   -0.64    0.39
  -5   0  -1   -0.99    0.45
   5   0   1   -0.91    0.38
   5   0   1   -0.82    0.40
  -4   0  -1    0.11    0.38
  -4   0  -1    0.92    0.65
  -4   0  -1   -0.24    0.38
   4   0   1    0.59    0.44
   4   0   1   -0.12    0.24
   4   0   1    0.27    0.32
  -3   0  -1   -0.32    0.40
  -3   0  -1    0.12    0.35
   3   0   1   -0.61    0.42
   3   0   1   -0.26    0.33
   3   0   1   -0.07    0.19
  -2   0  -1    0.09    0.20
  -2   0  -1    0.05    0.23
  -2   0  -1   -0.09    0.20
   2   0   1   -0.16    0.25
   2   0   1   -0.14    0.18
   2   0   1    0.35    0.27
   1   0   1   -0.75    0.23
   1   0   1   -0.38    0.15
   0   0  -1    0.94    0.11
   0   0   1    0.76    0.15
   1   0  -1   -0.18    0.14
   1   0  -1   -0.10    0.28
   2   0  -1   -1.02    0.15
   2   0  -1   -0.40    0.36
   2   0  -1   -1.34    0.25
   2   0  -1   -0.95    0.17
  -2   0   1   -0.71    0.28
  -2   0   1   -0.28    0.38
   3   0  -1   -1.19    0.36
   3   0  -1   -1.16    0.20
   3   0  -1   -0.92    0.17
   3   0  -1   -1.80    0.37
  -3   0   1   -1.13    0.35
  -3   0   1   -1.36    0.29
  -3   0   1   -1.08    0.22
   4   0  -1    0.09    0.29
   4   0  -1    0.80    0.20
   4   0  -1    0.88    0.44
  -4   0   1    0.19    0.33
  -4   0   1    0.46    0.21
  -4   0   1    1.09    0.56
  -4   0   1    0.78    0.30
   5   0  -1   -0.47    0.29
   5   0  -1   -0.17    0.40
   5   0  -1   -0.19    0.37
  -5   0   1   -0.10    0.56
  -5   0   1   -0.34    0.29
  -5   0   1   -0.22    0.34
  -5   0   1   -0.23    0.25
   6   0  -1   -0.45    0.28
   6   0  -1    0.41    0.42
   6   0  -1    0.03    0.37
  -6   0   1   -0.36    0.48
  -6   0   1   -0.43    0.28
  -6   0   1   -0.26    0.29
   7   0  -1    0.06    0.23
   7   0  -1    0.34    0.48
   7   0  -1    0.49    0.40
  -7   0   1   -0.12    0.35
   8   0  -1   -0.26    0.43
  -8   0   1   -0.15    0.36
   9   0  -1   -0.37    0.52
  -9   0   1   -0.55    0.39
  10   0  -1   -0.01    0.59
 -10   0   1    0.00    0.44
  11   0  -1    0.56    0.51
 -11   0   1    0.00    0.46
  12   0  -1   -0.37    0.59
 -12   0   1   -0.40    0.43
  13   0  -1    0.19    0.69
 -13   0   1    0.18    0.52
  14   0  -1   -0.60    0.33
 -14   0   1   -0.68    0.50
  15   0  -1   -0.38    0.28
 -15   0   1   -0.48    0.45
  16   0  -1    0.19    0.35
  16  -1   1    0.35    0.59
 -15   1  -1    9.96    1.32
  15  -1   1   13.81    1.42
 -14   1  -1    0.75    0.47
  14  -1   1   -0.28    0.54
 -13   1  -1   56.81    2.98
  13  -1   1   52.18    3.74
 -12   1  -1    1.74    0.70
  12  -1   1   -0.32    0.65
 -11   1  -1   13.56    1.03
 -11   1  -1   12.31    0.82
  11  -1   1   13.36    1.13
 -10   1  -1    0.29    0.51
 -10   1  -1    0.52    0.64
  10  -1   1    1.01    0.60
  -9   1  -1   32.43    1.53
  -9   1  -1   34.43    1.42
   9  -1   1   34.25    1.77
   9  -1   1   35.01    1.90
  -8   1  -1    0.28    0.51
   8  -1   1    0.99    0.64
   8  -1   1   -0.44    0.43
  -7   1  -1   62.17    1.91
  -7   1  -1   60.11    2.67
   7  -1   1   62.32    3.55
   7  -1   1   57.88    2.36
  -6   1  -1   -0.25    0.60
  -6   1  -1   -0.17    0.45
   6  -1   1   -0.27    0.50
   6  -1   1   -0.25    0.27
  -5   1  -1   17.79    1.22
  -5   1  -1   17.03    0.98
  -5   1  -1   17.46    1.05
  -5   1  -1   17.48    0.80
   5  -1   1   17.25    0.74
   5  -1   1   16.71    0.79
   5  -1   1   17.87    0.95
  -4   1  -1    0.40    0.34
  -4   1  -1    0.28    0.19
   4  -1   1    0.30    0.36
   4  -1   1   -0.52    0.46
   4  -1   1   -0.06    0.24
  -3   1  -1  219.58    8.24
  -3   1  -1  213.85    8.56
  -3   1  -1  220.64    6.39
  -3   1  -1  218.61    9.80
   3  -1   1  216.58   11.18
   3  -1   1  223.36   11.52
   3  -1   1  221.85   12.08
  -2   1  -1    0.21    0.28
  -2   1  -1   -0.08    0.25
  -2   1  -1   -0.50    0.28
   2  -1   1   -0.18    0.24
   2  -1   1   -0.20    0.16
   0   1  -1    0.52    0.10
   0  -1   1    0.46    0.11
   2   1  -1   -0.37    0.26
   2   1  -1   -0.43    0.32
   2   1  -1   -0.43    0.12
  -2  -1   1   -0.20    0.31
  -2  -1   1   -0.36    0.14
   4   1  -1    0.21    0.18
   4   1  -1   -0.61    0.42
   4   1  -1    0.40    0.27
   4   1  -1    0.11    0.30
  -4  -1   1    0.36    0.23
  -4  -1   1    0.15    0.35
  -4  -1   1    0.32    0.47
   5   1  -1  227.53    6.05
   5   1  -1  216.25   10.02
   5   1  -1  223.10    7.65
  -5  -1   1  217.43    9.19
  -5  -1   1  224.01    8.62
  -5  -1   1  212.81    5.22
   6   1  -1    0.11    0.38
   6   1  -1    0.10    0.27
   6   1  -1   -0.19    0.25
  -6  -1   1   -0.05    0.36
   7   1  -1   28.44    1.39
   7   1  -1   28.25    1.42
   7   1  -1   29.02    1.43
  -7  -1   1   28.31    0.86
   8   1  -1   -0.11    0.33
   8   1  -1   -0.02    0.19
  -8  -1   1   -0.08    0.38
   9   1  -1    0.92    0.51
  -9  -1   1    1.11    0.38
  10   1  -1    0.10    0.56
 -10  -1   1   -0.47    0.44
  11   1  -1   17.93    1.31
 -11  -1   1   18.03    1.03
  12   1  -1   -0.36    0.44
 -12  -1   1    0.51    0.46
  13   1  -1   -0.52    0.52
  13   1  -1   -0.10    0.45
 -13  -1   1   -0.50    0.41
  14   1  -1    0.33    0.46
  15   1  -1    0.91    0.43
 -16   2  -1    8.84    1.03
  16  -2   1   10.92    1.47
 -15   2  -1    1.10    0.41
  15  -2   1   -0.07    0.54
 -14   2  -1    2.65    0.59
 -13   2  -1   -1.11    0.60
  13  -2   1   -0.36    0.51
 -12   2  -1   19.96    1.74
 -12   2  -1   16.53    1.51
  12  -2   1   18.18    1.41
 -11   2  -1    1.14    0.64
 -11   2  -1   -0.84    0.59
  11  -2   1   -0.17    0.53
 -10   2  -1   18.21    0.98
 -10   2  -1   18.20    0.97
  10  -2   1   18.72    1.21
  -9   2  -1   -0.23    0.64
  -9   2  -1   -0.22    0.44
   9  -2   1    1.09    0.43
   9  -2   1    0.28    0.20
  -8   2  -1   36.07    1.43
  -8   2  -1   35.87    1.19
   8  -2   1   38.64    1.73
   8  -2   1   36.55    1.92
  -7   2  -1   -0.13    0.39
  -7   2  -1   -0.03    0.47
  -7   2  -1   -0.69    0.35
   7  -2   1   -0.22    0.59
   7  -2   1   -0.50    0.31
  -6   2  -1   30.26    1.25
  -6   2  -1   27.79    1.82
  -6   2  -1   29.29    1.97
   6  -2   1   28.42    0.90
   6  -2   1   28.20    1.11
   6  -2   1   25.35    1.54
  -5   2  -1   -0.11    0.38
  -5   2  -1   -0.14    0.31
  -5   2  -1   -0.09    0.23
   5  -2   1   -0.21    0.38
   5  -2   1    0.03    0.51
  -4   2  -1  174.11    8.77
  -4   2  -1  167.82    4.97
  -4   2  -1  163.89   11.03
  -4   2  -1  173.88    5.92
   4  -2   1  169.31    6.56
   4  -2   1  165.30    5.50
   4  -2   1  165.03    8.71
  -3   2  -1   -0.54    0.28
  -3   2  -1   -0.28    0.23
  -3   2  -1   -0.71    0.40
   3  -2   1    0.32    0.27
   3  -2   1   -0.43    0.23
  -2   2  -1   38.99    1.65
  -2   2  -1   38.97    1.85
  -2   2  -1   38.93    1.71
  -2   2  -1   39.89    1.62
   2  -2   1   37.74    1.28
   2  -2   1   40.55    1.59
   2  -2   1   37.50    1.41
   2  -2   1   42.38    2.09
  -1   2  -1    0.47    0.22
  -1   2  -1    0.45    0.22
  -1   2  -1    0.12    0.19
   1  -2   1   -0.03    0.17
   0   2  -1   46.76    1.72
   0   2  -1   49.47    2.06
   0  -2   1   47.57    2.61
   0  -2   1   44.47    2.42
   1   2  -1   -0.06    0.17
  -1  -2   1    0.44    0.27
  -1  -2   1    0.14    0.07
   3   2  -1   -0.15    0.26
   3   2  -1    0.33    0.34
   3   2  -1   -0.12    0.11
  -3  -2   1    0.03    0.17
  -3  -2   1   -0.11    0.16
   4   2  -1   96.19    5.09
   4   2  -1   95.49    5.26
   4   2  -1   92.70    3.51
   4   2  -1   91.01    2.66
  -4  -2   1   96.51    2.96
  -4  -2   1   92.84    2.87
   5   2  -1   -0.33    0.37
   5   2  -1    0.04    0.32
   5   2  -1    0.04    0.43
  -5  -2   1    0.12    0.30
   6   2  -1  168.14    7.56
   6   2  -1  167.89    5.80
   6   2  -1  171.56    5.09
  -6  -2   1  169.37    5.06
  -6  -2   1  171.31    5.20
   7   2  -1    0.44    0.25
   7   2  -1    0.59    0.44
   7   2  -1   -0.10    0.49
   8   2  -1  120.71    4.74
  -8  -2   1  123.59    4.33
   9   2  -1    0.29    0.47
  -9  -2   1    0.59    0.31
  10   2  -1    2.43    0.61
 -10  -2   1    3.53    0.42
  11   2  -1   -0.49    0.60
 -11  -2   1    0.39    0.40
  12   2  -1   27.32    1.40
  12   2  -1   25.56    1.67
 -12  -2   1   23.69    1.69
  13   2  -1   -0.27    0.51
  13   2  -1    0.18    0.38
 -13  -2   1   -0.53    0.53
  14   2  -1    1.02    0.47
  14   2  -1    0.77    0.49
 -14  -2   1    0.22    0.44
  15   2  -1    1.30    0.52
 -16   3  -1    1.89    0.65
 -15   3  -1    4.85    0.90
 -14   3  -1   -1.18    0.66
 -13   3  -1    0.70    0.43
 -13   3  -1    0.16    0.69
  13  -3   1    0.66    0.48
 -12   3  -1   -0.10    0.66
 -12   3  -1    0.89    0.67
  12  -3   1   -1.06    0.61
 -11   3  -1    4.97    0.81
 -11   3  -1    4.89    0.53
  11  -3   1    3.19    0.75
 -10   3  -1   -0.17    0.51
 -10   3  -1    0.96    0.61
  10  -3   1   -0.59    0.70
  -9   3  -1   31.99    1.75
  -9   3  -1   32.15    1.38
  -9   3  -1   30.45    2.16
   9  -3   1   30.78    1.59
   9  -3   1   30.56    2.00
  -8   3  -1    1.84    0.60
  -8   3  -1    1.95    0.59
   8  -3   1    1.27    0.56
  -7   3  -1    7.07    0.78
  -7   3  -1    7.64    0.48
  -7   3  -1    9.18    0.68
   7  -3   1    8.12    0.81
   7  -3   1    8.52    0.51
  -6   3  -1   -0.05    0.54
  -6   3  -1    0.31    0.34
  -6   3  -1    0.35    0.49
   6  -3   1   -0.10    0.34
   6  -3   1   -0.31    0.19
   6  -3   1   -0.19    0.38
  -5   3  -1    6.78    0.71
  -5   3  -1    7.14    0.58
  -5   3  -1    6.91    0.54
  -5   3  -1    7.44    0.67
   5  -3   1    6.03    0.60
   5  -3   1    7.24    0.50
   5  -3   1    6.49    0.56
  -4   3  -1    0.36    0.32
  -4   3  -1    0.21    0.29
  -4   3  -1   -0.18    0.37
   4  -3   1   -0.04    0.54
  -3   3  -1   11.36    1.00
  -3   3  -1   12.04    0.47
  -3   3  -1   10.86    0.76
  -3   3  -1   11.66    0.57
   3  -3   1   12.29    0.90
   3  -3   1   11.47    0.60
   3  -3   1   11.73    0.65
  -2   3  -1   -0.35    0.31
  -2   3  -1   -0.20    0.25
  -2   3  -1   -0.31    0.36
   2  -3   1   -0.51    0.26
   2  -3   1   -0.46    0.28
  -1   3  -1  370.28   19.71
  -1   3  -1  377.04   13.97
   1  -3   1  366.44   28.27
   1  -3   1  358.26   13.04
   0   3  -1   -0.09    0.17
   0   3  -1   -0.09    0.22
   0  -3   1   -0.23    0.14
   0  -3   1   -0.30    0.12
   1   3  -1   22.01    0.79
   1   3  -1   22.32    0.95
  -1  -3   1   22.48    1.09
  -1  -3   1   22.01    1.09
   2   3  -1   -0.12    0.12
   2   3  -1   -0.46    0.17
   2   3  -1   -0.22    0.14
  -2  -3   1   -0.04    0.12
  -2  -3   1   -0.29    0.16
   3   3  -1    0.11    0.19
   3   3  -1    0.20    0.16
   3   3  -1    0.13    0.25
   3   3  -1   -0.08    0.43
  -3  -3   1    0.01    0.26
   4   3  -1    0.88    0.39
   4   3  -1    0.14    0.46
   4   3  -1    0.10    0.15
   4   3  -1    0.30    0.25
  -4  -3   1   -0.16    0.32
  -4  -3   1    0.30    0.19
   5   3  -1   24.27    1.00
   5   3  -1   22.90    1.00
   5   3  -1   21.23    0.88
   5   3  -1   23.66    1.05
  -5  -3   1   22.96    0.80
  -5  -3   1   22.74    1.06
   6   3  -1    0.10    0.36
   6   3  -1   -0.17    0.26
  -6  -3   1    0.03    0.28
   7   3  -1   14.06    0.96
   7   3  -1   15.56    0.78
   7   3  -1   15.94    0.83
   7   3  -1   16.22    0.95
  -7  -3   1   15.86    0.80
   8   3  -1   -0.50    0.48
   8   3  -1   -0.37    0.34
  -8  -3   1    0.11    0.32
   9   3  -1   23.97    0.96
   9   3  -1   29.43    1.51
  -9  -3   1   25.67    1.19
  10   3  -1   -0.20    0.37
  10   3  -1   -0.42    0.50
  11   3  -1    1.27    0.53
  11   3  -1    0.43    0.43
 -11  -3   1    1.09    0.50
  12   3  -1    0.22    0.47
 -12  -3   1    0.20    0.48
  13   3  -1    0.23    0.37
  13   3  -1   -0.61    0.40
 -13  -3   1    0.23    0.41
  14   3  -1    0.14    0.37
  14   3  -1    0.18    0.49
  15   3  -1    3.48    0.72
 -16   4  -1    1.01    0.59
 -15   4  -1    0.98    0.61
 -14   4  -1    2.91    0.94
 -14   4  -1    3.38    0.69
 -13   4  -1   -0.67    0.67
 -13   4  -1    0.00    0.56
  13  -4   1    0.61    0.63
 -12   4  -1    2.30    0.72
 -12   4  -1    2.88    0.59
  12  -4   1    1.81    0.69
 -11   4  -1   -0.52    0.58
 -11   4  -1    0.54    0.59
  11  -4   1    0.11    0.45
 -10   4  -1    2.54    0.50
 -10   4  -1    3.22    0.72
 -10   4  -1    4.43    0.82
  10  -4   1    3.51    0.42
  -9   4  -1   -0.44    0.58
  -9   4  -1    1.19    0.57
  -9   4  -1   -0.20    0.44
   9  -4   1    0.41    0.40
   9  -4   1    0.41    0.43
  -8   4  -1   36.79    1.47
  -8   4  -1   33.66    2.48
  -8   4  -1   35.55    1.31
   8  -4   1   35.64    2.16
   8  -4   1   35.53    1.83
  -7   4  -1    0.01    0.36
  -7   4  -1   -0.08    0.57
  -7   4  -1   -0.05    0.46
   7  -4   1    0.03    0.39
  -6   4  -1  257.34    9.33
  -6   4  -1  258.94    6.59
  -6   4  -1  259.81    8.33
   6  -4   1  269.07   12.59
   6  -4   1  253.55    9.57
  -5   4  -1   -0.30    0.44
  -5   4  -1   -0.32    0.36
  -5   4  -1    0.05    0.18
  -5   4  -1   -0.28    0.46
   5  -4   1    0.03    0.52
   5  -4   1   -0.30    0.23
   5  -4   1   -0.10    0.23
  -4   4  -1  310.15   16.53
  -4   4  -1  305.62    6.34
  -4   4  -1  293.09   10.15
  -4   4  -1  299.82    9.38
   4  -4   1  300.24   11.61
   4  -4   1  292.12   11.20
   4  -4   1  294.84   11.57
  -3   4  -1    0.12    0.28
  -3   4  -1   -0.01    0.31
  -3   4  -1    0.26    0.41
   3  -4   1    0.11    0.36
   3  -4   1    0.31    0.32
  -2   4  -1  136.17    6.53
  -2   4  -1  132.77    4.72
  -2   4  -1  133.97    7.94
  -2   4  -1  136.91    4.01
   2  -4   1  141.86    5.92
   2  -4   1  136.54    5.52
   2  -4   1  134.79    5.48
  -1   4  -1   -0.05    0.16
  -1   4  -1   -0.23    0.22
   1  -4   1    0.05    0.18
   0   4  -1   70.29    2.91
   0   4  -1   67.50    2.24
   0  -4   1   66.03    5.30
   0  -4   1   67.94    2.51
   1   4  -1   -0.13    0.14
   1   4  -1   -0.25    0.17
  -1  -4   1   -0.04    0.10
  -1  -4   1   -0.31    0.16
   2   4  -1    6.85    0.36
   2   4  -1    7.67    0.35
   2   4  -1    6.91    0.40
  -2  -4   1    7.49    0.46
   3   4  -1    0.04    0.16
   3   4  -1    0.47    0.21
   3   4  -1   -0.30    0.25
  -3  -4   1    0.40    0.22
   4   4  -1  198.02   10.85
   4   4  -1  202.44    7.01
   4   4  -1  199.79   10.26
  -4  -4   1  196.62    6.54
   5   4  -1   -0.34    0.27
   5   4  -1    0.26    0.35
   5   4  -1   -0.11    0.21
  -5  -4   1   -0.41    0.23
   6   4  -1   18.54    0.73
   6   4  -1   19.36    1.10
   6   4  -1   18.20    1.26
   6   4  -1   19.79    0.82
  -6  -4   1   18.59    0.63
   7   4  -1    0.21    0.28
   7   4  -1    0.47    0.33
   7   4  -1   -0.18    0.28
  -7  -4   1    0.12    0.33
   8   4  -1   25.76    1.30
   8   4  -1   28.49    1.24
  -8  -4   1   26.90    1.26
   9   4  -1    0.03    0.34
  -9  -4   1    0.56    0.35
  10   4  -1   28.65    1.80
  10   4  -1   29.85    1.68
 -10  -4   1   28.62    1.75
  11   4  -1   -0.10    0.56
  11   4  -1    0.21    0.39
 -11  -4   1   -0.44    0.39
  12   4  -1   38.76    1.91
  12   4  -1   38.48    1.53
  13   4  -1   -0.38    0.43
  13   4  -1   -0.19    0.49
  14   4  -1   15.44    1.00
  14   4  -1   11.57    1.35
 -15   5  -1   -0.61    0.82
 -14   5  -1    0.29    0.44
 -14   5  -1   -0.13    0.68
 -13   5  -1    1.70    0.59
 -13   5  -1    2.26    0.74
  13  -5   1    2.30    0.75
 -12   5  -1    0.65    0.57
 -12   5  -1    0.22    0.50
  12  -5   1   -0.06    0.67
 -11   5  -1   11.10    0.86
 -11   5  -1   10.04    1.02
  11  -5   1    8.75    0.86
 -10   5  -1    0.20    0.52
 -10   5  -1    0.25    0.58
  10  -5   1   -0.52    0.57
  -9   5  -1    0.99    0.38
  -9   5  -1    1.65    0.66
  -9   5  -1    0.68    0.35
   9  -5   1    0.24    0.49
  -8   5  -1    0.02    0.42
  -8   5  -1    0.78    0.60
  -8   5  -1    0.22    0.53
   8  -5   1   -0.04    0.40
   8  -5   1   -0.19    0.36
  -7   5  -1   27.92    1.33
  -7   5  -1   26.88    0.97
  -7   5  -1   26.66    1.47
   7  -5   1   26.68    1.68
   7  -5   1   24.82    1.29
  -6   5  -1    0.38    0.51
  -6   5  -1   -0.14    0.49
   6  -5   1   -0.11    0.50
   6  -5   1   -0.26    0.26
  -5   5  -1   50.56    1.45
  -5   5  -1   50.46    1.98
  -5   5  -1   48.00    2.13
  -5   5  -1   47.29    1.40
   5  -5   1   49.86    2.26
   5  -5   1   50.12    2.46
   5  -5   1   48.88    1.73
  -4   5  -1   -0.64    0.36
  -4   5  -1   -0.18    0.34
  -4   5  -1   -0.21    0.21
   4  -5   1    0.30    0.39
   4  -5   1   -0.38    0.23
  -3   5  -1   41.28    1.58
  -3   5  -1   44.51    1.34
  -3   5  -1   43.84    2.70
  -3   5  -1   43.85    1.44
   3  -5   1   42.80    1.41
   3  -5   1   44.14    1.75
   3  -5   1   43.01    1.75
  -2   5  -1    0.08    0.21
  -2   5  -1    0.19    0.32
  -2   5  -1   -0.25    0.43
   2  -5   1    0.38    0.38
  -1   5  -1  120.53    4.30
  -1   5  -1  124.61    7.23
  -1   5  -1  125.24    4.65
  -1   5  -1  128.25    5.71
   0   5  -1   -0.17    0.13
   1   5  -1   61.52    2.47
   1   5  -1   59.51    2.33
  -1  -5   1   59.67    3.10
  -1  -5   1   62.34    2.40
   2   5  -1    0.23    0.22
   2   5  -1    0.24    0.13
   2   5  -1   -0.01    0.21
  -2  -5   1   -0.01    0.12
   3   5  -1    6.92    0.32
   3   5  -1    6.33    0.36
   3   5  -1    6.06    0.35
   3   5  -1    6.99    0.29
  -3  -5   1    6.77    0.27
  -3  -5   1    6.48    0.44
   4   5  -1   -0.26    0.23
   4   5  -1   -0.13    0.23
   4   5  -1   -0.21    0.17
  -4  -5   1   -0.26    0.23
   5   5  -1    2.60    0.31
   5   5  -1    2.79    0.34
   5   5  -1    2.44    0.31
  -5  -5   1    3.22    0.33
   6   5  -1   -0.30    0.28
   6   5  -1   -0.16    0.26
   6   5  -1    0.29    0.40
   6   5  -1   -0.12    0.25
   7   5  -1    0.16    0.34
   7   5  -1    0.54    0.37
   7   5  -1    0.55    0.29
  -7  -5   1    0.60    0.29
   8   5  -1   -0.29    0.26
   8   5  -1    0.31    0.35
   9   5  -1    0.16    0.45
  10   5  -1    0.17    0.38
  10   5  -1    0.64    0.52
  11   5  -1    4.18    0.62
  11   5  -1    4.75    0.53
  12   5  -1    0.42    0.42
  12   5  -1    1.60    0.44
  13   5  -1    1.70    0.60
  13   5  -1    2.38    0.59
  14   5  -1    0.07    0.50
 -15   6  -1   -0.53    0.45
 -14   6  -1    4.68    0.78
 -13   6  -1    0.51    0.72
 -13   6  -1    0.51    0.54
 -12   6  -1   -0.64    0.79
 -12   6  -1    0.65    0.65
  12  -6   1   -0.02    0.67
 -11   6  -1    0.71    0.59
 -11   6  -1   -0.95    0.67
 -11   6  -1    0.03    0.47
  11  -6   1   -0.48    0.55
 -10   6  -1   25.46    1.41
 -10   6  -1   22.05    2.20
 -10   6  -1   24.72    1.55
  10  -6   1   23.36    1.87
  -9   6  -1   -0.75    0.65
  -9   6  -1    0.45    0.67
  -9   6  -1   -0.77    0.45
   9  -6   1    0.71    0.44
  -8   6  -1   10.24    0.63
  -8   6  -1   10.25    0.73
  -8   6  -1   10.97    0.66
   8  -6   1    9.98    0.72
   8  -6   1    7.78    0.98
  -7   6  -1    0.33    0.33
  -7   6  -1    0.47    0.46
   7  -6   1    0.57    0.35
  -6   6  -1    7.12    0.52
  -6   6  -1    6.41    0.74
  -6   6  -1    6.27    0.86
   6  -6   1    7.70    0.66
   6  -6   1    6.34    0.39
  -5   6  -1    0.76    0.38
  -5   6  -1   -0.09    0.39
  -5   6  -1   -0.44    0.36
   5  -6   1    0.19    0.33
   5  -6   1    0.17    0.50
  -4   6  -1   26.19    0.92
  -4   6  -1   26.96    0.84
  -4   6  -1   27.34    0.98
  -4   6  -1   26.51    1.16
   4  -6   1   26.97    1.20
   4  -6   1   23.89    2.00
   4  -6   1   26.62    1.13
  -3   6  -1   -0.13    0.31
  -3   6  -1   -0.27    0.44
  -3   6  -1    0.13    0.36
  -3   6  -1   -0.11    0.50
   3  -6   1   -0.16    0.37
   3  -6   1   -0.40    0.33
   3  -6   1   -0.32    0.18
  -2   6  -1    1.58    0.61
  -2   6  -1    1.55    0.32
   2  -6   1    2.07    0.41
  -1   6  -1    0.57    0.41
  -1   6  -1    1.03    0.42
  -1   6  -1    0.49    0.38
   0   6  -1  365.78   10.95
   1   6  -1    0.18    0.27
  -1  -6   1   -0.14    0.18
  -1  -6   1    0.01    0.15
   2   6  -1   46.11    1.77
   2   6  -1   46.86    1.54
   2   6  -1   48.32    1.33
  -2  -6   1   43.73    2.74
   3   6  -1   -0.21    0.14
   3   6  -1   -0.14    0.19
   3   6  -1    0.09    0.15
   4   6  -1   85.37    3.16
   4   6  -1   83.83    3.14
  -4  -6   1   87.51    2.93
   5   6  -1   -0.11    0.24
   5   6  -1   -0.13    0.24
  -5  -6   1   -0.01    0.17
   6   6  -1   16.49    0.80
   6   6  -1   15.68    1.07
   6   6  -1   16.24    0.78
  -6  -6   1   16.67    0.85
   7   6  -1    0.28    0.29
   7   6  -1   -0.05    0.34
  -7  -6   1   -0.03    0.21
   8   6  -1   55.55    2.69
   8   6  -1   57.23    2.12
   9   6  -1   -0.57    0.33
   9   6  -1   -0.53    0.38
  10   6  -1    2.66    0.56
  10   6  -1    2.58    0.44
  11   6  -1   -0.07    0.36
  11   6  -1   -0.71    0.38
  12   6  -1   11.94    0.94
  12   6  -1   12.80    0.91
  13   6  -1   -0.23    0.37
  13   6  -1    0.15    0.48
 -15   7  -1    2.03    0.81
 -14   7  -1   -0.24    0.61
 -13   7  -1   13.09    1.12
 -13   7  -1   11.25    1.28
 -12   7  -1    0.26    0.53
 -12   7  -1    0.45    0.49
 -12   7  -1    0.96    0.42
  12  -7   1    0.03    0.73
 -11   7  -1    4.80    0.85
 -11   7  -1    3.32    0.56
 -11   7  -1    4.40    0.75
  11  -7   1    4.24    0.69
 -10   7  -1   -0.52    0.65
 -10   7  -1   -0.51    0.44
 -10   7  -1    0.55    0.45
  10  -7   1   -0.31    0.49
  -9   7  -1   54.03    1.50
  -9   7  -1   56.80    2.76
  -9   7  -1   54.37    2.10
   9  -7   1   49.55    2.47
  -8   7  -1   -0.16    0.64
  -8   7  -1   -0.03    0.38
   8  -7   1    0.39    0.41
  -7   7  -1   11.87    0.83
  -7   7  -1   11.99    0.89
  -7   7  -1   12.27    1.00
   7  -7   1   12.27    1.00
   7  -7   1   14.63    1.05
  -6   7  -1    0.95    0.39
  -6   7  -1    1.06    0.57
  -6   7  -1   -0.26    0.53
   6  -7   1    0.52    0.41
   6  -7   1    0.25    0.28
  -5   7  -1    1.42    0.48
  -5   7  -1    1.41    0.35
  -5   7  -1    1.04    0.56
   5  -7   1    0.79    0.39
   5  -7   1    1.20    0.45
  -4   7  -1   -0.16    0.36
  -4   7  -1   -0.29    0.24
  -4   7  -1    0.10    0.31
  -4   7  -1    0.36    0.48
   4  -7   1   -0.39    0.36
   4  -7   1   -0.41    0.27
  -3   7  -1   20.63    0.91
  -3   7  -1   21.86    0.82
  -3   7  -1   19.55    0.98
  -3   7  -1   19.89    0.97
   3  -7   1   18.88    0.74
   3  -7   1   22.68    1.11
  -2   7  -1   -0.23    0.38
  -2   7  -1   -0.13    0.33
  -2   7  -1   -0.39    0.46
  -1   7  -1  565.82   19.40
  -1   7  -1  549.82   20.11
  -1   7  -1  543.08   24.46
  -1   7  -1  541.77   22.51
   0   7  -1    0.02    0.33
   0   7  -1   -0.10    0.12
   0  -7   1    0.18    0.14
   1   7  -1  369.92   11.93
  -1  -7   1  392.31   13.91
   2   7  -1   -0.49    0.26
   2   7  -1   -0.31    0.17
   3   7  -1  197.07   10.30
   3   7  -1  207.89    8.15
   3   7  -1  200.23    8.06
   4   7  -1    0.17    0.16
   4   7  -1   -0.38    0.24
   4   7  -1   -0.01    0.16
  -4  -7   1   -0.11    0.15
   5   7  -1   39.47    1.49
   5   7  -1   39.69    2.16
  -5  -7   1   41.24    1.78
   6   7  -1    0.30    0.25
  -6  -7   1    0.52    0.28
   7   7  -1   30.45    1.08
   7   7  -1   28.72    1.84
  -7  -7   1   26.97    1.64
   8   7  -1    0.24    0.30
   8   7  -1    0.11    0.30
   9   7  -1   18.09    0.82
   9   7  -1   14.30    0.84
  10   7  -1   -0.14    0.44
  10   7  -1   -0.72    0.42
  11   7  -1    3.13    0.46
  12   7  -1    0.18    0.35
  12   7  -1    0.38    0.41
  13   7  -1   -0.44    0.42
 -15   8  -1   -0.52    0.71
 -14   8  -1   18.36    1.36
 -13   8  -1    0.34    0.36
 -13   8  -1   -0.15    0.45
 -12   8  -1    6.06    0.94
 -12   8  -1    5.80    0.68
  12  -8   1    5.56    0.75
 -11   8  -1    0.17    0.50
 -11   8  -1    0.25    0.67
 -11   8  -1    0.22    0.29
  11  -8   1   -0.01    0.64
 -10   8  -1   18.36    0.93
 -10   8  -1   16.77    1.25
 -10   8  -1   16.60    1.46
  10  -8   1   17.55    1.57
  -9   8  -1   -0.24    0.64
  -9   8  -1    0.48    0.49
  -9   8  -1    0.11    0.55
   9  -8   1   -0.54    0.60
  -8   8  -1   43.69    1.95
  -8   8  -1   38.59    1.38
  -8   8  -1   40.49    2.25
   8  -8   1   38.53    3.79
   8  -8   1   39.72    2.20
  -7   8  -1   -0.66    0.59
  -7   8  -1   -0.07    0.37
   7  -8   1    0.47    0.30
   7  -8   1    0.09    0.52
  -6   8  -1    0.70    0.60
  -6   8  -1    0.29    0.32
  -6   8  -1    0.39    0.41
   6  -8   1    0.70    0.55
  -5   8  -1    0.66    0.38
  -5   8  -1   -0.22    0.44
  -5   8  -1    0.49    0.38
   5  -8   1    0.15    0.38
   5  -8   1   -0.39    0.30
  -4   8  -1    0.94    0.36
  -4   8  -1    0.99    0.41
  -4   8  -1    0.64    0.45
  -4   8  -1    0.31    0.48
   4  -8   1    0.87    0.28
  -3   8  -1   -0.59    0.44
  -3   8  -1    0.03    0.24
  -2   8  -1   58.34    1.92
  -2   8  -1   56.35    3.38
  -2   8  -1   62.62    1.99
  -2   8  -1   54.81    2.25
   2  -8   1   59.39    1.72
  -1   8  -1   -0.92    0.53
   0   8  -1   49.21    1.85
   0   8  -1   50.00    1.97
   0  -8   1   50.52    1.56
   1   8  -1    0.02    0.28
   2   8  -1   71.03    2.21
   3   8  -1    0.33    0.27
   3   8  -1   -0.06    0.13
   4   8  -1  260.78    9.41
   4   8  -1  245.53    9.92
   5   8  -1    0.17    0.15
   5   8  -1    0.47    0.29
  -5  -8   1   -0.07    0.13
   6   8  -1    0.90    0.28
   6   8  -1    0.48    0.31
  -6  -8   1    0.75    0.23
   7   8  -1    0.13    0.32
   7   8  -1   -0.13    0.33
  -7  -8   1    0.08    0.19
   8   8  -1   43.98    2.26
   8   8  -1   44.46    1.78
   9   8  -1    0.69    0.41
   9   8  -1   -0.03    0.34
  10   8  -1   25.85    2.16
  10   8  -1   28.33    1.81
  11   8  -1   -0.12    0.42
  12   8  -1    0.28    0.40
 -14   9  -1    0.46    0.76
 -13   9  -1   37.32    3.53
 -13   9  -1   40.60    2.29
 -12   9  -1   -0.46    0.82
 -12   9  -1    0.44    0.57
  12  -9   1    0.99    0.66
 -11   9  -1    6.32    0.86
 -11   9  -1    4.49    0.62
 -11   9  -1    5.16    0.71
 -10   9  -1    0.00    0.41
 -10   9  -1    0.26    0.51
 -10   9  -1    0.48    0.31
  10  -9   1    1.25    0.60
  -9   9  -1   11.86    1.02
  -9   9  -1   11.36    1.00
  -9   9  -1   13.18    0.91
   9  -9   1   10.84    1.00
  -8   9  -1   -0.39    0.52
  -8   9  -1   -0.57    0.70
   8  -9   1    0.56    0.42
  -7   9  -1   17.88    1.02
  -7   9  -1   16.36    0.89
  -7   9  -1   15.81    0.88
   7  -9   1   17.26    1.14
   7  -9   1   17.10    1.19
  -6   9  -1   -0.38    0.33
  -6   9  -1    0.40    0.44
   6  -9   1   -0.13    0.34
  -5   9  -1  129.45    4.05
  -5   9  -1  128.25    3.62
  -5   9  -1  131.43    3.64
   5  -9   1  131.60    4.06
   5  -9   1  130.00    4.57
  -4   9  -1    0.33    0.27
  -4   9  -1    0.08    0.24
  -4   9  -1   -0.46    0.48
  -4   9  -1   -0.44    0.47
   4  -9   1    0.42    0.36
  -3   9  -1    4.71    0.69
  -3   9  -1    5.52    0.64
  -3   9  -1    4.83    0.39
  -3   9  -1    4.52    0.29
   3  -9   1    4.95    0.49
  -2   9  -1    0.03    0.18
  -2   9  -1   -0.15    0.50
  -2   9  -1   -0.01    0.48
  -2   9  -1   -0.26    0.30
   2  -9   1   -0.12    0.23
  -1   9  -1   35.00    1.11
  -1   9  -1   38.27    1.49
  -1   9  -1   34.99    1.31
  -1   9  -1   35.98    1.41
   0   9  -1   -0.16    0.37
   0  -9   1   -0.12    0.18
   1   9  -1    6.56    0.46
  -1  -9   1    6.44    0.32
   2   9  -1    0.20    0.30
   3   9  -1  257.75    6.66
   3   9  -1  254.75    8.94
   4   9  -1   -0.35    0.27
   4   9  -1   -0.02    0.13
   5   9  -1  101.83    7.46
   5   9  -1  106.05    3.40
   6   9  -1    0.37    0.27
   6   9  -1   -0.20    0.18
  -6  -9   1   -0.21    0.19
   7   9  -1   12.55    0.70
  -7  -9   1   13.38    0.74
   8   9  -1   -0.23    0.36
   9   9  -1   32.56    1.74
  10   9  -1   -0.57    0.40
  11   9  -1    1.04    0.42
  12   9  -1    0.06    0.68
 -14  10  -1   37.86    2.28
 -13  10  -1   -0.36    0.61
 -13  10  -1    1.36    0.56
 -12  10  -1    2.53    0.51
 -11  10  -1    1.10    0.75
 -11  10  -1    0.31    0.59
 -10  10  -1    4.02    0.70
 -10  10  -1    2.84    0.60
 -10  10  -1    2.65    0.61
  10 -10   1    4.13    0.65
  -9  10  -1    0.72    0.67
   9 -10   1    1.12    0.42
  -8  10  -1   68.53    3.01
  -8  10  -1   60.98    3.60
  -8  10  -1   64.59    3.66
   8 -10   1   67.78    3.80
  -7  10  -1    0.38    0.45
  -7  10  -1    0.27    0.53
  -7  10  -1   -0.55    0.58
   7 -10   1   -0.07    0.36
  -6  10  -1  612.27   16.11
  -6  10  -1  611.11   12.75
  -6  10  -1  632.97   17.38
   6 -10   1  643.00   34.74
   6 -10   1  623.19   30.56
  -5  10  -1    0.93    0.64
  -5  10  -1    0.01    0.57
  -5  10  -1   -0.48    0.45
   5 -10   1    0.43    0.50
  -4  10  -1  881.90   37.95
  -4  10  -1  826.96   34.58
  -4  10  -1  839.39   16.58
   4 -10   1  869.11   26.46
  -3  10  -1   -0.01    0.61
  -3  10  -1   -0.68    0.47
  -3  10  -1   -0.13    0.18
   3 -10   1    0.01    0.35
  -2  10  -1   21.50    0.98
  -2  10  -1   23.48    0.93
  -2  10  -1   21.06    1.18
  -2  10  -1   24.38    1.03
   2 -10   1   21.95    0.97
  -1  10  -1    0.79    0.43
  -1  10  -1    0.86    0.48
  -1  10  -1    0.28    0.13
   0  10  -1    5.21    0.54
   0 -10   1    5.04    0.31
   1  10  -1   -0.41    0.31
   2  10  -1    3.43    0.46
   3  10  -1   -0.13    0.30
   4  10  -1  292.85    9.06
   4  10  -1  297.51    9.58
   5  10  -1    0.41    0.31
   6  10  -1    7.60    0.52
   8  10  -1   48.91    2.50
   9  10  -1    0.36    0.37
  10  10  -1   38.15    2.16
  11  10  -1    0.26    0.37
 -14  11  -1    0.88    0.65
 -13  11  -1   59.66    3.63
 -12  11  -1   -0.37    0.39
 -11  11  -1    4.06    0.93
 -11  11  -1    2.48    0.56
  11 -11   1    2.94    0.74
 -10  11  -1    0.56    0.47
 -10  11  -1    0.62    0.56
  10 -11   1    0.61    0.55
  -9  11  -1   15.99    1.26
  -9  11  -1   16.72    1.20
  -9  11  -1   15.41    1.01
   9 -11   1   14.79    1.18
  -8  11  -1    0.39    0.72
  -8  11  -1   -0.86    0.50
   8 -11   1    0.02    0.42
  -7  11  -1    9.63    0.76
  -7  11  -1   10.11    0.86
  -7  11  -1    9.41    0.73
   7 -11   1    9.22    0.77
  -6  11  -1    0.30    0.45
  -6  11  -1   -0.45    0.42
  -6  11  -1   -0.43    0.44
   6 -11   1    0.39    0.46
  -5  11  -1  131.20    4.21
  -5  11  -1  148.42    7.46
  -5  11  -1  138.81    4.13
   5 -11   1  137.59    6.63
  -4  11  -1    0.65    0.55
  -4  11  -1   -0.62    0.58
  -4  11  -1   -0.56    0.71
   4 -11   1   -0.30    0.35
  -3  11  -1    1.73    0.65
  -3  11  -1    1.19    0.30
  -3  11  -1    2.45    0.53
  -3  11  -1    1.61    0.50
   3 -11   1    1.81    0.36
  -2  11  -1    0.51    0.54
  -2  11  -1    0.32    0.42
  -2  11  -1    0.35    0.56
  -2  11  -1    0.01    0.18
  -1  11  -1    1.17    0.48
  -1  11  -1    1.30    0.57
  -1  11  -1    1.33    0.15
   1 -11   1    0.99    0.24
   0  11  -1    0.27    0.40
   1  11  -1    2.09    0.44
   2  11  -1   -0.29    0.31
   3  11  -1  321.38   13.64
   4  11  -1    0.59    0.33
   5  11  -1  189.19    6.31
   6  11  -1   -0.42    0.31
   7  11  -1    1.55    0.33
   8  11  -1    0.58    0.34
   9  11  -1   26.46    2.98
  10  11  -1   -0.21    0.37
 -13  12  -1   -0.19    0.90
 -12  12  -1   12.11    1.33
 -12  12  -1   14.60    1.42
 -11  12  -1   -0.35    0.42
  11 -12   1   -0.33    0.65
 -10  12  -1    9.15    1.14
 -10  12  -1    8.76    0.85
  10 -12   1    9.35    0.98
  -9  12  -1    0.08    0.69
  -9  12  -1    0.08    0.67
  -9  12  -1    0.62    0.51
   9 -12   1   -0.46    0.54
  -8  12  -1   11.06    1.01
  -8  12  -1   14.47    1.11
  -8  12  -1   13.51    0.95
   8 -12   1   13.21    1.28
  -7  12  -1    0.00    0.65
  -7  12  -1   -0.63    0.47
  -7  12  -1   -0.35    0.46
   7 -12   1   -0.14    0.58
  -6  12  -1   10.70    0.76
  -6  12  -1    8.88    0.95
  -6  12  -1    9.84    0.66
   6 -12   1    9.56    0.94
  -5  12  -1    0.13    0.44
  -5  12  -1   -0.38    0.50
  -4  12  -1   20.39    1.07
  -4  12  -1   22.16    1.18
  -4  12  -1   20.85    1.01
   4 -12   1   21.78    1.39
  -3  12  -1    0.00    0.23
  -3  12  -1   -0.08    0.40
  -3  12  -1    0.68    0.66
  -3  12  -1   -1.08    0.57
   3 -12   1    0.04    0.30
  -2  12  -1    7.42    0.72
  -2  12  -1    8.63    0.73
  -2  12  -1    7.28    0.83
  -2  12  -1    6.76    0.58
  -1  12  -1   -0.63    0.55
  -1  12  -1   -0.05    0.59
  -1  12  -1   -0.64    0.52
   1 -12   1    0.01    0.20
   0  12  -1   10.75    0.68
   0  12  -1   10.99    0.74
   0 -12   1   10.81    0.51
   2  12  -1   55.98    1.85
   3  12  -1   -0.19    0.31
   4  12  -1  165.99    5.44
   5  12  -1   -0.19    0.33
   6  12  -1   11.22    0.76
   7  12  -1    0.26    0.32
   8  12  -1   47.24    3.79
   9  12  -1    0.39    0.39
  10  12  -1   11.56    1.03
 -13  13  -1    1.12    0.55
 -12  13  -1   -0.76    0.79
 -11  13  -1    0.70    0.46
 -11  13  -1    1.26    0.62
 -10  13  -1    0.08    0.63
 -10  13  -1    1.14    0.81
  10 -13   1    1.08    0.49
  -9  13  -1   20.54    2.03
  -9  13  -1   22.96    1.63
  -9  13  -1   23.87    1.79
   9 -13   1   22.32    1.90
  -8  13  -1    0.15    0.69
  -8  13  -1   -0.24    0.41
  -8  13  -1   -0.21    0.32
   8 -13   1    0.19    0.43
  -7  13  -1   45.67    2.44
  -7  13  -1   41.99    4.34
  -7  13  -1   47.26    1.99
   7 -13   1   49.91    4.10
  -6  13  -1    0.30    0.36
  -6  13  -1    0.62    0.37
  -6  13  -1   -0.72    0.64
   6 -13   1   -0.55    0.43
  -5  13  -1   58.53    2.57
  -5  13  -1   55.53    3.61
  -5  13  -1   57.74    2.52
   5 -13   1   59.09    2.75
  -4  13  -1    0.49    0.66
  -4  13  -1    0.46    0.54
  -4  13  -1   -0.18    0.46
   4 -13   1   -0.23    0.33
  -3  13  -1   34.11    2.36
  -3  13  -1   38.57    1.82
  -3  13  -1   36.89    1.37
  -2  13  -1   -0.22    0.62
  -2  13  -1   -0.63    0.56
  -1  13  -1   74.51    4.06
  -1  13  -1   74.76    2.36
  -1  13  -1   74.51    2.10
   1 -13   1   71.90    3.93
   0  13  -1   -0.09    0.44
   0  13  -1   -0.04    0.67
   0 -13   1    0.11    0.09
   1  13  -1   32.73    1.37
   2  13  -1   -0.40    0.38
   3  13  -1    2.17    0.39
   4  13  -1    0.62    0.38
   5  13  -1    0.05    0.34
   6  13  -1    0.30    0.34
   7  13  -1    9.90    0.62
   8  13  -1   -0.20    0.37
   9  13  -1    4.50    0.64
 -12  14  -1    0.90    0.68
 -11  14  -1    1.64    0.70
 -10  14  -1   21.92    1.92
 -10  14  -1   18.24    2.04
  10 -14   1   19.23    1.98
  -9  14  -1   -0.24    0.39
  -9  14  -1   -0.34    0.67
   9 -14   1    0.33    0.55
  -8  14  -1   16.16    1.24
  -8  14  -1   16.34    1.40
  -8  14  -1   13.80    1.33
   8 -14   1   14.84    1.50
  -7  14  -1    0.27    0.24
  -7  14  -1   -0.46    0.64
   7 -14   1   -0.23    0.42
  -6  14  -1    0.28    0.50
  -6  14  -1    0.70    0.57
  -6  14  -1    0.92    0.41
   6 -14   1   -0.14    0.38
  -5  14  -1   -0.44    0.53
  -5  14  -1    0.28    0.38
  -5  14  -1    0.17    0.46
   5 -14   1    0.22    0.37
  -4  14  -1   -0.09    0.63
  -4  14  -1    1.24    0.64
  -4  14  -1   -0.07    0.48
  -3  14  -1    0.82    0.63
  -3  14  -1    0.37    0.76
  -2  14  -1    0.95    0.52
  -2  14  -1    0.08    0.71
  -2  14  -1    0.25    0.36
   2 -14   1    0.32    0.23
  -1  14  -1    0.20    0.46
  -1  14  -1   -0.03    0.49
  -1  14  -1   -0.07    0.62
   1 -14   1   -0.22    0.17
   0  14  -1   43.18    2.15
   0  14  -1   41.79    2.47
   1  14  -1   -0.15    0.45
   2  14  -1    7.87    0.73
   3  14  -1   -0.52    0.34
   4  14  -1    0.84    0.44
   5  14  -1   -0.27    0.34
   6  14  -1    5.12    0.59
   7  14  -1    0.24    0.34
   8  14  -1   43.39    2.78
 -12  15  -1    0.58    0.77
 -11  15  -1    0.75    1.09
 -10  15  -1    0.38    0.61
 -10  15  -1    1.09    0.59
  -9  15  -1    5.60    0.86
  -9  15  -1    5.25    0.93
   9 -15   1    4.59    0.76
  -8  15  -1   -0.18    0.49
   8 -15   1   -0.05    0.43
  -7  15  -1    1.22    0.62
  -7  15  -1    0.91    0.36
  -7  15  -1    1.24    0.46
   7 -15   1    0.50    0.47
  -6  15  -1    0.23    0.63
  -6  15  -1   -0.45    0.29
  -6  15  -1   -0.81    0.68
   6 -15   1    0.01    0.37
  -5  15  -1    4.95    0.61
  -5  15  -1    3.95    0.51
  -5  15  -1    4.99    0.56
  -4  15  -1    0.42    0.55
  -4  15  -1    0.77    0.71
  -3  15  -1    2.43    0.54
  -3  15  -1    2.00    0.58
  -2  15  -1    0.04    0.55
  -2  15  -1    0.09    0.61
  -2  15  -1    0.09    0.59
   2 -15   1    0.00    0.16
  -1  15  -1    7.67    1.07
  -1  15  -1    9.50    0.79
  -1  15  -1    8.62    1.01
   0  15  -1   -0.34    0.51
   0  15  -1    0.74    0.45
   1  15  -1    1.69    0.50
   1  15  -1    0.41    0.56
   2  15  -1    0.65    0.48
   3  15  -1    0.41    0.35
   4  15  -1    0.57    0.39
   5  15  -1    0.08    0.44
   6  15  -1   -0.23    0.34
   7  15  -1    2.65    0.48
   8  15  -1   -0.55    0.35
 -11  16  -1   -0.10    0.59
 -10  16  -1    8.96    1.30
  -9  16  -1   -0.78    0.61
  -9  16  -1   -0.11    0.46
  -8  16  -1   23.69    1.82
  -8  16  -1   25.52    1.90
  -7  16  -1   -0.62    0.44
  -6  16  -1   41.21    5.37
  -6  16  -1   46.86    2.85
  -6  16  -1   42.84    2.62
  -5  16  -1   -0.64    0.59
  -5  16  -1    0.03    0.38
  -5  16  -1    0.17    0.54
  -4  16  -1   48.02    4.48
  -4  16  -1   43.58    4.78
  -4  16  -1   47.60    3.70
  -3  16  -1    0.14    0.46
  -3  16  -1   -0.06    0.39
  -3  16  -1    0.63    0.60
  -2  16  -1   34.19    1.99
  -2  16  -1   33.63    1.40
  -2  16  -1   33.97    1.94
  -1  16  -1    0.56    0.35
  -1  16  -1    1.07    0.43
  -1  16  -1    0.07    0.44
   0  16  -1   21.07    1.54
   0  16  -1   20.88    1.15
   0  16  -1   21.69    1.75
   1  16  -1   -0.15    0.41
   1  16  -1   -0.84    0.66
   2  16  -1   26.64    1.47
   3  16  -1    0.68    0.49
   4  16  -1   30.74    1.81
   5  16  -1    0.11    0.38
   6  16  -1   29.91    2.08
   7  16  -1   -0.38    0.32
 -10  17  -1   -1.08    0.76
  -9  17  -1    2.69    0.65
  -8  17  -1   -0.75    0.63
  -7  17  -1    7.33    0.85
  -7  17  -1    7.60    0.99
  -6  17  -1    0.19    0.64
  -6  17  -1   -0.20    0.37
  -6  17  -1   -1.01    0.87
  -5  17  -1   -0.04    0.50
  -5  17  -1   -0.08    0.48
  -5  17  -1    0.80    0.54
  -4  17  -1   -0.48    0.48
  -4  17  -1   -0.17    0.33
  -4  17  -1   -0.44    0.67
  -3  17  -1    7.73    0.90
  -3  17  -1    9.48    0.83
  -3  17  -1    8.72    1.16
  -2  17  -1   -0.35    0.64
  -2  17  -1    0.31    0.54
  -1  17  -1    2.49    0.77
  -1  17  -1    1.88    0.44
  -1  17  -1    1.29    0.52
   0  17  -1    0.10    0.44
   0  17  -1   -0.09    0.65
   0  17  -1    0.22    0.54
   1  17  -1    5.90    0.65
   1  17  -1    5.10    0.96
   2  17  -1    0.07    0.49
   2  17  -1    0.77    0.67
   3  17  -1    9.20    0.80
   5  17  -1   10.35    1.01
   6  17  -1   -0.11    0.48
  -9  18  -1   -0.10    0.62
  -8  18  -1    1.99    0.59
  -7  18  -1    0.98    0.59
  -6  18  -1   -0.71    0.64
  -5  18  -1    0.54    0.52
  -5  18  -1   -1.12    0.64
  -4  18  -1    0.27    0.72
  -4  18  -1    0.99    0.48
  -3  18  -1    0.38    0.39
  -3  18  -1   -0.42    0.49
  -2  18  -1    0.43    0.65
  -2  18  -1    1.56    0.74
  -2  18  -1   -0.23    0.57
  -1  18  -1    0.67    0.40
  -1  18  -1   -0.49    0.65
  -1  18  -1   -0.16    0.39
   0  18  -1    3.32    0.73
   0  18  -1    2.97    0.57
   1  18  -1   -0.06    0.39
   1  18  -1    0.36    0.57
   2  18  -1   35.31    1.93
   3  18  -1    0.22    0.44
   4  18  -1    6.86    0.87
   5  18  -1   -0.18    0.38
  -9  19  -1    5.36    1.36
  -8  19  -1   -0.18    0.49
  -7  19  -1    9.14    0.98
  -6  19  -1   -1.02    0.66
  -5  19  -1    5.42    0.78
  -4  19  -1    0.61    0.58
  -4  19  -1    0.25    0.40
  -3  19  -1    1.90    0.72
  -3  19  -1    1.28    0.68
  -2  19  -1   -0.52    0.43
  -1  19  -1   38.93    3.15
  -1  19  -1   40.39    2.12
   0  19  -1    0.12    0.51
   0  19  -1   -0.69    0.63
   1  19  -1   37.86    1.95
   1  19  -1   39.50    2.10
   2  19  -1    0.50    0.40
   3  19  -1   29.15    2.44
   4  19  -1   -0.25    0.50
   5  19  -1    7.96    1.16
  -8  20  -1    4.17    0.88
  -7  20  -1   -0.51    0.65
  -6  20  -1    0.88    0.50
  -5  20  -1    1.28    0.71
  -4  20  -1    0.85    0.74
  -3  20  -1    0.46    0.74
  -2  20  -1    5.04    0.66
  -1  20  -1   -1.07    0.73
   0  20  -1    3.43    0.75
   1  20  -1    0.25    0.57
   2  20  -1    1.64    0.70
   3  20  -1   -0.15    0.48
   4  20  -1    0.70    0.44
  -6  21  -1    0.67    0.69
  -5  21  -1    0.46    0.70
  -4  21  -1    2.03    0.62
  -3  21  -1    2.16    0.55
  -2  21  -1    0.62    0.46
  -1  21  -1    6.50    0.73
   0  21  -1    0.47    0.60
   1  21  -1    9.74    0.97
   2  21  -1    0.73    0.51
   3  21  -1   31.88    1.99
  -5  22  -1   -0.69    0.42
  -4  22  -1    2.41    0.62
  -3  22  -1   -0.36    0.57
  -2  22  -1    1.04    0.68
  -1  22  -1    1.14    0.51
   0  22  -1    3.12    0.51
   1  22  -1   -0.26    0.39
   2  22  -1   28.81    1.94
  -3  23  -1    3.35    0.77
  -2  23  -1   -0.89    0.54
  -1  23  -1    1.47    0.39
   0  23  -1   -0.12    0.49
   1  23  -1    0.69    0.60
   5  22   2   -0.44    0.53
   4  22   2    0.46    0.59
   3  22   2   -0.01    0.46
   2  22   2   32.59    3.01
   1  22   2    0.19    0.71
   0  22   2   26.98    3.00
  -1  22   2   -0.57    0.42
  -2  22   2    1.62    0.64
  -3  22   2   -0.76    0.62
  -4  22   2   11.72    1.39
   7  21   2    0.73    0.60
   6  21   2    0.80    0.66
   5  21   2    0.09    0.53
   4  21   2   -0.11    0.58
   3  21   2   12.33    1.13
   2  21   2   -0.90    0.65
   1  21   2   83.73    4.14
  -1  21   2    2.05    0.80
  -2  21   2    0.49    0.56
  -3  21   2    9.90    1.09
  -5  21   2   10.93    1.19
  -6  21   2   -0.52    0.70
   8  20   2   14.28    1.28
   7  20   2   -0.60    0.49
   6  20   2    1.74    0.75
   5  20   2   -0.42    0.64
   4  20   2    9.52    1.07
   3  20   2   -0.91    0.71
   2  20   2   15.41    1.64
   1  20   2   -0.05    0.47
   0  20   2   43.73    2.53
  -1  20   2   -0.05    0.67
  -1  20   2    0.57    1.02
  -2  20   2    9.87    1.10
  -4  20   2   24.84    1.51
  -5  20   2   -0.87    0.68
  -6  20   2   50.43    3.64
  -7  20   2    0.06    0.71
   9  19   2    4.64    0.77
   8  19   2   -0.66    0.48
   7  19   2    6.53    0.83
   6  19   2    0.89    0.58
   5  19   2    3.49    0.64
   4  19   2    0.91    0.76
   3  19   2    0.44    0.47
   2  19   2   -0.84    0.62
   1  19   2   51.48    2.99
   0  19   2   -1.08    0.61
  -1  19   2    1.31    0.57
  -1  19   2    0.80    0.70
  -2  19   2   -0.60    0.52
  -2  19   2   -0.71    0.59
  -3  19   2   12.67    1.30
  -3  19   2   13.87    1.18
  -4  19   2    0.13    0.41
  -4  19   2    1.35    0.51
  -5  19   2   20.31    1.57
  -5  19   2   17.60    1.30
  -6  19   2   -0.66    0.71
  -6  19   2    0.72    0.81
  -7  19   2    5.78    0.91
  -8  19   2    0.36    0.71
  10  18   2   -0.01    0.49
   9  18   2    0.46    0.50
   8  18   2   -0.08    0.37
   7  18   2    0.99    0.56
   6  18   2    3.20    0.68
   5  18   2    0.56    0.65
   4  18   2   -0.18    0.61
   3  18   2    0.10    0.63
   2  18   2   17.07    1.49
   1  18   2    0.14    0.53
   0  18   2    6.96    0.84
  -1  18   2   -0.54    0.49
  -2  18   2   11.63    1.13
  -2  18   2    9.94    0.93
  -3  18   2   -0.48    0.65
  -4  18   2   33.22    1.96
  -4  18   2   33.32    2.46
  -5  18   2    0.33    0.50
  -5  18   2   -0.48    0.45
  -6  18   2    4.57    0.79
  -6  18   2    3.29    0.61
  -7  18   2    1.32    0.78
  -8  18   2    0.02    0.71
  -9  18   2    0.05    0.39
  11  17   2   -0.23    0.53
  10  17   2    0.30    0.49
   9  17   2    1.69    0.60
   8  17   2   -0.84    0.53
   7  17   2    6.90    0.84
   6  17   2   -0.41    0.64
   5  17   2   70.58    3.70
   3  17   2   14.44    1.04
   1  17   2   22.66    1.40
   0  17   2    0.18    0.45
  -1  17   2    1.67    0.60
  -3  17   2   24.61    1.98
  -3  17   2   25.36    1.79
  -4  17   2   -0.71    0.51
  -4  17   2    0.14    0.67
  -5  17   2    0.71    0.66
  -5  17   2    0.25    0.37
  -6  17   2    1.35    0.71
  -7  17   2    0.42    0.46
  -8  17   2    0.00    0.51
  -9  17   2    1.09    0.73
 -10  17   2    0.72    0.60
  12  16   2    0.26    0.48
  11  16   2    0.15    0.28
  10  16   2    1.71    0.66
   9  16   2    0.71    0.58
   8  16   2    2.23    0.62
   6  16   2    3.49    0.68
   5  16   2    0.05    0.59
   4  16   2    0.82    0.68
   3  16   2   -0.31    0.58
   2  16   2    1.39    0.66
   2  16   2    0.43    0.67
   1  16   2   -0.26    0.58
   1  16   2    0.50    0.65
   0  16   2    1.22    0.64
   0  16   2   -0.47    0.56
  -1  16   2   -0.12    0.56
  -2  16   2   -0.40    0.48
  -2  16   2   -0.19    0.46
  -2  16   2    0.08    0.70
   3 -16  -2    0.41    0.37
  -3  16   2    0.46    0.73
  -3  16   2    1.04    0.54
  -3  16   2   -0.43    0.52
   4 -16  -2   10.73    1.19
  -4  16   2    8.76    0.94
  -4  16   2   10.27    0.80
   5 -16  -2   -0.35    0.39
  -5  16   2   -0.32    0.41
  -5  16   2    0.37    0.41
   6 -16  -2    1.63    0.54
  -6  16   2    1.70    0.35
  -6  16   2    1.06    0.49
   7 -16  -2    0.34    0.43
  -7  16   2    0.48    0.71
  -7  16   2    0.30    0.49
   8 -16  -2    9.30    1.30
  -8  16   2    8.93    1.34
   9 -16  -2    0.13    0.54
  -9  16   2    0.64    0.83
 -10  16   2    0.45    0.78
 -11  16   2    0.00    0.72
  12  15   2    0.18    0.51
  11  15   2    0.79    0.59
  10  15   2    0.01    0.57
   9  15   2    0.41    0.32
   8  15   2    0.00    0.35
   7  15   2    3.00    0.70
   6  15   2   -0.18    0.44
   5  15   2    1.93    0.44
   4  15   2    0.69    0.62
   3  15   2    3.14    0.77
   3  15   2    4.40    0.59
   2  15   2    0.79    0.56
   2  15   2    0.05    0.67
   1  15   2    6.48    0.88
   1  15   2    5.39    0.81
   0  15   2    0.56    0.74
   1 -15  -2    9.41    1.05
  -1  15   2    6.97    0.74
  -1  15   2    9.92    0.84
   2 -15  -2    0.58    0.31
  -2  15   2    0.47    0.68
  -2  15   2   -0.88    0.65
   3 -15  -2   -0.34    0.31
  -3  15   2   -0.40    0.56
  -3  15   2   -0.43    0.58
   4 -15  -2   -0.09    0.36
  -4  15   2   -0.41    0.46
  -4  15   2    0.47    0.44
   5 -15  -2    8.77    0.74
  -5  15   2    6.41    1.19
  -5  15   2    8.66    1.03
  -5  15   2    8.29    0.74
   6 -15  -2    0.14    0.27
  -6  15   2    0.26    0.58
  -6  15   2    0.21    0.30
   7 -15  -2    0.21    0.55
  -7  15   2    0.56    0.69
   8 -15  -2   -0.62    0.49
  -8  15   2    0.50    0.73
   9 -15  -2    0.35    0.59
  -9  15   2    0.51    0.77
 -10  15   2    0.72    0.64
 -11  15   2   -0.34    0.66
 -12  15   2    0.68    0.63
  13  14   2   -0.15    0.49
  12  14   2    6.53    1.03
  11  14   2    0.36    0.55
  10  14   2   23.41    2.05
   9  14   2   -0.01    0.62
   8  14   2   12.94    1.37
   7  14   2   -0.14    0.36
   6  14   2   -0.71    0.57
   5  14   2   -0.31    0.37
   4  14   2    1.02    0.48
   3  14   2   -0.75    0.58
  -2 -14  -2    2.04    0.26
   2  14   2    1.54    0.64
   2  14   2    1.24    0.86
  -1 -14  -2   -0.13    0.19
   1  14   2   -0.24    0.59
   1  14   2   -0.71    0.79
   0 -14  -2   10.43    1.15
   0  14   2   10.35    0.75
   0  14   2    8.51    0.94
  -1  14   2    0.29    0.56
  -1  14   2    0.62    0.69
   2 -14  -2   12.08    0.85
  -2  14   2   11.32    0.94
  -2  14   2   15.03    1.12
   3 -14  -2    0.33    0.45
  -3  14   2    0.41    0.39
  -3  14   2    1.09    0.54
  -3  14   2   -0.05    0.61
   4 -14  -2   17.75    1.70
  -4  14   2   17.26    1.17
  -4  14   2   17.20    1.25
  -4  14   2   16.38    1.40
   5 -14  -2   -0.09    0.45
  -5  14   2   -0.27    0.43
  -5  14   2    0.57    0.44
  -5  14   2   -0.69    0.43
   6 -14  -2   26.64    2.22
  -6  14   2   25.20    2.64
  -6  14   2   28.25    1.75
  -6  14   2   29.80    2.07
   7 -14  -2   -0.04    0.30
  -7  14   2    0.46    0.43
  -7  14   2   -1.00    0.70
   8 -14  -2   18.55    1.83
  -8  14   2   23.29    1.50
  -8  14   2   22.94    1.55
   9 -14  -2    0.88    0.64
  -9  14   2    0.49    0.72
 -10  14   2   -0.10    0.79
 -11  14   2   -0.04    0.78
 -12  14   2    1.83    0.94
  13  13   2    2.01    0.59
  12  13   2    0.18    0.45
  11  13   2    0.48    0.60
  10  13   2   -0.19    0.58
   9  13   2    2.16    0.65
   8  13   2   -0.59    0.47
   7  13   2    0.75    0.58
   6  13   2   -0.86    0.55
   5  13   2   25.04    1.48
   4  13   2   -0.51    0.41
  -3 -13  -2    6.41    0.39
   3  13   2    5.64    0.62
  -2 -13  -2   -0.24    0.19
   2  13   2    0.55    0.55
   2  13   2   -0.05    0.44
  -1 -13  -2    0.78    0.21
   1  13   2    1.38    0.50
   1  13   2    1.26    0.81
   0  13   2   -0.36    0.40
   0  13   2    0.75    0.60
   1 -13  -2    5.08    0.50
   1 -13  -2    5.58    0.47
  -1  13   2    4.71    0.65
   2 -13  -2    0.26    0.20
  -2  13   2   -0.64    0.37
  -2  13   2    1.08    0.58
   3 -13  -2   23.49    1.52
  -3  13   2   23.79    1.22
  -3  13   2   24.67    1.35
  -3  13   2   24.75    1.57
   4 -13  -2   -0.12    0.41
  -4  13   2   -0.71    0.44
  -4  13   2   -0.14    0.46
  -4  13   2   -0.62    0.69
   5 -13  -2   -0.03    0.44
  -5  13   2    0.39    0.65
  -5  13   2   -0.11    0.40
  -5  13   2    0.13    0.48
   6 -13  -2    0.73    0.41
  -6  13   2    0.06    0.40
  -6  13   2    0.21    0.50
   7 -13  -2   -0.90    0.49
  -7  13   2   -0.51    0.51
  -7  13   2   -0.05    0.63
   8 -13  -2   -0.15    0.57
  -8  13   2    0.16    0.64
   9 -13  -2    2.85    0.70
  -9  13   2    2.35    0.52
  10 -13  -2    0.34    0.60
 -10  13   2    0.17    0.62
 -11  13   2    0.09    0.50
 -12  13   2    0.46    0.52
 -13  13   2    1.51    0.50
  14  12   2   14.04    1.47
  13  12   2    0.26    0.51
  12  12   2    1.08    0.34
  11  12   2   -0.15    0.48
  10  12   2   14.79    1.21
   9  12   2   -0.76    0.50
   8  12   2    5.85    0.90
   7  12   2   -0.27    0.40
   6  12   2    0.89    0.41
   5  12   2    0.49    0.32
  -4 -12  -2   68.37    4.28
   4  12   2   72.23    2.84
   3  12   2   -0.67    0.55
  -2 -12  -2   50.99    2.97
   2  12   2   50.98    2.07
   2  12   2   56.94    2.82
  -1 -12  -2    0.20    0.20
   1  12   2    0.50    0.64
   1  12   2   -0.97    0.80
   0 -12  -2   10.75    0.74
   0 -12  -2   12.29    0.92
   0  12   2   11.16    0.94
   0  12   2   12.22    1.18
   1 -12  -2    0.23    0.34
   1 -12  -2    0.25    0.14
  -1  12   2    0.42    0.41
   2 -12  -2   -0.32    0.41
   2 -12  -2    0.14    0.18
  -2  12   2   -0.20    0.33
  -2  12   2    0.36    0.45
   3 -12  -2    0.05    0.37
  -3  12   2   -0.45    0.45
  -3  12   2    0.34    0.73
  -3  12   2   -0.04    0.37
   4 -12  -2   59.12    4.37
  -4  12   2   58.12    3.44
  -4  12   2   60.76    1.95
  -4  12   2   57.69    1.98
  -5  12   2    0.13    0.64
  -5  12   2   -0.50    0.38
   6 -12  -2    0.48    0.51
  -6  12   2    1.26    0.53
  -6  12   2    1.38    0.39
  -6  12   2    1.57    0.67
   7 -12  -2   -0.20    0.49
  -7  12   2   -0.15    0.28
  -7  12   2    0.69    0.63
  -7  12   2    0.56    0.62
   8 -12  -2   16.83    0.99
  -8  12   2   15.02    0.97
  -8  12   2   16.47    1.15
  -8  12   2   14.82    1.14
   9 -12  -2    0.14    0.55
  -9  12   2    0.15    0.39
  -9  12   2   -0.78    0.61
  10 -12  -2    9.74    1.14
 -10  12   2    9.56    1.08
 -11  12   2    1.22    0.73
 -12  12   2   -0.15    0.66
 -13  12   2    1.67    0.73
  14  11   2   -0.26    0.28
  13  11   2    1.76    0.70
  12  11   2    0.17    0.60
  11  11   2    4.49    0.76
  10  11   2   -0.25    0.38
   9  11   2    0.17    0.54
   8  11   2    0.27    0.43
   7  11   2    1.35    0.57
   6  11   2   -0.48    0.59
  -5 -11  -2  141.02    9.15
   5  11   2  146.75    5.70
   5  11   2  147.77    7.36
  -4 -11  -2    0.23    0.20
   4  11   2   -0.47    0.61
   3  11   2   88.12    4.43
   2  11   2   -0.35    0.30
  -1 -11  -2  191.63    6.18
   1  11   2  192.32    7.77
   1  11   2  187.30    5.96
   0 -11  -2   -0.13    0.13
   0 -11  -2    0.19    0.22
   0  11   2    0.35    0.43
   0  11   2   -0.48    0.46
   1 -11  -2    1.05    0.17
   1 -11  -2    1.07    0.32
  -1  11   2    2.07    0.68
   2 -11  -2    0.26    0.38
  -2  11   2   -0.45    0.52
  -2  11   2    0.50    0.53
   3 -11  -2    3.28    0.53
  -3  11   2    4.72    0.66
  -3  11   2    3.90    0.50
   4 -11  -2   -0.58    0.40
  -4  11   2   -0.66    0.67
  -4  11   2    0.62    0.48
  -4  11   2   -0.09    0.39
   5 -11  -2   34.21    2.08
  -5  11   2   35.90    1.38
  -5  11   2   35.36    1.73
  -5  11   2   34.38    1.26
   6 -11  -2    0.25    0.56
  -6  11   2   -0.11    0.35
  -6  11   2   -0.46    0.59
  -6  11   2    0.59    0.55
   7 -11  -2    0.44    0.39
  -7  11   2    0.21    0.66
  -7  11   2   -0.56    0.45
   8 -11  -2    0.15    0.53
  -8  11   2   -0.57    0.68
  -8  11   2    0.04    0.31
   9 -11  -2    2.20    0.68
  -9  11   2    2.68    0.67
  -9  11   2    1.71    0.38
  10 -11  -2    1.25    0.70
 -10  11   2   -0.71    0.74
  11 -11  -2   22.35    1.94
 -11  11   2   25.48    1.41
 -12  11   2   -1.05    0.67
 -13  11   2   20.10    1.31
 -14  11   2    0.20    0.41
  14  10   2    2.53    0.72
  13  10   2    1.03    0.77
  12  10   2    0.08    0.33
  11  10   2   -0.15    0.50
  10  10   2    0.62    0.58
   9  10   2   -0.34    0.55
   8  10   2    0.33    0.53
  -6 -10  -2    2.49    0.30
   6  10   2    2.53    0.34
   6  10   2    2.73    0.63
  -5 -10  -2    0.01    0.19
   5  10   2   -0.04    0.48
   5  10   2    0.03    0.20
  -4 -10  -2    2.27    0.28
   4  10   2    2.32    0.17
   2  10   2   -0.03    0.50
  -1 -10  -2   -0.30    0.26
   1  10   2   -0.61    0.45
   1  10   2   -0.73    0.36
   0 -10  -2   -0.42    0.36
   0  10   2    0.36    0.45
   0  10   2   -1.04    0.61
   1 -10  -2   -0.07    0.16
   1 -10  -2    0.12    0.34
  -1  10   2   -0.98    0.70
  -1  10   2   -0.36    0.35
   2 -10  -2   12.62    0.61
   2 -10  -2   11.10    1.02
  -2  10   2   13.17    0.92
  -2  10   2   12.12    0.90
   3 -10  -2   -0.17    0.40
  -3  10   2    0.01    0.32
  -3  10   2    0.13    0.53
   4 -10  -2    6.85    0.65
  -4  10   2    8.44    0.64
  -4  10   2    7.36    0.59
  -4  10   2    7.50    0.73
  -5  10   2   -0.13    0.56
  -5  10   2   -0.02    0.66
   6 -10  -2    8.15    0.82
  -6  10   2    8.38    0.79
  -6  10   2    8.38    0.50
  -6  10   2    6.94    0.57
   7 -10  -2   -0.48    0.36
  -7  10   2    0.19    0.22
  -7  10   2    0.04    0.64
  -7  10   2    0.34    0.67
   8 -10  -2   -0.78    0.60
  -8  10   2   -0.20    0.32
  -8  10   2    0.13    0.39
  -8  10   2   -0.63    0.67
   9 -10  -2    0.81    0.64
  -9  10   2    1.27    0.63
  -9  10   2    0.48    0.54
  10 -10  -2   -0.30    0.65
 -10  10   2    1.22    0.50
  11 -10  -2   -0.42    0.59
 -11  10   2    0.28    0.44
 -12  10   2    1.55    0.62
 -13  10   2    0.62    0.48
 -14  10   2    0.33    0.40
  14   9   2    0.22    0.70
  13   9   2   -0.40    0.55
  12   9   2    0.72    0.57
  11   9   2   13.86    0.99
  10   9   2   -0.23    0.57
   9   9   2    0.28    0.56
   8   9   2   -0.03    0.52
   7   9   2   20.79    0.99
  -6  -9  -2    0.02    0.25
   6   9   2    0.55    0.48
  -5  -9  -2  295.53   11.62
   5   9   2  292.03   12.90
   5   9   2  304.89    8.62
  -4  -9  -2   -0.05    0.18
   4   9   2   -0.10    0.49
   4   9   2    0.19    0.17
   3   9   2  109.85    3.93
   3   9   2  109.75    3.27
   2   9   2    0.85    0.54
   1   9   2  185.69    4.91
   1   9   2  173.52    6.76
   0  -9  -2   -0.17    0.17
   0  -9  -2   -0.38    0.24
   0   9   2   -0.18    0.54
   1  -9  -2    2.86    0.27
   1  -9  -2    2.27    0.33
  -1   9   2    2.08    0.48
  -1   9   2    1.82    0.63
   2  -9  -2    0.28    0.20
   2  -9  -2    0.37    0.32
  -2   9   2    1.01    0.52
  -2   9   2   -0.68    0.53
   3  -9  -2   17.06    0.72
   3  -9  -2   16.32    0.95
  -3   9   2   17.24    0.56
  -3   9   2   18.17    0.74
  -3   9   2   16.16    0.78
   4  -9  -2    0.60    0.41
  -4   9   2    0.12    0.40
  -4   9   2    0.49    0.62
  -4   9   2    1.21    0.66
   5  -9  -2   22.41    1.17
  -5   9   2   23.49    1.08
  -5   9   2   24.78    1.76
  -5   9   2   24.76    1.09
   6  -9  -2   -0.52    0.50
  -6   9   2    0.51    0.60
  -6   9   2    0.14    0.32
   7  -9  -2    2.53    0.57
  -7   9   2    3.17    0.60
  -7   9   2    2.34    0.62
  -7   9   2    2.91    0.44
   8  -9  -2   -0.18    0.59
  -8   9   2   -0.11    0.41
  -8   9   2    0.46    0.43
  -8   9   2    0.06    0.64
   9  -9  -2   -0.18    0.61
  -9   9   2   -0.39    0.69
  -9   9   2    0.16    0.34
  -9   9   2    0.38    0.64
  10  -9  -2   -0.41    0.42
 -10   9   2   -0.42    0.57
  11  -9  -2   34.88    3.05
 -11   9   2   35.07    1.85
 -12   9   2    0.71    0.49
 -13   9   2   46.92    2.13
 -14   9   2   -0.09    0.39
 -15   9   2    8.81    0.97
  15   8   2   -0.02    0.46
  14   8   2   27.91    2.07
  13   8   2   -0.03    0.63
  12   8   2   -0.77    0.43
  11   8   2    0.14    0.37
  10   8   2   12.10    0.83
   9   8   2   -0.42    0.50
   8   8   2    8.23    0.80
   7   8   2    0.47    0.51
  -6  -8  -2    7.91    0.50
   6   8   2    8.56    0.92
  -5  -8  -2    0.39    0.26
   5   8   2   -0.47    0.27
  -4  -8  -2   33.98    1.39
   4   8   2   37.30    1.51
   4   8   2   36.28    1.35
   3   8   2   -0.14    0.16
   3   8   2   -0.24    0.48
   2   8   2   86.26    3.00
   2   8   2   88.50    2.81
   1   8   2   -0.13    0.53
   1   8   2   -0.31    0.49
   0  -8  -2   36.30    1.51
   0  -8  -2   34.61    1.55
   0   8   2   35.24    1.77
   0   8   2   35.98    1.34
   1  -8  -2   -0.15    0.19
   1  -8  -2    0.08    0.31
  -1   8   2   -0.31    0.41
   2  -8  -2   14.36    0.97
  -2   8   2   14.58    1.01
  -2   8   2   14.11    0.58
   3  -8  -2   -0.29    0.39
   3  -8  -2    0.13    0.30
  -3   8   2    0.37    0.33
  -3   8   2   -0.15    0.47
  -3   8   2   -0.31    0.32
   4  -8  -2  204.03    5.14
   4  -8  -2  190.75   14.71
  -4   8   2  200.17    6.55
  -4   8   2  200.01    5.32
  -4   8   2  199.04    9.84
   5  -8  -2    0.51    0.60
   5  -8  -2    1.29    0.57
  -5   8   2   -0.15    0.31
  -5   8   2    0.30    0.51
  -5   8   2    0.07    0.42
   6  -8  -2    6.32    0.64
  -6   8   2    8.07    0.64
  -6   8   2    7.07    0.36
  -6   8   2    7.59    0.63
   7  -8  -2   -0.55    0.56
  -7   8   2   -0.19    0.54
  -7   8   2   -0.47    0.28
  -7   8   2    0.32    0.34
   8  -8  -2   11.65    0.88
  -8   8   2   12.31    0.81
  -8   8   2   13.53    0.68
  -8   8   2   15.51    0.93
   9  -8  -2   -0.46    0.60
  -9   8   2   -0.03    0.39
  -9   8   2    0.08    0.30
  -9   8   2    0.05    0.56
  10  -8  -2   21.91    1.36
 -10   8   2   22.46    1.26
 -10   8   2   21.51    1.03
 -10   8   2   19.47    1.26
  11  -8  -2    0.51    0.66
 -11   8   2    0.77    0.43
  12  -8  -2    5.84    0.82
 -12   8   2    4.69    0.92
 -13   8   2    0.80    0.65
 -14   8   2    8.06    0.95
 -15   8   2   -0.05    0.48
  15   7   2    2.69    0.76
  14   7   2    0.68    0.53
  13   7   2    0.21    0.43
  12   7   2   -0.91    0.53
  11   7   2    4.77    0.74
  10   7   2   -0.46    0.58
   9   7   2    0.01    0.50
   8   7   2   -0.36    0.59
   7   7   2    0.44    0.60
   6   7   2    0.20    0.50
  -5  -7  -2   28.40    1.23
   5   7   2   30.28    1.58
  -4  -7  -2   -0.31    0.23
   4   7   2   -0.31    0.32
   4   7   2    0.33    0.40
   3   7   2   45.80    1.94
   3   7   2   45.99    2.04
   2   7   2   -0.33    0.17
   2   7   2   -0.19    0.32
   1   7   2   15.41    0.68
   1   7   2   15.71    0.91
   0  -7  -2    0.02    0.24
   0   7   2   -0.49    0.35
   0   7   2   -0.10    0.50
   1  -7  -2   58.80    3.17
   1  -7  -2   59.41    1.81
  -1   7   2   60.16    3.73
  -1   7   2   58.18    2.19
   2  -7  -2   -0.03    0.37
  -2   7   2   -0.77    0.65
  -2   7   2   -0.53    0.38
   3  -7  -2   92.17    2.86
   3  -7  -2   94.95    4.50
  -3   7   2   91.49    2.36
  -3   7   2   92.88    3.37
  -3   7   2   90.76    2.75
   4  -7  -2   -0.24    0.55
   4  -7  -2   -0.32    0.26
  -4   7   2   -0.36    0.27
   5  -7  -2    1.84    0.60
   5  -7  -2    2.16    0.50
  -5   7   2    1.36    0.55
  -5   7   2    1.84    0.29
  -6   7   2   -0.19    0.43
  -6   7   2   -0.05    0.30
  -6   7   2    0.17    0.37
   7  -7  -2    3.02    0.72
  -7   7   2    3.43    0.84
  -7   7   2    2.23    0.65
  -7   7   2    2.48    0.39
  -8   7   2   -0.56    0.57
  -8   7   2    0.24    0.64
   9  -7  -2   12.25    1.14
  -9   7   2   12.82    1.06
  -9   7   2   14.38    0.77
  -9   7   2   13.53    0.92
  10  -7  -2   -0.43    0.48
 -10   7   2    0.21    0.31
 -10   7   2    0.72    0.38
 -10   7   2   -0.56    0.56
  11  -7  -2   -0.56    0.75
 -11   7   2    1.65    0.64
  12  -7  -2   -0.14    0.63
 -13   7   2    1.79    0.70
 -14   7   2    1.58    0.59
 -15   7   2    0.71    0.59
  15   6   2   -0.26    0.68
  14   6   2    6.53    0.96
  13   6   2    0.21    0.56
  12   6   2   29.41    1.46
  11   6   2   -0.18    0.55
  10   6   2   52.06    1.79
   9   6   2    0.53    0.54
   8   6   2   38.89    1.44
   7   6   2   -0.01    0.52
   6   6   2   27.88    1.31
  -5  -6  -2    0.04    0.18
   5   6   2   -0.22    0.32
  -4  -6  -2   49.34    1.78
   4   6   2   48.35    2.81
   3   6   2   -0.28    0.35
   3   6   2   -0.40    0.29
   2   6   2  111.74    3.67
   2   6   2  108.84    4.06
   1   6   2    0.21    0.21
   1   6   2    0.14    0.45
   0  -6  -2  118.22    8.07
   0   6   2  120.32    4.40
   0   6   2  120.35    3.99
   1  -6  -2   -0.09    0.25
   1  -6  -2    0.61    0.37
  -1   6   2    0.27    0.43
  -1   6   2   -0.02    0.62
   2  -6  -2  149.75    7.37
   2  -6  -2  149.19    6.14
  -2   6   2  154.23    7.55
  -2   6   2  148.06    5.65
   3  -6  -2   -0.96    0.61
   3  -6  -2   -0.72    0.49
  -3   6   2    0.35    0.39
  -3   6   2   -0.31    0.31
  -3   6   2    0.37    0.25
   4  -6  -2  124.63    3.77
   4  -6  -2  131.32    3.75
  -4   6   2  126.60    4.38
  -4   6   2  131.41    4.31
  -4   6   2  122.14    3.81
   5  -6  -2   -0.46    0.37
   5  -6  -2    0.13    0.51
  -5   6   2    0.19    0.25
  -5   6   2    0.37    0.50
   6  -6  -2  155.52   10.37
   6  -6  -2  156.16    3.75
  -6   6   2  155.21    6.81
  -6   6   2  154.65    4.27
  -6   6   2  155.01    4.28
   7  -6  -2    0.39    0.37
  -7   6   2    0.09    0.27
  -7   6   2    0.10    0.51
   8  -6  -2   57.66    2.66
  -8   6   2   57.76    3.18
  -8   6   2   58.75    2.82
  -8   6   2   59.80    1.71
   9  -6  -2   -0.08    0.52
  -9   6   2    0.07    0.47
  -9   6   2   -0.22    0.26
  -9   6   2   -1.21    0.65
  10  -6  -2   23.66    1.50
 -10   6   2   26.85    1.54
 -10   6   2   26.90    2.57
 -10   6   2   24.32    1.56
  11  -6  -2    0.29    0.45
 -11   6   2    0.07    0.40
  12  -6  -2    1.76    0.55
 -12   6   2    1.39    0.34
 -13   6   2    0.39    0.48
 -14   6   2    1.63    0.64
 -15   6   2    0.46    0.52
  15   5   2   -0.07    0.38
  14   5   2    0.44    0.53
  13   5   2    0.39    0.57
  12   5   2    0.29    0.61
  11   5   2    1.48    0.52
  10   5   2    0.33    0.52
   9   5   2   10.73    0.83
   8   5   2   -0.48    0.52
   7   5   2    0.35    0.33
   6   5   2   -0.29    0.44
  -5  -5  -2   46.85    2.35
   5   5   2   52.39    1.91
  -4  -5  -2    0.43    0.32
   4   5   2    0.39    0.39
   3   5   2   35.01    1.76
   3   5   2   31.23    1.58
   3   5   2   32.75    1.46
   2   5   2    0.48    0.35
  -1  -5  -2  132.86    4.79
   1   5   2  136.43    5.18
   1   5   2  131.93    3.97
   0  -5  -2   -0.11    0.32
   0   5   2   -0.09    0.29
   1  -5  -2   18.09    1.01
   1  -5  -2   14.72    0.58
   1  -5  -2   14.45    0.87
  -1   5   2   16.63    0.65
  -1   5   2   16.03    0.87
   2  -5  -2    0.50    0.51
   2  -5  -2    0.08    0.41
  -2   5   2   -0.46    0.51
  -2   5   2    0.70    0.46
   3  -5  -2   89.27    2.78
   3  -5  -2   89.52    2.24
  -3   5   2   84.50    3.24
  -3   5   2   88.78    3.36
  -3   5   2   89.10    3.49
   4  -5  -2    0.10    0.40
   4  -5  -2   -0.05    0.46
  -4   5   2   -0.33    0.27
  -4   5   2   -0.22    0.22
  -4   5   2   -0.47    0.39
  -4   5   2   -0.66    0.42
   5  -5  -2    0.68    0.39
   5  -5  -2    0.34    0.43
  -5   5   2    0.68    0.33
  -5   5   2    0.78    0.32
   6  -5  -2    0.80    0.53
  -6   5   2    0.68    0.53
  -6   5   2   -0.17    0.23
  -6   5   2    0.26    0.44
   7  -5  -2    1.57    0.65
  -7   5   2    1.48    0.32
  -7   5   2    1.56    0.65
  -7   5   2    0.87    0.40
   8  -5  -2    0.29    0.50
   8  -5  -2    0.23    0.20
  -8   5   2    0.01    0.26
  -8   5   2   -0.34    0.62
  -8   5   2   -0.59    0.58
   9  -5  -2    1.64    0.51
  -9   5   2    1.55    0.43
  -9   5   2    1.54    0.57
  -9   5   2    0.84    0.55
  10  -5  -2    0.75    0.59
 -10   5   2    0.91    0.53
 -10   5   2    0.69    0.46
  11  -5  -2    1.10    0.55
 -11   5   2    1.82    0.52
 -11   5   2    0.97    0.45
  12  -5  -2    0.45    0.57
 -12   5   2   -0.25    0.53
 -13   5   2   -0.03    0.58
 -14   5   2    0.45    0.60
 -15   5   2   -0.52    0.56
  15   4   2    0.49    0.52
  14   4   2   30.76    2.94
  13   4   2    0.49    0.60
  12   4   2    1.22    0.36
  11   4   2    0.08    0.55
  10   4   2    7.85    0.72
   9   4   2    0.47    0.30
   8   4   2    6.05    0.54
   8   4   2    4.52    0.49
   7   4   2   -0.21    0.42
   7   4   2   -0.09    0.30
   6   4   2   78.54    2.63
  -5  -4  -2    0.01    0.26
   5   4   2   -0.78    0.47
  -4  -4  -2   10.19    0.45
   4   4   2   10.07    0.58
   4   4   2   11.01    0.70
   3   4   2   -0.19    0.25
   3   4   2   -0.03    0.40
   2   4   2    2.99    0.41
   2   4   2    4.35    0.45
   2   4   2    4.01    0.33
   1   4   2    0.12    0.26
   1   4   2    0.02    0.29
   0  -4  -2   12.74    0.59
   0   4   2   11.74    0.61
   0   4   2   13.98    0.81
   0   4   2   12.54    0.92
   1  -4  -2   -0.88    0.52
   1  -4  -2   -0.07    0.22
  -1   4   2   -0.29    0.43
   2  -4  -2   99.86    5.43
   2  -4  -2   88.94    3.83
  -2   4   2   95.48    3.85
  -2   4   2   89.75    3.50
   3  -4  -2    0.49    0.48
  -3   4   2    0.23    0.20
  -3   4   2    0.09    0.41
  -3   4   2    1.11    0.61
   4  -4  -2  298.12    8.46
   4  -4  -2  313.67   13.45
  -4   4   2  300.59   13.50
  -4   4   2  306.42   12.06
  -4   4   2  312.83    7.76
  -4   4   2  298.33   11.56
   5  -4  -2   -0.50    0.50
   5  -4  -2   -0.01    0.49
  -5   4   2    0.21    0.31
   6  -4  -2    0.03    0.32
   6  -4  -2   -0.08    0.42
   6  -4  -2   -0.18    0.17
  -6   4   2    0.37    0.26
  -6   4   2   -0.11    0.30
  -6   4   2   -0.52    0.41
   7  -4  -2   -0.05    0.31
   7  -4  -2   -0.81    0.65
   7  -4  -2    0.18    0.17
  -7   4   2   -0.08    0.28
  -7   4   2   -0.43    0.49
  -7   4   2   -0.45    0.24
   8  -4  -2   27.19    3.35
   8  -4  -2   29.67    1.07
  -8   4   2   30.56    1.32
  -8   4   2   28.39    2.20
  -8   4   2   30.46    1.01
   9  -4  -2   -0.46    0.41
  -9   4   2   -0.61    0.47
  -9   4   2    0.02    0.30
  -9   4   2    0.53    0.57
  10  -4  -2    1.85    0.67
 -10   4   2    2.92    0.63
 -10   4   2    2.59    0.38
 -10   4   2    3.26    0.63
  11  -4  -2   -0.23    0.57
 -11   4   2   -0.73    0.53
 -11   4   2   -0.02    0.56
  12  -4  -2   39.78    3.06
 -12   4   2   40.77    2.70
  13  -4  -2    1.02    0.56
 -13   4   2   -0.52    0.50
 -14   4   2    2.13    0.58
 -15   4   2    0.64    0.74
  15   3   2    5.71    0.67
  14   3   2   -0.18    0.56
  13   3   2    1.58    0.59
  12   3   2    0.55    0.63
 -11  -3  -2   21.26    1.54
  11   3   2   23.57    1.85
 -10  -3  -2   -0.08    0.46
  10   3   2    0.14    0.53
   9   3   2    8.02    0.71
  -8  -3  -2   -0.60    0.66
   8   3   2    0.23    0.31
   8   3   2   -0.41    0.32
  -7  -3  -2   32.00    1.01
   7   3   2   30.96    1.73
   7   3   2   26.88    1.69
  -6  -3  -2    0.27    0.41
   6   3   2   -0.07    0.28
  -5  -3  -2  680.59   22.23
  -5  -3  -2  670.20   19.25
   5   3   2  640.49   27.18
  -4  -3  -2    0.07    0.33
   4   3   2   -0.40    0.50
   4   3   2    0.66    0.45
   3   3   2  186.13    5.35
   3   3   2  187.26    8.19
   2   3   2   -0.29    0.26
   2   3   2   -0.18    0.40
  -1  -3  -2  188.28    9.54
   1   3   2  200.57    9.26
   1   3   2  189.36    9.26
   1   3   2  198.18    8.79
   0  -3  -2   -0.25    0.19
   0  -3  -2   -0.33    0.27
   0   3   2   -0.83    0.41
   0   3   2   -0.30    0.25
   1  -3  -2   17.45    1.27
   1  -3  -2   16.07    1.11
   1  -3  -2   18.11    1.52
  -1   3   2   18.63    1.06
  -1   3   2   17.34    1.00
   2  -3  -2   -0.45    0.38
  -2   3   2   -0.07    0.31
  -2   3   2   -0.21    0.37
   3  -3  -2  413.13   14.20
   3  -3  -2  412.38   13.37
  -3   3   2  411.66   27.03
  -3   3   2  418.48   25.56
   4  -3  -2   -0.16    0.51
   4  -3  -2   -0.24    0.49
  -4   3   2   -0.22    0.43
  -4   3   2   -0.09    0.32
  -4   3   2    0.06    0.32
  -4   3   2   -0.36    0.17
   5  -3  -2   36.67    1.67
   5  -3  -2   36.16    2.64
   5  -3  -2   38.60    1.38
  -5   3   2   36.65    1.12
  -5   3   2   35.67    1.11
  -5   3   2   37.61    1.02
   6  -3  -2    0.19    0.17
   6  -3  -2   -0.18    0.31
   6  -3  -2   -0.32    0.28
  -6   3   2    0.13    0.32
   7  -3  -2   14.05    1.17
   7  -3  -2   16.00    0.88
   7  -3  -2   16.46    1.01
  -7   3   2   15.58    0.95
  -7   3   2   16.87    0.88
  -7   3   2   15.57    0.71
   8  -3  -2   -0.72    0.62
   8  -3  -2   -0.22    0.17
  -8   3   2    0.82    0.46
  -8   3   2   -0.01    0.26
  -8   3   2    0.74    0.46
   9  -3  -2   12.92    0.74
  -9   3   2   13.99    1.04
  -9   3   2   12.36    0.64
  -9   3   2   11.42    0.59
  10  -3  -2    0.85    0.55
 -10   3   2    0.54    0.56
  11  -3  -2   44.89    3.23
 -11   3   2   42.33    3.63
 -11   3   2   44.69    1.99
  12  -3  -2   -0.58    0.58
 -12   3   2    0.10    0.43
  13  -3  -2   56.16    2.87
 -13   3   2   53.34    5.62
 -14   3   2    0.25    0.54
  15   2   2    0.56    0.42
 -14  -2  -2   16.99    1.33
  14   2   2   20.47    1.48
 -13  -2  -2   -0.53    0.66
  13   2   2    0.10    0.64
 -12  -2  -2    6.61    0.84
  12   2   2    5.80    0.81
 -11  -2  -2    0.35    0.47
  11   2   2   -0.11    0.56
 -10  -2  -2   12.21    1.06
  10   2   2   10.51    0.80
  -8  -2  -2    1.21    0.59
   8   2   2    1.52    0.61
   8   2   2    1.41    0.42
  -7  -2  -2    0.15    0.50
  -7  -2  -2    0.15    0.45
   7   2   2   -0.54    0.52
   7   2   2   -0.02    0.20
  -6  -2  -2   31.26    2.06
  -6  -2  -2   32.03    1.35
   6   2   2   31.09    1.33
   6   2   2   29.74    1.06
  -5  -2  -2   -0.51    0.71
  -5  -2  -2   -0.06    0.29
  -5  -2  -2   -0.41    0.48
   5   2   2   -0.07    0.40
   5   2   2    0.59    0.37
  -4  -2  -2    3.26    0.49
  -4  -2  -2    3.31    0.56
  -4  -2  -2    3.66    0.40
   4   2   2    3.19    0.38
   4   2   2    4.08    0.36
  -3  -2  -2   -0.20    0.28
  -3  -2  -2    0.17    0.46
   3   2   2    0.39    0.31
   3   2   2   -0.01    0.44
  -1  -2  -2   -0.25    0.15
   1   2   2   -0.14    0.28
   1   2   2    0.33    0.26
   1   2   2   -0.31    0.24
   1  -2  -2   -0.20    0.13
   1  -2  -2   -0.52    0.17
  -1   2   2   -0.06    0.21
   2  -2  -2  110.24    3.32
   2  -2  -2  104.28    3.26
   2  -2  -2  103.90    2.77
   2  -2  -2  103.74    6.62
  -2   2   2  104.64    3.83
  -2   2   2  103.67    3.13
   3  -2  -2   -0.04    0.38
   3  -2  -2    0.36    0.41
   3  -2  -2   -0.33    0.19
  -3   2   2   -0.23    0.26
  -3   2   2   -0.12    0.32
   4  -2  -2  463.97   17.61
   4  -2  -2  480.38   21.27
   4  -2  -2  487.57   13.70
  -4   2   2  477.41    9.74
  -4   2   2  458.30   19.21
  -4   2   2  479.84   14.43
   5  -2  -2   -0.09    0.16
   5  -2  -2   -0.43    0.45
  -5   2   2   -0.02    0.29
  -5   2   2   -0.52    0.34
  -5   2   2   -0.43    0.29
   6  -2  -2    4.95    0.46
   6  -2  -2    5.36    0.65
   6  -2  -2    5.29    0.38
  -6   2   2    4.89    0.39
  -6   2   2    4.93    0.43
  -6   2   2    5.52    0.31
   7  -2  -2    0.07    0.26
   7  -2  -2   -0.21    0.23
   7  -2  -2   -0.16    0.51
  -7   2   2   -0.15    0.37
  -7   2   2    0.30    0.27
  -7   2   2    0.31    0.21
   8  -2  -2   39.71    2.83
   8  -2  -2   41.34    2.32
  -8   2   2   41.05    2.14
  -8   2   2   37.86    1.36
   9  -2  -2    0.65    0.55
  -9   2   2    0.24    0.36
  -9   2   2   -0.12    0.29
  10  -2  -2    4.47    0.74
 -10   2   2    5.01    0.68
 -10   2   2    5.00    0.59
  11  -2  -2    0.09    0.41
 -11   2   2    0.55    0.44
 -11   2   2    0.01    0.57
  12  -2  -2    4.50    0.73
 -12   2   2    4.85    0.55
  13  -2  -2    1.10    0.69
 -13   2   2    0.00    0.42
 -14   2   2    1.08    0.51
 -15  -1  -2    8.84    1.18
  15   1   2    7.93    1.04
 -14  -1  -2    0.09    0.76
  14   1   2    0.66    0.74
 -13  -1  -2   12.79    1.11
  13   1   2   14.02    1.03
 -12  -1  -2   -0.58    0.69
  12   1   2   -0.33    0.47
 -11  -1  -2   11.30    0.91
  11   1   2   11.07    0.89
 -10  -1  -2    1.36    0.68
  -9  -1  -2   84.65    2.72
  -9  -1  -2   90.28    3.83
   9   1   2   86.77    4.33
   9   1   2   85.55    3.14
  -8  -1  -2    0.33    0.48
  -8  -1  -2   -0.08    0.56
   8   1   2    0.56    0.59
   8   1   2    0.03    0.24
  -7  -1  -2    7.08    0.87
  -7  -1  -2    7.86    0.84
   7   1   2    8.47    0.66
   7   1   2    7.74    0.64
  -6  -1  -2   -0.73    0.56
  -6  -1  -2   -0.10    0.49
   6   1   2   -0.11    0.26
   6   1   2   -0.14    0.40
  -5  -1  -2    0.61    0.43
  -5  -1  -2    0.18    0.32
  -5  -1  -2    0.46    0.46
   5   1   2    0.23    0.31
   5   1   2    0.63    0.28
  -4  -1  -2    0.76    0.44
  -4  -1  -2    0.32    0.65
   4   1   2    0.49    0.41
   4   1   2   -0.14    0.40
  -3  -1  -2   91.22    3.64
  -3  -1  -2   94.81    5.64
   3   1   2   87.37    3.63
   3   1   2   92.53    3.41
  -2  -1  -2   -0.87    0.47
  -2  -1  -2   -0.17    0.30
   2   1   2   -0.17    0.24
  -1  -1  -2  153.18   23.16
   1   1   2  128.94    9.37
   0  -1  -2   -0.03    0.16
   0   1   2   -0.52    0.30
   0   1   2   -0.13    0.18
   1  -1  -2   -0.41    0.32
   1  -1  -2   -0.17    0.29
   1  -1  -2   -0.02    0.13
  -1   1   2   -0.01    0.26
  -1   1   2    0.07    0.10
  -1   1   2   -0.26    0.20
  -1   1   2    0.12    0.26
   2  -1  -2    0.19    0.17
   2  -1  -2    0.32    0.26
   2  -1  -2   -0.18    0.17
   2  -1  -2   -0.41    0.29
  -2   1   2   -0.06    0.38
   3  -1  -2  196.41    5.85
   3  -1  -2  191.25    7.70
   3  -1  -2  182.28   12.77
  -3   1   2  183.09    7.14
  -3   1   2  199.02    7.24
   4  -1  -2   -0.20    0.50
   4  -1  -2   -0.65    0.44
   4  -1  -2   -0.07    0.20
  -4   1   2   -0.10    0.50
  -4   1   2    0.00    0.28
  -4   1   2    0.33    0.24
   5  -1  -2  280.72   10.21
   5  -1  -2  281.91    7.39
   5  -1  -2  285.27   11.92
  -5   1   2  290.13    7.15
  -5   1   2  282.46    5.69
  -5   1   2  274.92    8.95
   6  -1  -2   -0.19    0.20
   6  -1  -2   -0.58    0.36
   6  -1  -2    0.06    0.34
  -6   1   2   -0.52    0.45
  -6   1   2   -0.36    0.25
   7  -1  -2   78.98    5.99
   7  -1  -2   82.54    4.58
   7  -1  -2   80.62    3.74
  -7   1   2   80.36    2.07
  -7   1   2   76.37    2.50
   8  -1  -2   -0.33    0.24
  -8   1   2    0.10    0.45
  -8   1   2   -0.84    0.55
   9  -1  -2   39.88    1.99
  -9   1   2   37.78    1.33
  -9   1   2   36.54    2.35
  10  -1  -2   -0.62    0.36
 -10   1   2    0.15    0.37
 -10   1   2   -0.13    0.51
  11  -1  -2    1.01    0.58
  12  -1  -2    0.11    0.43
 -12   1   2   -0.08    0.45
  13  -1  -2    0.90    0.57
 -13   1   2    1.44    0.53
 -14   1   2    0.28    0.41
  15  -1  -2   10.29    0.80
 -16   0  -2   -0.67    0.47
  15   0   2   -0.21    0.53
 -14   0  -2   25.50    1.53
  14   0   2   24.25    2.21
  13   0   2   -0.67    0.62
 -12   0  -2   87.43    8.04
  12   0   2   84.27    4.30
 -11   0  -2   -0.48    0.76
 -11   0  -2   -0.02    0.66
  11   0   2    0.00    0.67
 -10   0  -2  684.53   20.53
 -10   0  -2  667.04   14.64
  -9   0  -2    0.64    0.42
  -9   0  -2   -0.06    0.81
   9   0   2    0.00    0.23
  -8   0  -2  133.78    4.11
  -8   0  -2  136.65    3.32
   8   0   2  139.81    5.59
  -7   0  -2   -0.60    0.54
   7   0   2    0.30    0.30
   6   0   2    0.52    0.20
  -5   0  -2   -0.47    0.31
  -5   0  -2   -0.32    0.35
   5   0   2   -0.58    0.31
   5   0   2   -0.12    0.19
  -4   0  -2  113.74    4.04
  -4   0  -2  116.97    4.86
  -4   0  -2  111.79    2.67
   4   0   2  113.91    3.75
   4   0   2  111.03    3.25
  -3   0  -2   -0.71    0.43
  -3   0  -2   -0.55    0.23
   3   0   2   -0.54    0.32
  -2   0  -2  824.83   36.65
   2   0   2  840.88   43.24
  -1   0  -2    0.51    0.21
  -1   0  -2    0.48    0.25
   1   0   2    0.26    0.23
   1   0   2    0.38    0.24
   1   0   2    0.41    0.19
   1   0  -2   -0.26    0.15
   1   0  -2   -0.14    0.11
  -1   0   2   -0.22    0.24
  -1   0   2    0.01    0.25
  -1   0   2   -0.16    0.10
   2   0  -2  379.20   15.13
   2   0  -2  374.20   16.89
   2   0  -2  386.76   18.07
   2   0  -2  372.49   11.65
  -2   0   2  375.62   15.73
   3   0  -2   -0.29    0.12
   3   0  -2   -0.05    0.26
   3   0  -2   -0.25    0.31
  -3   0   2   -0.48    0.27
  -3   0   2   -0.34    0.16
   4   0  -2  961.55   29.18
   4   0  -2  952.70   76.78
  -4   0   2  982.67   21.43
  -4   0   2 1000.00   33.35
   5   0  -2   -0.45    0.29
   5   0  -2   -0.27    0.40
   5   0  -2   -0.01    0.21
  -5   0   2   -0.62    0.34
  -5   0   2   -0.51    0.28
  -5   0   2   -0.08    0.36
   6   0  -2  809.24   37.30
   6   0  -2  800.42   29.10
   6   0  -2  806.28   44.02
  -6   0   2  807.95   33.61
  -6   0   2  807.09   23.58
   7   0  -2    0.05    0.38
   7   0  -2   -0.17    0.39
   7   0  -2    0.07    0.20
  -7   0   2   -0.38    0.55
   9   0  -2   -0.04    0.38
  -9   0   2   -0.67    0.40
  -9   0   2    0.24    0.40
  10   0  -2   12.15    0.86
 -10   0   2    8.83    0.68
  11   0  -2   -0.37    0.46
 -11   0   2    0.25    0.39
  12   0  -2    1.21    0.46
 -12   0   2    1.02    0.46
  13   0  -2   -0.15    0.55
 -13   0   2   -0.26    0.23
  14   0  -2   17.64    1.39
 -16   1  -2    0.26    0.58
 -15   1  -2    6.19    0.99
  15  -1   2    9.13    1.00
 -14   1  -2   -0.86    0.59
  14  -1   2   -0.18    0.47
 -13   1  -2   13.66    1.04
  13  -1   2   13.67    0.89
 -12   1  -2    0.82    0.56
 -12   1  -2   -0.20    0.72
  12  -1   2   -0.29    0.50
 -11   1  -2   12.83    0.81
 -11   1  -2    9.36    0.94
 -10   1  -2    0.31    0.56
 -10   1  -2    1.16    0.62
  -9   1  -2   84.76    2.51
  -9   1  -2   86.62    4.01
   9  -1   2   87.81    4.06
  -8   1  -2   -0.55    0.58
  -8   1  -2    1.14    0.47
   8  -1   2    0.82    0.35
  -7   1  -2    8.49    0.78
  -7   1  -2    8.80    0.98
   7  -1   2    9.03    0.48
  -6   1  -2    0.66    0.47
  -6   1  -2   -0.26    0.55
   6  -1   2   -0.17    0.29
  -5   1  -2   -0.48    0.40
  -5   1  -2    0.53    0.35
  -5   1  -2   -0.25    0.43
   5  -1   2    0.34    0.27
  -4   1  -2   -0.09    0.46
  -4   1  -2   -0.44    0.32
  -4   1  -2   -0.16    0.57
   4  -1   2   -0.27    0.38
   4  -1   2    0.23    0.26
  -3   1  -2   88.95    3.58
  -3   1  -2   89.08    3.68
  -3   1  -2   92.99    2.98
   3  -1   2   89.09    4.31
   3  -1   2   88.55    2.95
  -2   1  -2   -0.30    0.30
   2  -1   2   -0.19    0.20
   0   1  -2    0.14    0.27
   0   1  -2   -0.28    0.16
   0   1  -2    0.00    0.25
   0   1  -2   -0.20    0.14
   0  -1   2   -0.27    0.10
   0  -1   2   -0.29    0.27
   0  -1   2   -0.14    0.19
   0  -1   2   -0.12    0.13
   0  -1   2   -0.16    0.13
   1   1  -2   -0.05    0.11
   1   1  -2   -0.30    0.19
   1   1  -2   -0.42    0.31
   1   1  -2   -0.10    0.20
  -1  -1   2    0.14    0.14
  -1  -1   2    0.07    0.26
  -1  -1   2   -0.08    0.08
   2   1  -2   -0.16    0.29
   2   1  -2    0.01    0.09
   2   1  -2    0.35    0.28
   3   1  -2  185.33    6.54
   3   1  -2  197.96    6.48
   3   1  -2  181.87    7.32
  -3  -1   2  199.65    6.32
  -3  -1   2  185.81    8.30
   4   1  -2    0.13    0.19
   4   1  -2   -0.56    0.44
   4   1  -2    0.29    0.15
   4   1  -2    0.27    0.39
  -4  -1   2   -0.53    0.38
  -4  -1   2   -0.38    0.27
  -4  -1   2    0.07    0.25
   5   1  -2  288.65    9.64
   5   1  -2  286.68    9.64
   5   1  -2  269.60   14.75
   5   1  -2  285.17    6.57
  -5  -1   2  277.31   12.84
  -5  -1   2  275.64    7.62
  -5  -1   2  284.41   13.15
   6   1  -2   -0.08    0.26
   6   1  -2   -0.24    0.20
   6   1  -2    0.12    0.32
  -6  -1   2   -0.34    0.33
   7   1  -2   82.33    3.60
   7   1  -2   81.61    2.94
   7   1  -2   82.69    2.69
  -7  -1   2   79.83    1.98
  -7  -1   2   83.36    2.38
   8   1  -2   -0.26    0.32
   8   1  -2   -0.07    0.26
  -8  -1   2    1.11    0.48
   9   1  -2   39.06    3.17
   9   1  -2   38.33    1.61
  -9  -1   2   37.20    1.58
  10   1  -2    0.11    0.40
 -10  -1   2   -0.13    0.32
  11   1  -2    0.18    0.55
 -11  -1   2    0.82    0.39
  12   1  -2   -0.14    0.33
 -12  -1   2    0.05    0.41
  13   1  -2    2.14    0.62
 -13  -1   2    2.07    0.42
  14   1  -2    0.21    0.33
 -16   2  -2    0.74    0.77
 -15   2  -2   -0.89    0.67
  15  -2   2    0.38    0.61
 -14   2  -2   21.39    1.82
  14  -2   2   17.71    2.18
 -13   2  -2    1.96    0.70
 -13   2  -2    0.48    0.64
 -12   2  -2    4.46    0.84
 -12   2  -2    5.72    0.81
 -11   2  -2    0.42    0.50
 -11   2  -2   -0.59    0.49
 -10   2  -2    9.83    1.06
 -10   2  -2   12.14    0.87
  -9   2  -2    0.76    0.71
   9  -2   2    0.16    0.34
  -8   2  -2    1.49    0.58
  -8   2  -2    1.76    0.71
   8  -2   2    2.14    0.45
  -7   2  -2    0.70    0.53
  -6   2  -2   29.76    2.22
  -6   2  -2   32.34    1.09
   6  -2   2   30.03    1.06
  -5   2  -2   -0.02    0.27
  -5   2  -2   -0.35    0.53
  -5   2  -2   -0.41    0.30
   5  -2   2   -0.20    0.24
   5  -2   2    0.33    0.24
  -4   2  -2    3.93    0.47
  -4   2  -2    3.72    0.41
  -4   2  -2    4.64    0.63
   4  -2   2    3.68    0.30
  -3   2  -2   -0.12    0.43
  -3   2  -2    0.41    0.42
  -3   2  -2    0.02    0.49
   3  -2   2    0.48    0.43
   3  -2   2    0.01    0.19
  -1   2  -2   -0.02    0.44
  -1   2  -2   -0.32    0.27
   1  -2   2   -0.15    0.17
   1  -2   2   -0.03    0.26
   1   2  -2   -0.54    0.25
   1   2  -2   -0.20    0.18
  -1  -2   2   -0.19    0.05
   2   2  -2  107.48    3.92
   2   2  -2  106.30    3.27
   2   2  -2  104.29    3.54
   3   2  -2    0.07    0.12
   3   2  -2    0.51    0.31
  -3  -2   2    0.16    0.11
  -3  -2   2   -0.15    0.32
   4   2  -2  479.83   12.67
   4   2  -2  443.42   17.70
   4   2  -2  469.48   27.03
  -4  -2   2  473.80   15.89
  -4  -2   2  468.59   18.42
   5   2  -2    0.03    0.16
   5   2  -2   -0.58    0.35
   5   2  -2   -0.30    0.37
   5   2  -2    0.06    0.21
   6   2  -2    4.48    0.42
   6   2  -2    4.86    0.43
   6   2  -2    4.55    0.48
  -6  -2   2    5.33    0.45
  -6  -2   2    5.67    0.41
   7   2  -2   -0.22    0.25
   7   2  -2   -0.12    0.26
   7   2  -2    0.42    0.39
  -7  -2   2    0.13    0.29
   8   2  -2   38.73    2.22
   8   2  -2   36.77    1.62
  -8  -2   2   38.29    1.52
   9   2  -2    0.38    0.45
  -9  -2   2    0.04    0.35
  10   2  -2    6.01    0.68
 -10  -2   2    5.19    0.48
  11   2  -2    0.44    0.46
  11   2  -2    0.62    0.38
 -11  -2   2   -0.02    0.31
  12   2  -2    4.27    0.61
 -12  -2   2    4.92    0.55
  13   2  -2   -0.47    0.36
  13   2  -2   -0.10    0.36
  14   2  -2    0.48    0.38
 -16   3  -2   -0.24    0.84
  15  -3   2    4.01    0.86
 -14   3  -2    0.32    0.71
 -14   3  -2    1.21    0.51
 -13   3  -2    1.06    0.71
 -12   3  -2    0.52    0.70
 -12   3  -2    1.22    0.75
 -11   3  -2   24.05    1.50
 -11   3  -2   21.94    1.78
 -10   3  -2    0.21    0.61
  -9   3  -2    7.01    0.90
  -9   3  -2    6.62    0.78
   9  -3   2    5.95    0.54
   9  -3   2    5.34    0.61
  -8   3  -2    0.46    0.50
  -8   3  -2   -0.39    0.48
   8  -3   2    0.63    0.46
   8  -3   2    0.24    0.35
  -7   3  -2   34.29    1.55
  -7   3  -2   32.22    2.09
   7  -3   2   33.59    1.79
   7  -3   2   29.50    1.52
  -6   3  -2    0.14    0.36
  -6   3  -2    0.58    0.42
   6  -3   2    0.61    0.29
  -5   3  -2  691.47   23.67
  -5   3  -2  694.85   30.63
  -5   3  -2  695.41   36.40
   5  -3   2  696.68   32.42
  -4   3  -2   -0.24    0.28
  -4   3  -2   -0.38    0.28
  -4   3  -2   -0.13    0.35
  -4   3  -2   -0.04    0.40
   4  -3   2   -0.10    0.23
   4  -3   2    0.00    0.36
  -3   3  -2  183.29    7.18
  -3   3  -2  193.42   11.58
  -3   3  -2  183.95    6.60
  -3   3  -2  188.73    6.61
   3  -3   2  176.22    5.84
   3  -3   2  192.39    8.53
  -2   3  -2   -0.12    0.24
  -2   3  -2   -0.25    0.16
  -2   3  -2   -0.75    0.48
  -2   3  -2   -0.08    0.33
   2  -3   2   -0.01    0.34
  -1   3  -2  193.16    8.95
  -1   3  -2  197.76    6.52
   1  -3   2  192.33    5.93
   1  -3   2  190.99    7.67
   1  -3   2  196.40    8.00
   0   3  -2    0.18    0.31
   0   3  -2   -0.15    0.14
   0   3  -2   -0.50    0.29
   0  -3   2    0.23    0.39
   0  -3   2   -0.36    0.28
   1   3  -2   17.46    0.83
   1   3  -2   18.13    0.68
   1   3  -2   17.66    0.80
   1   3  -2   19.20    0.79
  -1  -3   2   18.79    1.17
  -1  -3   2   17.77    0.58
   2   3  -2   -0.22    0.28
   2   3  -2   -0.07    0.16
   2   3  -2   -0.43    0.23
   3   3  -2  395.35   18.71
   3   3  -2  407.79   17.82
   3   3  -2  400.39   14.13
   4   3  -2    0.42    0.43
   4   3  -2   -0.04    0.30
   4   3  -2    0.19    0.17
   5   3  -2   36.44    1.68
   5   3  -2   36.69    1.79
   5   3  -2   33.75    1.77
   5   3  -2   36.88    1.38
  -5  -3   2   36.84    1.24
  -5  -3   2   36.95    1.65
   6   3  -2   -0.20    0.33
   6   3  -2   -0.05    0.25
   6   3  -2   -0.43    0.34
   6   3  -2   -0.07    0.18
  -6  -3   2    0.22    0.24
   7   3  -2   15.78    0.71
   7   3  -2   15.61    0.85
   7   3  -2   16.10    0.82
   7   3  -2   16.53    1.14
  -7  -3   2   14.66    0.77
   8   3  -2    0.46    0.27
  -8  -3   2   -0.02    0.28
   9   3  -2   12.35    0.77
   9   3  -2   12.22    0.87
  -9  -3   2   12.28    0.63
  10   3  -2   -0.24    0.28
  10   3  -2    0.13    0.56
 -10  -3   2    0.15    0.29
  11   3  -2   42.43    2.86
  11   3  -2   46.38    1.63
 -11  -3   2   44.31    1.80
  12   3  -2    0.12    0.30
  12   3  -2   -0.10    0.41
 -12  -3   2    0.93    0.47
  13   3  -2   48.08    3.58
  13   3  -2   51.50    2.50
 -15   4  -2    0.91    0.74
  15  -4   2    0.90    0.44
 -14   4  -2   25.17    3.24
 -14   4  -2   30.25    3.09
 -13   4  -2   -1.14    0.73
 -13   4  -2   -0.92    0.55
 -12   4  -2    0.79    0.67
 -12   4  -2    0.22    0.46
 -11   4  -2   -0.19    0.58
 -10   4  -2    8.04    0.83
 -10   4  -2    8.85    0.88
  -9   4  -2   -0.41    0.60
  -9   4  -2   -0.40    0.69
   9  -4   2   -0.07    0.42
   9  -4   2   -0.53    0.35
  -8   4  -2    6.94    0.72
  -8   4  -2    5.18    0.64
  -8   4  -2    7.45    0.51
   8  -4   2    6.37    0.65
   8  -4   2    7.61    0.89
  -7   4  -2   -0.17    0.37
   7  -4   2   -0.25    0.65
   7  -4   2   -0.09    0.31
  -6   4  -2   79.69    2.96
  -6   4  -2   81.69    2.27
  -6   4  -2   78.59    2.89
   6  -4   2   84.96    2.21
   6  -4   2   82.62    4.72
  -5   4  -2    0.13    0.31
  -5   4  -2    0.17    0.29
  -5   4  -2   -0.61    0.34
   5  -4   2   -0.07    0.23
  -4   4  -2   11.76    0.66
  -4   4  -2    9.79    0.65
  -4   4  -2   11.58    0.55
  -4   4  -2   10.98    0.52
   4  -4   2   11.52    0.55
   4  -4   2   10.04    0.80
  -3   4  -2    1.02    0.60
  -3   4  -2   -0.11    0.29
  -3   4  -2    0.47    0.42
  -3   4  -2    0.15    0.20
   3  -4   2   -0.22    0.26
   3  -4   2    0.52    0.31
  -2   4  -2    4.21    0.44
  -2   4  -2    4.90    0.45
  -2   4  -2    4.33    0.27
  -2   4  -2    4.66    0.48
  -1   4  -2    0.01    0.32
  -1   4  -2    0.46    0.25
   1  -4   2    0.25    0.30
   1  -4   2    0.47    0.28
   0   4  -2   12.24    0.69
   0   4  -2   12.93    0.77
   0  -4   2   12.00    0.56
   0  -4   2   13.01    0.62
   1   4  -2   -0.36    0.22
   1   4  -2   -0.56    0.31
   1   4  -2   -0.02    0.13
  -1  -4   2    0.08    0.11
  -1  -4   2   -0.28    0.29
   2   4  -2   88.80    2.94
   2   4  -2   90.85    2.72
   2   4  -2   87.76    2.39
  -2  -4   2   90.91    4.56
   3   4  -2    0.14    0.32
   3   4  -2    0.15    0.11
   3   4  -2    0.25    0.37
   3   4  -2    0.06    0.12
   3   4  -2   -0.24    0.22
   4   4  -2  306.47   10.62
   4   4  -2  287.39   11.63
   4   4  -2  315.49   12.73
   4   4  -2  300.75    8.59
   4   4  -2  287.51   10.86
   5   4  -2   -0.10    0.23
   5   4  -2   -0.53    0.30
  -5  -4   2    0.35    0.27
   6   4  -2   -0.25    0.35
   6   4  -2   -0.30    0.38
   6   4  -2    0.06    0.18
   6   4  -2   -0.02    0.30
  -6  -4   2   -0.05    0.22
   7   4  -2   -0.16    0.21
   7   4  -2   -0.19    0.41
   7   4  -2   -0.04    0.17
   7   4  -2    0.20    0.45
   8   4  -2   30.63    1.32
   8   4  -2   28.21    1.75
  -8  -4   2   27.56    1.08
   9   4  -2    0.15    0.31
   9   4  -2   -0.23    0.28
  -9  -4   2   -0.35    0.29
  10   4  -2    1.86    0.50
 -10  -4   2    1.59    0.35
  11   4  -2    0.28    0.34
  11   4  -2    0.44    0.51
  12   4  -2   40.61    2.49
  12   4  -2   36.60    3.38
  13   4  -2    0.43    0.45
  14   4  -2    2.70    0.70
 -15   5  -2    0.87    0.51
 -14   5  -2    0.21    0.58
 -13   5  -2    0.75    0.55
 -13   5  -2    0.01    0.68
 -12   5  -2    0.18    0.53
 -12   5  -2    0.62    0.78
 -11   5  -2    0.59    0.64
 -11   5  -2   -1.01    0.64
 -10   5  -2   -0.57    0.69
 -10   5  -2    0.08    0.60
  10  -5   2    0.28    0.44
  -9   5  -2   10.39    0.93
  -9   5  -2    8.72    0.92
  -9   5  -2   10.33    1.03
   9  -5   2   10.09    0.89
   9  -5   2    8.63    0.86
  -8   5  -2    0.58    0.34
  -8   5  -2    0.06    0.62
   8  -5   2   -0.15    0.65
   8  -5   2   -0.09    0.31
  -7   5  -2    0.07    0.60
  -7   5  -2    0.50    0.34
  -7   5  -2    0.89    0.62
   7  -5   2    0.39    0.19
   7  -5   2    0.80    0.56
  -6   5  -2    1.12    0.57
  -6   5  -2   -0.56    0.54
   6  -5   2    0.41    0.63
  -5   5  -2   48.99    1.32
  -5   5  -2   50.50    2.01
  -5   5  -2   48.93    2.08
   5  -5   2   50.98    2.40
  -4   5  -2   -0.52    0.33
  -4   5  -2   -0.30    0.32
  -4   5  -2   -0.11    0.39
  -4   5  -2   -0.47    0.55
   4  -5   2   -0.42    0.27
   4  -5   2    0.58    0.33
  -3   5  -2   34.09    1.03
  -3   5  -2   32.30    1.66
  -3   5  -2   34.47    1.24
  -3   5  -2   32.49    1.04
   3  -5   2   33.07    1.35
   3  -5   2   32.20    1.72
  -2   5  -2   -0.17    0.42
  -2   5  -2    0.11    0.38
  -2   5  -2   -0.51    0.34
  -2   5  -2   -0.01    0.62
   2  -5   2    0.11    0.29
  -1   5  -2  141.69    5.54
  -1   5  -2  136.32    4.08
  -1   5  -2  131.43    5.76
  -1   5  -2  138.37    5.61
   1  -5   2  137.46    4.41
   0   5  -2    0.68    0.56
   0  -5   2    1.31    0.38
   1   5  -2   13.87    0.53
   1   5  -2   14.62    0.91
  -1  -5   2   13.77    0.52
  -1  -5   2   14.04    0.93
   2   5  -2    0.55    0.30
   2   5  -2    0.62    0.23
  -2  -5   2    0.13    0.13
   3   5  -2   83.54    3.26
   3   5  -2   81.42    2.37
   3   5  -2   80.43    2.35
   3   5  -2   83.61    3.83
   4   5  -2   -0.12    0.11
   4   5  -2   -0.26    0.17
   4   5  -2   -0.25    0.33
   4   5  -2   -0.41    0.23
   5   5  -2    0.67    0.13
   5   5  -2    0.60    0.19
   5   5  -2    0.53    0.25
   5   5  -2    0.63    0.28
  -5  -5   2    0.49    0.27
   6   5  -2   -0.03    0.33
   6   5  -2    0.19    0.37
   6   5  -2   -0.42    0.29
  -6  -5   2    0.32    0.22
   7   5  -2    1.63    0.23
   7   5  -2    2.55    0.50
   8   5  -2    0.63    0.47
   8   5  -2   -0.07    0.30
   9   5  -2    0.82    0.45
   9   5  -2    1.27    0.28
  10   5  -2    0.26    0.28
  10   5  -2    0.35    0.35
  11   5  -2    0.26    0.40
  11   5  -2   -0.02    0.42
  12   5  -2    0.31    0.46
  13   5  -2    0.65    0.50
 -15   6  -2   -0.09    0.86
 -14   6  -2    3.89    0.86
 -13   6  -2    0.10    0.84
 -12   6  -2   23.78    2.00
 -12   6  -2   28.58    2.24
 -11   6  -2    0.16    0.72
 -11   6  -2    0.35    0.68
 -10   6  -2   51.26    2.73
 -10   6  -2   46.38    3.87
 -10   6  -2   52.61    2.19
  10  -6   2   48.42    2.93
  -9   6  -2    0.08    0.66
  -9   6  -2    0.16    0.27
  -9   6  -2   -0.83    0.71
   9  -6   2    0.20    0.70
   9  -6   2   -0.04    0.31
  -8   6  -2   42.30    1.79
  -8   6  -2   40.93    1.31
  -8   6  -2   36.08    2.37
   8  -6   2   34.08    2.43
   8  -6   2   37.95    1.52
  -7   6  -2   -0.86    0.57
  -7   6  -2    0.04    0.33
  -7   6  -2   -0.04    0.40
   7  -6   2   -0.22    0.35
   7  -6   2    0.29    0.51
  -6   6  -2   25.91    1.20
  -6   6  -2   26.58    1.13
  -6   6  -2   24.23    1.76
   6  -6   2   28.37    1.32
   6  -6   2   27.03    1.51
  -5   6  -2    0.20    0.40
  -5   6  -2    0.28    0.28
   5  -6   2   -0.15    0.31
  -4   6  -2   48.48    1.69
  -4   6  -2   48.80    2.42
  -4   6  -2   47.68    1.41
  -4   6  -2   49.38    1.43
   4  -6   2   51.93    2.16
  -3   6  -2   -0.86    0.43
  -3   6  -2   -0.29    0.29
  -3   6  -2   -0.36    0.31
   3  -6   2   -0.48    0.22
  -2   6  -2  104.07    2.76
  -2   6  -2  118.83    4.45
  -2   6  -2  106.21    3.27
  -2   6  -2  109.95    3.58
   2  -6   2  111.64    4.48
  -1   6  -2   -0.23    0.32
  -1   6  -2   -0.69    0.40
  -1   6  -2    0.36    0.49
  -1   6  -2    0.18    0.22
   1  -6   2   -0.09    0.34
   0   6  -2  112.74    5.97
   0   6  -2  119.72    3.83
   0  -6   2  113.85    3.66
   1   6  -2   -0.11    0.23
   1   6  -2    0.23    0.25
  -1  -6   2   -0.19    0.27
  -1  -6   2    0.05    0.19
   2   6  -2  141.21    4.65
   2   6  -2  145.98    4.83
   2   6  -2  149.26    7.59
  -2  -6   2  142.71    7.65
   3   6  -2   -0.22    0.16
   3   6  -2    0.02    0.16
   3   6  -2   -0.07    0.19
   4   6  -2  120.79    4.87
   4   6  -2  123.54    4.27
   4   6  -2  122.80    4.90
   4   6  -2  120.32    4.93
   5   6  -2    0.09    0.10
   5   6  -2    0.00    0.35
   5   6  -2    0.27    0.20
   5   6  -2   -0.32    0.24
   6   6  -2  153.47    6.67
   6   6  -2  154.86    7.11
   6   6  -2  152.25    8.53
  -6  -6   2  154.84    6.29
   7   6  -2   -0.20    0.28
   7   6  -2    0.22    0.33
   8   6  -2   58.43    3.33
   8   6  -2   56.84    2.72
   9   6  -2    0.05    0.28
   9   6  -2   -0.28    0.38
  10   6  -2   25.29    1.58
  10   6  -2   27.50    2.13
  11   6  -2   -0.26    0.30
  11   6  -2   -0.23    0.32
  12   6  -2    2.69    0.53
 -15   7  -2    3.05    0.80
 -14   7  -2    0.57    0.83
 -13   7  -2   -0.29    0.66
 -13   7  -2    0.41    0.66
 -12   7  -2    0.89    0.80
 -12   7  -2    0.69    0.46
 -11   7  -2    3.65    0.52
 -11   7  -2    4.36    0.69
 -10   7  -2   -0.28    0.61
 -10   7  -2   -0.29    0.36
 -10   7  -2    0.67    0.81
  10  -7   2    0.24    0.46
  -9   7  -2   -0.27    0.32
  -9   7  -2    0.27    0.64
  -9   7  -2   -0.26    0.57
   9  -7   2    0.91    0.38
  -8   7  -2    0.49    0.41
  -8   7  -2   -0.04    0.40
  -8   7  -2    0.67    0.63
   8  -7   2   -0.11    0.38
   8  -7   2   -0.87    0.71
  -7   7  -2    0.42    0.35
  -7   7  -2    0.29    0.62
  -7   7  -2   -0.06    0.63
   7  -7   2   -0.26    0.68
   7  -7   2    0.23    0.35
  -6   7  -2    0.12    0.45
  -6   7  -2    0.01    0.32
  -6   7  -2   -0.64    0.53
  -5   7  -2   31.46    0.95
  -5   7  -2   30.98    1.18
  -5   7  -2   28.44    0.94
   5  -7   2   30.32    0.99
  -4   7  -2    0.02    0.25
  -4   7  -2   -0.60    0.58
  -4   7  -2   -0.12    0.30
   4  -7   2   -0.47    0.31
  -3   7  -2   49.58    1.52
  -3   7  -2   46.94    1.33
  -3   7  -2   44.67    1.97
  -3   7  -2   44.18    1.12
  -2   7  -2   -0.07    0.22
  -2   7  -2   -0.16    0.38
  -2   7  -2   -0.05    0.35
  -1   7  -2   16.18    0.67
  -1   7  -2   15.51    0.58
  -1   7  -2   15.80    0.55
  -1   7  -2   17.06    0.89
   1  -7   2   16.06    0.73
   0   7  -2    0.18    0.18
   0   7  -2   -0.34    0.50
   0   7  -2   -0.32    0.25
   0  -7   2   -0.25    0.28
   1   7  -2   58.43    2.70
  -1  -7   2   61.20    2.54
   2   7  -2   -0.15    0.14
   2   7  -2   -0.33    0.20
  -2  -7   2    0.10    0.10
   3   7  -2   91.27    3.05
   3   7  -2   88.35    3.32
   3   7  -2   87.37    4.22
  -3  -7   2   84.39    3.90
   4   7  -2    0.09    0.18
   4   7  -2    0.01    0.10
   4   7  -2   -0.01    0.15
   4   7  -2   -0.31    0.20
   5   7  -2    1.54    0.25
   5   7  -2    1.41    0.20
   5   7  -2    1.77    0.24
   6   7  -2    0.12    0.22
   6   7  -2    0.02    0.22
   6   7  -2   -0.11    0.22
   7   7  -2    1.91    0.25
  -7  -7   2    2.35    0.31
   8   7  -2   -0.38    0.24
   8   7  -2    0.02    0.33
   9   7  -2   13.90    1.27
   9   7  -2   12.68    0.91
  10   7  -2   -0.02    0.27
  11   7  -2   -0.03    0.29
  11   7  -2   -0.02    0.23
 -14   8  -2   28.22    2.00
 -13   8  -2   -1.05    0.71
 -13   8  -2   -0.98    0.59
 -12   8  -2    0.53    0.61
 -12   8  -2    0.20    0.89
 -11   8  -2    0.26    0.55
 -10   8  -2   11.73    0.80
 -10   8  -2   11.21    1.03
  -9   8  -2   -1.28    0.72
  -9   8  -2    1.47    0.80
   9  -8   2    0.44    0.57
  -8   8  -2    7.58    0.62
  -8   8  -2    8.90    0.95
  -8   8  -2    7.77    0.98
   8  -8   2    6.60    0.79
   8  -8   2    8.25    0.96
  -7   8  -2   -0.87    0.56
  -7   8  -2    0.30    0.35
   7  -8   2   -0.28    0.24
   7  -8   2   -0.17    0.62
  -6   8  -2   10.14    0.77
  -6   8  -2    7.51    0.75
  -6   8  -2    8.77    0.66
   6  -8   2    7.76    0.74
   6  -8   2    9.08    0.68
  -5   8  -2    0.12    0.38
  -5   8  -2   -0.06    0.38
  -5   8  -2   -0.42    0.39
   5  -8   2    0.19    0.35
  -4   8  -2   37.91    1.40
  -4   8  -2   36.70    1.08
  -4   8  -2   35.86    1.49
  -4   8  -2   33.02    1.99
  -3   8  -2    0.23    0.52
  -3   8  -2   -0.40    0.40
  -3   8  -2   -0.64    0.34
  -3   8  -2    0.13    0.24
  -2   8  -2   86.01    3.55
  -2   8  -2   85.94    3.28
  -2   8  -2   92.79    3.15
  -2   8  -2   89.95    2.78
  -1   8  -2   -0.30    0.26
  -1   8  -2   -0.16    0.16
  -1   8  -2    0.17    0.35
  -1   8  -2    0.30    0.33
   1  -8   2   -0.03    0.32
   0   8  -2   30.82    1.34
   0   8  -2   33.09    1.53
   0   8  -2   33.64    1.00
   0  -8   2   33.92    1.45
   1   8  -2   -0.10    0.11
   1   8  -2   -0.13    0.22
  -1  -8   2   -0.19    0.27
   2   8  -2   13.37    0.44
   2   8  -2   13.13    0.56
   2   8  -2   14.68    0.51
   3   8  -2    0.24    0.21
   3   8  -2   -0.04    0.21
   3   8  -2   -0.18    0.13
   4   8  -2  196.10    7.99
   4   8  -2  190.51    9.26
   4   8  -2  189.08    9.95
   4   8  -2  175.68    3.77
   5   8  -2    0.42    0.25
   5   8  -2   -0.28    0.19
   5   8  -2   -0.10    0.24
   6   8  -2    7.21    0.64
   6   8  -2    7.03    0.45
   6   8  -2    7.65    0.46
   7   8  -2   -0.27    0.22
   7   8  -2    0.01    0.22
   8   8  -2   10.50    0.82
   8   8  -2   13.76    0.85
   9   8  -2    0.17    0.35
   9   8  -2   -0.57    0.33
  10   8  -2   18.63    1.23
  10   8  -2   21.33    1.02
 -14   9  -2   -0.82    0.80
 -13   9  -2   -0.36    0.73
 -12   9  -2    0.65    0.58
 -12   9  -2    0.63    0.48
 -11   9  -2   13.15    1.00
 -11   9  -2   13.42    0.97
 -10   9  -2    0.33    0.62
 -10   9  -2    0.78    0.76
  -9   9  -2    0.52    0.39
  -9   9  -2   -0.41    0.44
  -9   9  -2    0.30    0.67
   9  -9   2    0.16    0.42
  -8   9  -2    0.35    0.63
  -8   9  -2    0.38    0.35
   8  -9   2    0.49    0.35
   8  -9   2   -0.37    0.41
  -7   9  -2   18.59    1.10
  -7   9  -2   19.29    1.35
  -7   9  -2   20.10    0.84
   7  -9   2   18.30    0.97
   7  -9   2   19.71    0.99
  -6   9  -2   -0.10    0.64
  -6   9  -2   -0.10    0.59
  -6   9  -2   -0.39    0.41
   6  -9   2   -0.17    0.28
  -5   9  -2  297.57    7.89
  -5   9  -2  302.35    7.89
  -5   9  -2  295.92   10.74
  -4   9  -2   -0.24    0.53
  -4   9  -2    0.28    0.44
  -3   9  -2  111.03    4.51
  -3   9  -2  108.25    3.68
  -3   9  -2  109.72    2.73
  -3   9  -2  116.89    4.10
  -2   9  -2    0.06    0.61
  -2   9  -2   -0.57    0.40
  -2   9  -2   -0.23    0.36
  -2   9  -2    0.18    0.20
  -1   9  -2  177.53    4.64
  -1   9  -2  180.69    5.81
  -1   9  -2  167.00    6.37
  -1   9  -2  177.73    5.48
   1  -9   2  173.26    7.15
   0   9  -2    0.15    0.15
   0   9  -2   -0.01    0.28
   0  -9   2   -0.26    0.26
   1   9  -2    2.65    0.13
  -1  -9   2    2.63    0.28
   2   9  -2    0.22    0.22
   3   9  -2   15.95    0.61
   3   9  -2   16.73    0.68
   4   9  -2    0.04    0.16
   4   9  -2    0.14    0.23
   5   9  -2   23.10    1.53
   5   9  -2   24.21    1.49
   5   9  -2   23.24    1.33
   6   9  -2    0.43    0.21
   6   9  -2   -0.14    0.18
   6   9  -2    0.13    0.25
   7   9  -2    2.50    0.30
   7   9  -2    3.54    0.43
   8   9  -2    0.00    0.19
   9   9  -2   -0.30    0.23
   9   9  -2    0.44    0.26
 -14  10  -2    2.76    0.74
 -13  10  -2   -0.75    0.84
 -12  10  -2    0.26    0.41
 -12  10  -2    1.25    0.63
 -11  10  -2    0.09    0.66
 -11  10  -2    0.39    0.51
 -10  10  -2    0.27    0.70
 -10  10  -2    0.52    0.52
  -9  10  -2   -0.05    0.36
  -9  10  -2   -0.33    0.68
  -9  10  -2    0.89    0.75
  -8  10  -2    1.15    0.44
   8 -10   2    0.94    0.35
  -7  10  -2    0.38    0.60
  -7  10  -2    0.61    0.48
  -7  10  -2   -0.36    0.71
  -6  10  -2    3.11    0.43
  -6  10  -2    3.22    0.56
  -6  10  -2    2.64    0.72
  -5  10  -2   -0.16    0.26
  -5  10  -2   -0.44    0.49
  -5  10  -2   -0.27    0.56
  -4  10  -2    2.71    0.59
  -4  10  -2    3.76    0.54
  -4  10  -2    2.57    0.44
  -3  10  -2   -0.40    0.41
  -3  10  -2    0.53    0.41
  -3  10  -2    0.45    0.42
  -3  10  -2    0.17    0.22
  -2  10  -2    0.10    0.21
  -2  10  -2   -0.50    0.46
  -2  10  -2    0.57    0.38
  -2  10  -2   -0.78    0.48
  -1  10  -2   -0.07    0.45
  -1  10  -2   -0.04    0.15
  -1  10  -2   -0.07    0.38
  -1  10  -2   -0.02    0.46
   1 -10   2   -0.14    0.26
   0  10  -2   -0.15    0.29
   0  10  -2    1.25    0.56
   0 -10   2    0.07    0.21
   1  10  -2   -0.07    0.28
  -1 -10   2    0.09    0.32
   2  10  -2   10.78    0.56
   3  10  -2    0.07    0.22
   4  10  -2    6.83    0.44
   4  10  -2    7.65    0.49
   5  10  -2   -0.09    0.17
   5  10  -2   -0.37    0.27
   6  10  -2    7.43    0.52
   6  10  -2    6.68    0.45
   7  10  -2   -0.04    0.30
   7  10  -2   -0.07    0.12
   8  10  -2   -0.18    0.23
   9  10  -2    0.37    0.27
 -13  11  -2    1.85    0.75
 -12  11  -2    0.01    0.85
 -11  11  -2    5.47    0.87
 -11  11  -2    5.36    0.59
 -10  11  -2    0.03    0.48
 -10  11  -2    0.32    0.56
  -9  11  -2    0.16    0.64
  -9  11  -2   -0.85    0.71
  -8  11  -2    0.87    0.40
  -8  11  -2    1.09    0.67
  -8  11  -2    0.93    0.58
  -7  11  -2    2.30    0.46
  -7  11  -2    2.89    0.70
  -7  11  -2    3.09    0.81
  -6  11  -2   -0.03    0.48
  -6  11  -2   -0.21    0.45
  -6  11  -2   -0.09    0.61
  -5  11  -2  144.38    4.49
  -5  11  -2  150.26    4.89
  -5  11  -2  151.47    8.53
  -4  11  -2    0.99    0.75
  -4  11  -2    0.20    0.38
  -4  11  -2   -0.38    0.52
  -3  11  -2   84.24    5.63
  -3  11  -2   87.63    2.73
  -3  11  -2   87.08    4.10
  -3  11  -2   90.15    2.34
  -2  11  -2   -0.33    0.47
  -2  11  -2    0.07    0.68
  -2  11  -2    0.11    0.24
   2 -11   2    0.64    0.31
  -1  11  -2  192.47    7.72
  -1  11  -2  194.25    6.02
  -1  11  -2  195.72    5.46
  -1  11  -2  183.95    4.73
   1 -11   2  185.06    5.54
   0  11  -2    0.14    0.35
   0  11  -2    0.12    0.09
   0 -11   2    0.21    0.23
   1  11  -2    1.26    0.39
  -1 -11   2    1.16    0.18
   2  11  -2    0.32    0.31
   3  11  -2    3.47    0.37
   4  11  -2    0.07    0.22
   4  11  -2   -0.03    0.19
   5  11  -2   32.41    2.03
   6  11  -2    0.12    0.28
   7  11  -2    0.12    0.21
   8  11  -2    0.29    0.23
 -13  12  -2    1.30    0.72
 -12  12  -2    0.91    0.74
 -11  12  -2    0.63    0.73
 -11  12  -2    0.41    0.44
 -10  12  -2   15.56    1.66
 -10  12  -2   16.61    1.43
  -9  12  -2   -0.36    0.73
  -9  12  -2   -0.51    0.45
  -8  12  -2    8.30    0.62
  -8  12  -2    8.17    1.02
  -8  12  -2    7.90    0.69
  -7  12  -2    0.22    0.38
  -7  12  -2    0.46    0.46
  -7  12  -2   -0.98    0.77
  -6  12  -2    0.86    0.66
  -6  12  -2    1.80    0.51
  -5  12  -2   -0.69    0.48
  -5  12  -2    1.22    0.73
  -5  12  -2   -0.18    0.37
  -4  12  -2   72.96    2.90
  -4  12  -2   75.21    3.94
  -4  12  -2   74.91    2.06
  -3  12  -2   -0.50    0.35
  -3  12  -2   -0.41    0.43
  -3  12  -2   -0.52    0.38
  -3  12  -2    0.22    0.25
  -2  12  -2   52.84    2.83
  -2  12  -2   49.35    3.75
  -2  12  -2   54.24    2.15
  -2  12  -2   53.76    1.58
   2 -12   2   53.28    3.00
  -1  12  -2    0.23    0.31
  -1  12  -2    0.15    0.12
   1 -12   2    0.06    0.20
   0  12  -2   12.06    0.63
   0  12  -2   10.81    0.70
   0 -12   2   11.14    0.61
   1  12  -2    0.83    0.36
   2  12  -2    0.05    0.36
   3  12  -2    0.68    0.34
   4  12  -2   56.18    2.16
   5  12  -2    0.15    0.28
   6  12  -2    1.53    0.36
   7  12  -2    0.19    0.29
 -12  13  -2    0.02    0.58
 -11  13  -2    0.94    0.73
 -10  13  -2   -0.75    0.74
 -10  13  -2   -0.16    0.51
  -9  13  -2    1.63    0.84
  -9  13  -2    2.30    0.72
  -8  13  -2    0.62    0.57
  -8  13  -2    0.60    0.42
  -7  13  -2   -1.05    0.60
  -7  13  -2   -0.02    0.40
  -7  13  -2    0.66    0.77
  -6  13  -2   -0.72    0.54
  -6  13  -2    0.17    0.34
  -6  13  -2   -0.59    0.39
  -5  13  -2   23.94    1.37
  -5  13  -2   22.79    1.62
  -5  13  -2   21.90    1.87
  -4  13  -2   -0.09    0.52
  -4  13  -2    0.63    0.68
  -3  13  -2    6.18    0.56
  -3  13  -2    5.66    0.75
  -3  13  -2    5.90    0.69
  -2  13  -2    0.10    0.46
  -2  13  -2    0.02    0.28
   2 -13   2    0.53    0.30
  -1  13  -2    0.84    0.34
  -1  13  -2    0.98    0.56
  -1  13  -2    1.15    0.62
   1 -13   2    0.67    0.28
   0  13  -2    0.70    0.50
   0  13  -2    0.84    0.57
   0  13  -2    0.11    0.34
   1  13  -2    6.48    0.55
   2  13  -2   -0.10    0.28
   3  13  -2   22.94    1.10
   4  13  -2    0.09    0.29
   5  13  -2   -0.61    0.33
   6  13  -2   -0.14    0.30
   7  13  -2    0.46    0.37
 -12  14  -2    6.62    1.16
 -11  14  -2    0.33    0.75
 -10  14  -2   20.44    2.20
 -10  14  -2   22.45    2.06
  -9  14  -2    0.33    0.77
  -9  14  -2    0.06    0.54
  -8  14  -2    7.63    1.02
  -8  14  -2   10.01    0.97
  -7  14  -2   -0.59    0.44
  -7  14  -2    0.33    0.42
  -6  14  -2    0.27    0.63
  -6  14  -2    0.41    0.60
  -5  14  -2   -0.30    0.34
  -5  14  -2   -0.77    0.54
  -5  14  -2   -0.03    0.56
  -4  14  -2    1.89    0.64
  -4  14  -2    0.05    0.48
  -4  14  -2    0.93    0.46
  -3  14  -2    0.14    0.35
  -3  14  -2   -0.02    0.68
   3 -14   2    0.11    0.31
  -2  14  -2    0.60    0.69
   2 -14   2    1.47    0.23
  -1  14  -2   -0.59    0.56
  -1  14  -2    0.50    0.48
  -1  14  -2    0.67    0.52
   1 -14   2    0.19    0.21
   0  14  -2   11.14    0.86
   0  14  -2   10.65    0.67
   0  14  -2    9.95    1.13
   0 -14   2    9.19    0.54
   1  14  -2    0.00    0.29
   1  14  -2   -0.63    0.53
   2  14  -2   12.12    0.68
   3  14  -2   -0.50    0.37
   4  14  -2   18.85    0.96
   5  14  -2   -0.18    0.28
   6  14  -2   30.87    1.26
 -11  15  -2    0.42    0.54
 -10  15  -2    1.92    0.77
  -8  15  -2   -0.74    0.47
  -8  15  -2   -0.04    0.44
  -7  15  -2    3.18    0.82
  -7  15  -2    2.43    0.77
  -6  15  -2   -1.13    0.62
  -6  15  -2   -0.36    0.64
  -5  15  -2    1.53    0.63
  -5  15  -2    1.01    0.55
  -5  15  -2    2.19    0.58
  -4  15  -2    0.75    0.42
  -4  15  -2    0.49    0.61
  -3  15  -2    4.10    0.57
  -3  15  -2    4.32    0.53
   3 -15   2    3.32    0.45
  -2  15  -2    0.19    0.55
  -2  15  -2   -0.27    0.46
  -2  15  -2    0.24    0.55
   2 -15   2    0.11    0.21
  -1  15  -2    6.55    0.79
  -1  15  -2    6.67    0.66
  -1  15  -2    6.49    0.74
   0  15  -2   -0.13    0.33
   0  15  -2    0.75    0.44
   0  15  -2   -0.42    0.57
   1  15  -2    9.06    0.78
   1  15  -2   10.49    0.77
   1  15  -2    9.69    0.96
   2  15  -2   -0.27    0.32
   3  15  -2    0.01    0.31
   4  15  -2   -0.03    0.26
   5  15  -2    8.84    0.50
 -11  16  -2    0.51    0.66
 -10  16  -2    1.06    0.76
  -9  16  -2    1.30    0.69
  -8  16  -2    3.35    0.62
  -7  16  -2    1.03    0.68
  -7  16  -2   -0.69    0.62
  -6  16  -2    3.07    0.68
  -6  16  -2    2.51    0.61
  -5  16  -2    0.39    0.50
  -5  16  -2   -0.28    0.39
  -4  16  -2    0.53    0.47
  -4  16  -2    0.80    0.45
  -4  16  -2    0.52    0.49
  -3  16  -2   -0.25    0.52
  -3  16  -2    0.32    0.41
  -2  16  -2    1.06    0.62
  -2  16  -2    0.33    0.56
  -2  16  -2    1.64    0.51
  -1  16  -2    0.78    0.54
  -1  16  -2   -0.56    0.55
   0  16  -2    0.90    0.39
   0  16  -2    0.88    0.52
   0  16  -2    2.01    0.69
   1  16  -2   -0.91    0.65
   1  16  -2   -0.14    0.62
   1  16  -2   -0.29    0.37
   3  16  -2   -0.45    0.33
   4  16  -2   11.00    0.83
   5  16  -2    0.13    0.31
 -10  17  -2    0.65    0.64
  -9  17  -2    1.35    0.62
  -8  17  -2    0.59    0.45
  -7  17  -2    6.10    0.93
  -6  17  -2    0.36    0.42
  -6  17  -2    0.75    0.68
  -5  17  -2   69.94    5.12
  -5  17  -2   66.48    4.82
  -4  17  -2   -0.52    0.56
  -4  17  -2    0.26    0.47
  -3  17  -2   14.08    1.45
  -3  17  -2   14.42    1.34
  -3  17  -2   16.74    1.19
  -2  17  -2    0.26    0.46
  -2  17  -2    0.13    0.35
  -2  17  -2    0.39    0.38
  -1  17  -2   18.26    1.77
  -1  17  -2   25.09    1.25
  -1  17  -2   23.73    1.56
   0  17  -2    0.95    0.67
   0  17  -2   -0.12    0.41
   0  17  -2    0.55    0.42
   1  17  -2    0.32    0.42
   1  17  -2    0.84    0.38
   1  17  -2   -0.40    0.66
   2  17  -2   -0.37    0.49
   3  17  -2   24.71    1.94
   4  17  -2    0.12    0.30
  -9  18  -2   -0.42    0.45
  -8  18  -2    0.17    0.43
  -7  18  -2    0.71    0.70
  -6  18  -2    2.95    0.82
  -5  18  -2    0.02    0.59
  -5  18  -2    0.35    0.46
  -4  18  -2    0.50    0.55
  -4  18  -2   -0.18    0.67
  -3  18  -2    1.43    0.66
  -3  18  -2   -0.15    0.59
  -2  18  -2   19.00    1.38
  -2  18  -2   16.98    1.72
  -2  18  -2   14.94    1.27
  -1  18  -2    0.90    0.38
  -1  18  -2    0.04    0.44
  -1  18  -2    0.66    0.56
   0  18  -2    5.88    0.64
   1  18  -2    0.06    0.49
   1  18  -2    0.34    0.62
   2  18  -2    9.92    1.16
   2  18  -2   10.98    0.90
   3  18  -2   -0.29    0.41
  -7  19  -2    5.08    0.76
  -6  19  -2    0.43    0.66
  -5  19  -2    4.79    0.84
  -4  19  -2   -0.56    0.62
  -3  19  -2    2.11    0.67
  -2  19  -2   -0.60    0.45
  -2  19  -2    0.47    0.51
  -1  19  -2   45.29    2.95
  -1  19  -2   43.65    2.65
   0  19  -2    0.68    0.56
   0  19  -2   -0.05    0.31
   1  19  -2    1.88    0.52
   1  19  -2    1.20    0.46
   2  19  -2   -0.21    0.38
   2  19  -2    0.43    0.42
  -7  20  -2   -0.94    0.61
  -6  20  -2    0.08    0.68
  -5  20  -2   -0.79    0.44
  -4  20  -2    7.87    1.10
  -3  20  -2    0.30    0.41
  -2  20  -2   13.90    1.42
  -1  20  -2    0.43    0.50
   0  20  -2   43.18    3.04
   1  20  -2   -0.29    0.40
   2  20  -2   10.49    0.96
  -6  21  -2    0.39    0.74
  -5  21  -2    1.11    0.59
  -4  21  -2   -0.36    0.55
  -3  21  -2   10.98    1.53
  -2  21  -2   -0.21    0.49
  -1  21  -2   80.57    5.67
   0  21  -2    0.49    0.49
   1  21  -2    1.28    0.44
  -5  22  -2    0.18    0.58
  -4  22  -2    1.95    0.56
  -3  22  -2    1.55    0.70
  -2  22  -2   28.23    3.05
  -1  22  -2    1.00    0.50
   0  22  -2   18.92    1.63
  -3  23  -2    0.40    0.61
  -2  23  -2   -0.73    0.47
   3  22   3    0.16    0.61
   2  22   3    6.42    1.02
   1  22   3   -0.63    0.65
   0  22   3    2.10    0.80
  -1  22   3    0.41    0.65
  -2  22   3    2.06    0.65
   5  21   3    5.00    0.93
   4  21   3    0.76    0.73
   3  21   3    2.50    0.69
   1  21   3    2.44    0.93
   0  21   3    0.28    0.53
  -1  21   3    3.17    0.67
  -2  21   3   -0.07    0.58
  -3  21   3    4.99    0.86
  -5  21   3    1.16    0.76
   7  20   3    0.48    0.64
   6  20   3   -0.66    0.66
   5  20   3   -0.51    0.50
   4  20   3    3.30    0.81
   3  20   3    0.39    0.77
   2  20   3   11.94    1.32
   1  20   3   -0.23    0.68
   0  20   3    5.76    1.13
  -1  20   3   -0.05    0.71
  -2  20   3    1.08    0.74
  -3  20   3   -0.36    0.61
  -3  20   3   -0.64    0.68
  -4  20   3    0.90    0.84
  -5  20   3    0.69    0.57
  -6  20   3    0.94    0.83
   8  19   3    0.08    0.34
   7  19   3    4.84    0.95
   6  19   3   -0.15    0.67
   5  19   3    1.36    0.52
   4  19   3   -1.31    0.72
   3  19   3    0.98    0.79
   2  19   3    0.29    0.69
   1  19   3   -0.21    0.61
   0  19   3    0.55    0.47
  -1  19   3    6.26    0.87
  -2  19   3   -0.23    0.46
  -2  19   3    0.10    0.45
  -3  19   3    0.31    0.73
  -3  19   3    0.14    0.40
  -4  19   3    0.09    0.46
  -4  19   3   -0.25    0.71
  -5  19   3    2.63    0.75
  -6  19   3    0.03    0.70
  -7  19   3   48.11    2.75
  -8  19   3    0.86    0.65
   9  18   3    0.16    0.39
   8  18   3   16.69    1.87
   6  18   3    2.70    0.85
   5  18   3    0.31    0.37
   4  18   3    1.63    0.58
   3  18   3    0.77    0.68
   2  18   3   29.31    1.53
   1  18   3   -0.61    0.75
   0  18   3    3.55    0.73
  -1  18   3   -0.75    0.59
  -2  18   3   -0.03    0.45
  -2  18   3   -0.09    0.31
  -3  18   3    0.20    0.66
  -3  18   3   -0.55    0.55
  -4  18   3    7.94    1.09
  -4  18   3    7.27    0.93
  -5  18   3   -0.26    0.69
  -5  18   3   -0.13    0.68
  -6  18   3    3.64    0.59
  -7  18   3    0.98    0.45
  -8  18   3    0.22    0.76
  -9  18   3    0.58    0.62
  10  17   3    0.59    0.46
   9  17   3    0.70    0.52
   8  17   3   -0.01    0.67
   7  17   3   11.34    1.45
   6  17   3    0.80    0.74
   5  17   3    5.38    0.85
   4  17   3    0.06    0.41
   3  17   3    1.35    0.64
   2  17   3   -0.59    0.64
   1  17   3    5.34    0.90
   0  17   3   -0.53    0.61
  -1  17   3    5.56    0.72
  -2  17   3   -0.61    0.38
  -3  17   3    0.11    0.74
  -3  17   3    0.20    0.51
  -4  17   3    0.28    0.34
  -4  17   3   -1.15    0.66
  -5  17   3   10.31    0.83
  -6  17   3   -0.33    0.62
  -7  17   3    1.72    0.88
  -8  17   3   -0.29    0.81
  -9  17   3    1.28    0.74
  11  16   3   -0.01    0.54
  10  16   3    4.51    0.76
   9  16   3   -0.15    0.63
   8  16   3   15.76    1.46
   7  16   3   -0.56    0.49
   6  16   3   22.15    1.67
   5  16   3   -0.10    0.42
   4  16   3   35.77    2.34
   2  16   3   35.09    1.83
   1  16   3    1.02    0.78
   0  16   3   42.47    2.80
   2 -16  -3   47.47    2.56
  -2  16   3   41.88    2.18
   3 -16  -3    0.03    0.30
  -3  16   3    0.09    0.29
  -3  16   3   -0.61    0.42
   4 -16  -3   30.62    2.92
  -4  16   3   31.80    1.93
  -4  16   3   30.70    1.54
   5 -16  -3   -0.36    0.45
  -5  16   3    0.40    0.31
  -5  16   3   -0.64    0.45
   6 -16  -3   15.64    1.89
  -6  16   3   14.64    1.30
   7 -16  -3   -0.43    0.53
  -7  16   3    0.36    0.75
  -8  16   3    7.30    1.01
  -9  16   3   -0.21    0.64
 -10  16   3    6.29    1.20
 -11  16   3    0.98    0.53
  12  15   3    0.73    0.54
  11  15   3    0.61    0.51
  10  15   3   -0.10    0.53
   9  15   3    0.12    0.61
   8  15   3    2.00    0.62
   7  15   3    3.44    0.85
   6  15   3   -0.52    0.51
   5  15   3    0.02    0.49
   4  15   3    0.21    0.40
   3  15   3    0.21    0.67
   3  15   3    0.60    0.61
   2  15   3    0.72    0.40
   2  15   3    1.13    0.56
  -1 -15  -3   10.08    0.86
   1  15   3   10.55    1.14
   1  15   3   10.39    0.77
   0 -15  -3    0.18    0.28
   0  15   3    0.66    0.50
   0  15   3   -0.99    0.56
   1 -15  -3    0.45    0.40
  -1  15   3    0.56    0.72
  -1  15   3    0.61    0.55
   2 -15  -3   -0.19    0.34
  -2  15   3   -0.21    0.51
  -2  15   3   -0.22    0.63
   3 -15  -3    3.23    0.49
  -3  15   3    3.07    0.73
  -3  15   3    3.58    0.50
  -3  15   3    3.60    0.49
   4 -15  -3    0.16    0.25
  -4  15   3    0.24    0.58
   5 -15  -3    1.42    0.52
  -5  15   3    3.11    0.77
  -5  15   3    2.22    0.53
   6 -15  -3   -0.12    0.46
  -6  15   3    0.25    0.39
  -6  15   3    0.70    0.47
   7 -15  -3    6.51    0.68
  -7  15   3    6.87    0.80
   9 -15  -3    0.70    0.46
  -9  15   3    0.00    0.66
 -10  15   3    0.29    0.68
 -11  15   3    0.04    0.62
  12  14   3    0.52    0.57
  11  14   3    0.69    0.63
  10  14   3   13.64    1.21
   9  14   3    0.12    0.35
   8  14   3    2.65    0.59
   7  14   3    1.03    0.68
   6  14   3    4.15    0.64
   5  14   3    0.45    0.48
   4  14   3    0.87    0.46
   4  14   3    0.94    0.56
   3  14   3    1.21    0.63
   3  14   3    0.66    0.70
  -2 -14  -3   69.48    3.99
   2  14   3   66.06    5.58
   2  14   3   68.89    3.06
  -1 -14  -3    0.17    0.30
   1  14   3   -0.89    0.48
   1  14   3    0.22    0.43
   0 -14  -3    4.75    0.53
   0  14   3    5.50    0.71
   0  14   3    5.37    1.03
   1 -14  -3    0.28    0.30
  -1  14   3    0.02    0.35
  -1  14   3   -0.30    0.62
   2 -14  -3    0.85    0.33
  -2  14   3    1.66    0.52
  -2  14   3    0.30    0.61
   3 -14  -3   -0.52    0.35
  -3  14   3   -1.04    0.66
  -3  14   3   -0.63    0.37
  -3  14   3    0.28    0.52
   4 -14  -3    1.32    0.45
  -4  14   3    1.41    0.36
  -4  14   3    0.99    0.60
  -4  14   3    2.23    0.69
  -5  14   3   -0.35    0.46
  -5  14   3   -0.21    0.40
  -5  14   3   -0.08    0.39
   6 -14  -3    4.74    0.78
  -6  14   3    4.40    0.57
  -6  14   3    4.49    0.82
   7 -14  -3   -0.77    0.57
  -7  14   3   -0.10    0.53
   8 -14  -3    9.69    1.09
  -8  14   3    8.98    0.90
   9 -14  -3    1.20    0.63
  -9  14   3   -0.65    0.67
 -10  14   3    2.30    0.68
 -11  14   3   -0.33    0.64
 -12  14   3    0.54    0.74
  12  13   3    0.43    0.56
  11  13   3   33.27    2.43
  10  13   3    0.08    0.50
   9  13   3   34.55    2.95
   8  13   3    0.49    0.63
   7  13   3   -0.38    0.41
   6  13   3   -1.01    0.55
   5  13   3    6.31    0.90
   4  13   3    0.33    0.36
   3  13   3    4.30    0.87
   3  13   3    6.29    0.86
  -2 -13  -3    0.14    0.26
   2  13   3   -0.67    0.59
   2  13   3    0.62    0.72
  -1 -13  -3    1.66    0.26
   1  13   3    1.79    0.79
   1  13   3    2.02    0.61
   0 -13  -3    0.54    0.30
   0  13   3    0.30    0.55
   0  13   3    0.04    0.38
   1 -13  -3   57.12    4.03
  -1  13   3   52.86    2.59
  -1  13   3   55.11    1.75
   2 -13  -3   -0.17    0.35
  -2  13   3   -0.03    0.44
  -2  13   3   -0.23    0.46
   3 -13  -3   12.44    1.00
  -3  13   3   15.15    0.96
  -3  13   3   13.93    0.98
  -3  13   3   15.27    1.33
   4 -13  -3    0.36    0.43
  -4  13   3   -0.41    0.59
  -4  13   3    1.35    0.68
  -4  13   3    0.37    0.24
   5 -13  -3   -0.42    0.48
  -5  13   3   -0.93    0.62
  -5  13   3   -0.45    0.63
  -5  13   3   -0.22    0.37
   6 -13  -3    0.65    0.38
  -6  13   3    0.81    0.63
  -6  13   3    0.41    0.31
   7 -13  -3  121.77    8.90
  -7  13   3  114.13    6.50
  -7  13   3  115.15    5.04
   8 -13  -3   -0.05    0.53
  -8  13   3   -0.74    0.72
   9 -13  -3   12.89    1.30
  -9  13   3    9.89    0.97
  10 -13  -3    0.79    0.69
 -10  13   3   -0.96    0.74
 -11  13   3    0.74    0.82
 -12  13   3    0.28    0.66
 -13  13   3    5.81    0.97
  13  12   3   -0.11    0.36
  12  12   3    0.99    0.51
  11  12   3   -0.20    0.53
  10  12   3    4.01    0.79
   9  12   3    0.20    0.64
   8  12   3   22.21    1.53
   7  12   3    1.43    0.69
   6  12   3  107.29    4.17
   5  12   3    0.64    0.54
   4  12   3    9.92    0.88
   3  12   3   -0.76    0.60
   2  12   3   64.01    2.94
   2  12   3   67.20    3.90
  -1 -12  -3    0.28    0.26
   1  12   3    0.66    0.47
   1  12   3    0.11    0.52
   0 -12  -3   35.20    3.10
   0 -12  -3   37.84    1.22
   0  12   3   38.78    1.57
   0  12   3   35.46    1.45
   1 -12  -3   -0.34    0.23
   1 -12  -3   -0.27    0.35
  -1  12   3   -0.20    0.45
  -1  12   3    0.51    0.65
   2 -12  -3   25.06    1.65
   2 -12  -3   31.59    1.70
  -2  12   3   29.55    1.84
  -2  12   3   27.48    1.15
   3 -12  -3   -0.14    0.43
  -3  12   3    0.58    0.43
  -3  12   3   -0.65    0.42
  -3  12   3   -0.60    0.40
   4 -12  -3   60.73    2.75
  -4  12   3   63.65    2.48
  -4  12   3   60.71    2.85
  -4  12   3   61.38    2.62
   5 -12  -3    0.38    0.55
  -5  12   3   -0.06    0.58
  -5  12   3    0.54    0.25
  -5  12   3    0.24    0.50
   6 -12  -3   -0.49    0.49
  -6  12   3   -0.13    0.33
  -6  12   3   -0.74    0.53
  -6  12   3    0.43    0.65
   7 -12  -3    0.04    0.36
  -7  12   3   -0.52    0.47
  -7  12   3    0.25    0.36
  -7  12   3   -0.30    0.33
   8 -12  -3    1.80    0.69
  -8  12   3    1.92    0.64
   9 -12  -3   -0.20    0.59
  -9  12   3    1.59    0.72
  10 -12  -3   12.04    1.25
 -10  12   3   12.03    0.92
 -11  12   3    0.96    0.81
 -12  12   3   21.09    1.55
 -13  12   3    0.05    0.71
  13  11   3    6.13    0.96
  12  11   3    0.28    0.64
  11  11   3    0.41    0.62
  10  11   3    1.17    0.66
   9  11   3    2.02    0.44
   8  11   3   -0.72    0.40
   7  11   3   94.30    3.94
   6  11   3    0.17    0.44
   5  11   3  110.55    5.40
   5  11   3  108.24    6.10
   4  11   3   -0.07    0.14
   4  11   3    0.15    0.57
   3  11   3   33.64    1.81
   2  11   3   -0.16    0.51
   2  11   3    0.06    0.65
  -1 -11  -3   63.37    2.49
   1  11   3   64.03    2.82
   1  11   3   60.64    2.37
   0 -11  -3   -0.11    0.19
   0 -11  -3   -0.17    0.31
   0  11   3   -0.46    0.39
   0  11   3   -1.08    0.64
   1 -11  -3    2.63    0.34
   1 -11  -3    2.35    0.44
  -1  11   3    2.71    0.38
  -1  11   3    1.89    0.65
   2 -11  -3    0.02    0.22
   2 -11  -3    0.26    0.38
  -2  11   3   -0.89    0.57
   3 -11  -3  221.13    9.16
  -3  11   3  224.49    7.47
  -3  11   3  232.07    8.87
   4 -11  -3   -0.75    0.45
  -4  11   3   -0.03    0.34
  -4  11   3    0.86    0.66
   5 -11  -3   10.58    0.93
  -5  11   3   12.98    0.96
  -5  11   3   11.80    0.96
  -5  11   3   11.62    1.18
   6 -11  -3    0.12    0.36
  -6  11   3   -0.04    0.40
  -6  11   3   -0.09    0.31
  -6  11   3    0.36    0.70
   7 -11  -3    1.55    0.57
  -7  11   3    0.53    0.51
  -7  11   3    1.29    0.59
   8 -11  -3   -0.19    0.28
  -8  11   3   -0.07    0.67
  -8  11   3    0.91    0.51
   9 -11  -3   -0.93    0.68
  -9  11   3    0.05    0.55
  10 -11  -3   -0.77    0.54
 -10  11   3    0.21    0.65
 -11  11   3   70.84    3.99
 -12  11   3   -0.09    0.46
 -13  11   3    9.45    0.97
 -14  11   3    1.41    0.53
  14  10   3   62.99    3.46
  13  10   3    0.71    0.67
  12  10   3    3.13    0.67
  11  10   3    0.18    0.57
  10  10   3    5.74    0.79
   9  10   3   -0.78    0.55
   8  10   3    5.15    0.88
   7  10   3    0.33    0.26
   7  10   3   -0.61    0.55
   6  10   3  301.95   17.04
   6  10   3  298.03    9.56
   5  10   3   -0.37    0.55
   4  10   3  102.94    4.59
   4  10   3  104.69    4.05
   3  10   3    0.09    0.20
   3  10   3   -0.17    0.36
   2  10   3  184.95    5.97
   2  10   3  187.25    8.32
   1  10   3    0.49    0.54
   1  10   3   -0.29    0.63
   0 -10  -3  157.00    4.19
   0 -10  -3  153.14    9.75
   0  10   3  157.52    4.09
   0  10   3  151.17    4.73
   1 -10  -3   -0.16    0.22
   1 -10  -3   -0.26    0.34
  -1  10   3   -0.22    0.49
  -1  10   3    1.17    0.73
   2 -10  -3  670.22   26.60
  -2  10   3  678.22   21.35
  -2  10   3  653.72   18.98
   3 -10  -3   -0.58    0.49
  -3  10   3    0.02    0.68
  -3  10   3   -0.76    0.41
   4 -10  -3  228.96   15.62
  -4  10   3  226.54    6.75
  -4  10   3  224.74    5.03
  -4  10   3  240.72    8.35
   5 -10  -3    0.15    0.46
  -5  10   3    0.11    0.55
  -5  10   3   -0.29    0.59
   6 -10  -3    6.75    0.65
  -6  10   3    5.35    0.41
  -6  10   3    4.03    0.76
  -6  10   3    5.97    0.67
   7 -10  -3    0.32    0.49
  -7  10   3   -0.12    0.31
  -7  10   3    0.68    0.66
  -7  10   3    0.82    0.62
   8 -10  -3   27.51    1.82
  -8  10   3   28.44    1.42
  -8  10   3   25.40    1.49
  -8  10   3   25.22    1.44
   9 -10  -3   -0.03    0.64
  -9  10   3   -0.75    0.46
 -10  10   3    2.47    0.63
  11 -10  -3    1.02    0.56
 -11  10   3   -0.02    0.68
 -12  10   3  113.68    5.34
 -13  10   3    0.75    0.48
 -14  10   3   15.89    1.67
  14   9   3    0.08    0.60
  13   9   3   -0.36    0.55
  12   9   3   -0.37    0.44
  11   9   3    0.78    0.47
  10   9   3    0.90    0.60
   9   9   3    2.00    0.59
   8   9   3   -0.45    0.59
   7   9   3   63.32    3.45
   7   9   3   63.62    2.70
   6   9   3   -0.03    0.35
   6   9   3    0.50    0.63
   5   9   3   73.82    2.70
   5   9   3   78.98    3.33
   4   9   3    0.22    0.56
   4   9   3    0.01    0.21
   3   9   3   48.86    2.55
   3   9   3   53.07    2.62
   2   9   3    0.44    0.43
   2   9   3   -0.18    0.53
   2   9   3    0.08    0.22
   1   9   3   98.49    3.48
   1   9   3  106.47    4.14
   0  -9  -3   -0.16    0.20
   0   9   3    0.06    0.49
   0   9   3    0.14    0.49
   1  -9  -3   12.78    0.81
   1  -9  -3   15.26    0.83
  -1   9   3   15.67    0.94
  -1   9   3   14.65    1.24
   2  -9  -3    0.02    0.38
   2  -9  -3   -0.31    0.26
  -2   9   3    0.48    0.64
   3  -9  -3  194.38    4.99
  -3   9   3  205.11    5.65
  -3   9   3  200.35    5.76
   4  -9  -3   -0.25    0.33
  -4   9   3    0.66    0.60
  -4   9   3   -0.16    0.46
   5  -9  -3    0.55    0.56
  -5   9   3    0.34    0.31
  -5   9   3    0.22    0.59
  -5   9   3    0.47    0.55
   6  -9  -3   -0.02    0.59
  -6   9   3    0.99    0.60
  -6   9   3    0.45    0.36
  -6   9   3    0.13    0.28
   7  -9  -3    0.14    0.56
  -7   9   3    0.24    0.24
  -7   9   3    0.29    0.38
   8  -9  -3   -0.04    0.55
  -8   9   3   -0.31    0.40
  -8   9   3   -0.06    0.22
  -8   9   3   -0.64    0.59
   9  -9  -3    2.84    0.65
  -9   9   3    2.98    0.76
  10  -9  -3    0.94    0.65
 -10   9   3   -0.25    0.56
  11  -9  -3   45.02    3.38
 -11   9   3   46.57    3.02
 -12   9   3    1.11    0.53
 -13   9   3    2.16    0.46
  14   8   3    0.78    0.63
  13   8   3    0.41    0.49
  12   8   3    0.58    0.55
  11   8   3    0.24    0.65
  10   8   3    3.61    0.75
   9   8   3   -0.31    0.51
   8   8   3    8.67    0.56
   7   8   3   -0.25    0.55
   6   8   3   53.97    2.88
   6   8   3   54.44    2.03
   5   8   3    0.01    0.29
   5   8   3    0.00    0.36
   4   8   3    0.73    0.27
   4   8   3    0.69    0.55
   3   8   3   -0.04    0.30
   3   8   3   -0.13    0.25
   2   8   3  209.85    7.96
   2   8   3  212.01   10.73
   2   8   3  210.75    7.19
  -1  -8  -3    0.41    0.24
   1   8   3    0.31    0.33
   1   8   3   -0.35    0.47
   0  -8  -3  115.36    4.87
   0   8   3  110.47    4.46
   0   8   3  112.42    4.18
   1  -8  -3    0.16    0.22
   1  -8  -3   -0.58    0.37
  -1   8   3   -0.60    0.38
  -1   8   3   -0.11    0.31
   2  -8  -3    2.62    0.44
   2  -8  -3    2.94    0.27
   2  -8  -3    2.57    0.53
  -2   8   3    1.91    0.45
  -2   8   3    1.89    0.54
   3  -8  -3    0.63    0.29
   3  -8  -3   -0.38    0.46
  -3   8   3    0.36    0.40
   4  -8  -3   30.50    1.86
  -4   8   3   27.46    1.49
  -4   8   3   29.83    1.32
  -4   8   3   29.85    0.78
   5  -8  -3    0.33    0.48
  -5   8   3   -0.20    0.35
  -5   8   3   -0.10    0.23
   6  -8  -3    0.46    0.57
  -6   8   3   -0.41    0.65
  -6   8   3   -0.09    0.20
  -6   8   3    0.10    0.58
   7  -8  -3   -0.90    0.58
  -7   8   3   -0.46    0.37
  -7   8   3   -0.87    0.55
  -7   8   3   -0.02    0.24
  -8   8   3    1.17    0.64
  -8   8   3    0.97    0.27
  -8   8   3    0.65    0.37
   9  -8  -3   -0.19    0.57
  -9   8   3    0.40    0.32
  -9   8   3    0.21    0.51
  10  -8  -3    7.37    0.92
 -10   8   3    8.13    0.78
  11  -8  -3    0.44    0.45
 -11   8   3    0.55    0.62
 -12   8   3   12.39    1.14
 -13   8   3   -0.46    0.55
 -14   8   3    0.76    0.67
  14   7   3    0.07    0.72
  13   7   3    1.68    0.70
  12   7   3   -0.21    0.59
  11   7   3   56.30    2.75
  10   7   3   -1.10    0.63
   9   7   3   59.57    2.33
   8   7   3    0.38    0.57
   7   7   3    9.37    0.79
   6   7   3   -0.48    0.38
   5   7   3    1.89    0.54
   5   7   3    2.16    0.42
   4   7   3   -0.23    0.33
   4   7   3    0.32    0.31
   3   7   3    1.54    0.45
   3   7   3    2.52    0.36
   2   7   3   -0.91    0.51
   2   7   3   -0.43    0.23
   2   7   3    0.37    0.54
  -1  -7  -3  132.36    4.70
   1   7   3  134.29    4.50
   1   7   3  132.47    3.68
   1   7   3  128.54    3.83
   0  -7  -3   -0.04    0.20
   0   7   3    0.40    0.60
   1  -7  -3   31.32    2.38
   1  -7  -3   31.80    1.08
  -1   7   3   31.59    1.33
  -1   7   3   29.99    1.23
   2  -7  -3   -0.67    0.55
   2  -7  -3   -0.22    0.23
   2  -7  -3   -0.45    0.38
  -2   7   3    0.49    0.42
   3  -7  -3    2.61    0.48
   3  -7  -3    2.75    0.43
   3  -7  -3    3.34    0.42
  -3   7   3    4.36    0.67
  -3   7   3    3.42    0.49
   4  -7  -3   -0.41    0.57
   4  -7  -3   -0.02    0.44
  -4   7   3    0.17    0.38
  -4   7   3    0.33    0.46
  -4   7   3    0.05    0.25
   5  -7  -3   14.75    0.94
  -5   7   3   12.52    0.72
  -5   7   3   12.83    0.70
  -5   7   3   11.34    0.99
  -6   7   3   -0.51    0.58
  -6   7   3    0.29    0.24
  -6   7   3   -0.63    0.59
   7  -7  -3  202.58    9.29
  -7   7   3  207.10    3.49
  -7   7   3  190.80    8.69
  -7   7   3  210.13    6.64
   8  -7  -3    0.22    0.49
  -8   7   3   -0.05    0.44
  -8   7   3    0.52    0.70
  -8   7   3    0.10    0.20
   9  -7  -3   32.61    2.10
  -9   7   3   35.57    1.40
  -9   7   3   31.25    1.96
 -10   7   3    0.84    0.59
  11  -7  -3   11.74    1.34
 -11   7   3   11.05    0.87
  12  -7  -3   -0.23    0.44
 -12   7   3    0.23    0.56
 -13   7   3    1.10    0.55
 -14   7   3   -0.36    0.53
  15   6   3   -0.06    0.42
  14   6   3    3.19    0.66
  13   6   3   -0.57    0.63
  12   6   3    3.62    0.65
  11   6   3    0.05    0.65
  10   6   3   24.56    1.28
   9   6   3    0.24    0.45
   8   6   3    2.46    0.63
   7   6   3    0.84    0.62
   6   6   3   56.80    2.76
   5   6   3    0.29    0.37
   4   6   3    1.65    0.28
   4   6   3    2.18    0.47
   3   6   3   -0.11    0.30
   3   6   3   -0.45    0.46
   2   6   3  210.17    7.42
   2   6   3  213.04    9.88
   2   6   3  206.52    9.02
  -1  -6  -3   -0.04    0.19
   1   6   3   -0.36    0.41
   1   6   3   -0.58    0.34
   1   6   3   -0.42    0.29
   0  -6  -3    7.02    0.36
   0   6   3    6.03    0.52
   0   6   3    6.18    0.67
   1  -6  -3   -0.38    0.47
  -1   6   3   -0.04    0.56
  -1   6   3   -0.30    0.40
   2  -6  -3   23.52    1.29
   2  -6  -3   19.84    1.41
   2  -6  -3   22.81    1.04
  -2   6   3   23.69    0.83
  -2   6   3   24.95    1.38
  -3   6   3    0.16    0.36
   4  -6  -3    1.56    0.63
   4  -6  -3    2.15    0.42
  -4   6   3    1.72    0.43
   5  -6  -3    0.47    0.42
   5  -6  -3    0.47    0.48
  -5   6   3    0.16    0.20
  -5   6   3   -0.43    0.40
   6  -6  -3    2.72    0.40
  -6   6   3    2.82    0.49
  -6   6   3    3.39    0.54
  -6   6   3    3.08    0.28
   7  -6  -3    0.57    0.60
  -7   6   3    0.54    0.53
  -7   6   3    0.48    0.46
   8  -6  -3   12.52    0.97
  -8   6   3   10.37    0.81
  -8   6   3   11.09    0.84
  -8   6   3    8.83    0.76
   9  -6  -3    0.76    0.59
  -9   6   3   -0.22    0.20
  -9   6   3   -0.76    0.44
  -9   6   3   -0.48    0.42
  10  -6  -3    1.94    0.47
 -10   6   3    2.62    0.59
 -10   6   3    1.55    0.52
  11  -6  -3    0.07    0.64
 -11   6   3   -0.14    0.56
 -12   6   3    5.27    0.52
 -13   6   3    0.54    0.45
 -14   6   3    1.20    0.44
  15   5   3    3.36    0.84
  14   5   3    0.49    0.52
  13   5   3   -0.47    0.60
  12   5   3    0.80    0.61
  11   5   3    0.05    0.73
  10   5   3   -0.68    0.70
   9   5   3    1.46    0.55
   7   5   3    2.14    0.55
   6   5   3    0.20    0.39
   5   5   3    1.23    0.42
   4   5   3    0.21    0.32
   3   5   3   16.39    1.14
   3   5   3   17.68    0.72
   3   5   3   17.21    0.81
   2   5   3    0.23    0.39
   2   5   3    0.41    0.43
   2   5   3    0.04    0.36
  -1  -5  -3    2.77    0.32
   1   5   3    3.78    0.58
   1   5   3    3.76    0.41
   1   5   3    2.95    0.43
   0   5   3    0.03    0.60
   0   5   3    0.49    0.40
   1  -5  -3   28.86    1.16
   1  -5  -3   31.84    1.38
  -1   5   3   31.86    1.73
  -1   5   3   31.53    1.25
   2  -5  -3    0.22    0.62
   2  -5  -3   -0.21    0.21
  -2   5   3   -0.03    0.43
  -2   5   3    0.14    0.36
   3  -5  -3   75.52    6.54
   3  -5  -3   79.88    2.65
   3  -5  -3   78.75    3.02
  -3   5   3   80.83    2.39
  -3   5   3   76.23    2.02
  -3   5   3   82.94    2.41
   4  -5  -3    0.76    0.59
   4  -5  -3   -0.29    0.31
  -4   5   3   -0.36    0.47
  -4   5   3   -0.23    0.40
  -4   5   3    0.26    0.16
   5  -5  -3   22.88    1.50
   5  -5  -3   23.92    1.49
  -5   5   3   24.34    1.64
  -5   5   3   24.32    0.94
  -5   5   3   23.03    0.85
  -6   5   3    0.11    0.14
  -6   5   3    0.16    0.41
  -6   5   3    0.13    0.50
   7  -5  -3    9.26    0.96
  -7   5   3   10.04    0.60
  -7   5   3    8.40    0.83
  -7   5   3    8.97    0.48
   8  -5  -3    0.00    0.35
  -8   5   3   -0.76    0.49
  -8   5   3    0.20    0.18
  -8   5   3   -0.17    0.37
   9  -5  -3    8.58    0.94
  -9   5   3    9.88    0.91
  -9   5   3   10.72    0.70
  10  -5  -3    0.70    0.59
 -10   5   3   -0.30    0.41
 -10   5   3   -0.65    0.65
  11  -5  -3    6.82    0.94
 -11   5   3    5.65    0.63
  12  -5  -3   -0.85    0.58
 -12   5   3   -0.26    0.50
 -13   5   3    0.83    0.54
  15   4   3    0.74    0.40
  14   4   3   11.74    1.35
  13   4   3    0.58    0.61
  12   4   3    2.01    0.74
  11   4   3   -0.38    0.38
  10   4   3    0.12    0.50
   9   4   3   -0.20    0.51
   8   4   3    2.27    0.42
   8   4   3    2.78    0.57
   7   4   3   -0.40    0.51
   6   4   3   32.75    1.64
   4   4   3  100.12    3.81
   3   4   3    0.07    0.44
   3   4   3   -0.27    0.32
   2   4   3  134.18    7.08
   2   4   3  132.15    5.69
   2   4   3  134.98    5.51
  -1  -4  -3    0.27    0.30
   1   4   3   -0.45    0.24
   1   4   3   -0.48    0.42
   1   4   3   -0.37    0.54
   1   4   3   -0.34    0.39
   0  -4  -3  271.67    9.74
   0   4   3  281.39   10.40
   0   4   3  294.14   12.01
   0   4   3  274.11    9.21
   0   4   3  283.61   10.53
   1  -4  -3   -0.67    0.36
  -1   4   3   -0.96    0.58
  -1   4   3   -0.23    0.20
  -1   4   3   -0.04    0.28
   2  -4  -3  212.43   15.89
   2  -4  -3  221.37    9.78
   2  -4  -3  219.70    9.45
  -2   4   3  215.13    9.55
  -2   4   3  215.06   10.42
   3  -4  -3   -0.56    0.45
   3  -4  -3    0.13    0.23
   3  -4  -3    0.03    0.59
  -3   4   3   -0.26    0.35
  -3   4   3   -0.75    0.51
   4  -4  -3  108.61    3.89
   4  -4  -3  108.85    6.43
  -4   4   3  105.86    3.48
  -4   4   3  109.57    3.09
  -4   4   3  106.30    2.90
   5  -4  -3   -0.45    0.41
   5  -4  -3    0.09    0.48
  -5   4   3   -0.39    0.36
  -5   4   3   -0.07    0.11
  -5   4   3    0.02    0.30
   6  -4  -3    2.84    0.47
  -6   4   3    2.41    0.38
  -6   4   3    3.08    0.20
  -6   4   3    3.76    0.58
   7  -4  -3    0.37    0.54
  -7   4   3    0.05    0.18
  -7   4   3    0.10    0.36
  -7   4   3    0.35    0.44
   8  -4  -3    1.32    0.62
  -8   4   3    0.20    0.43
  -8   4   3   -0.08    0.41
   9  -4  -3   -0.31    0.67
  -9   4   3   -0.52    0.40
  -9   4   3    0.12    0.37
  10  -4  -3    6.33    0.77
 -10   4   3    6.72    0.68
 -10   4   3    4.80    0.76
  11  -4  -3   -0.45    0.41
 -11   4   3   -0.17    0.37
  12  -4  -3   19.55    2.03
 -12   4   3   20.41    1.84
  15   3   3    0.80    0.57
  14   3   3    0.38    0.50
  13   3   3    1.35    0.60
  12   3   3   -0.72    0.60
 -11  -3  -3    8.50    1.00
  11   3   3   11.88    1.06
 -10  -3  -3    0.35    0.75
  10   3   3    0.48    0.57
  -9  -3  -3    0.86    0.70
   9   3   3   -0.53    0.53
  -8  -3  -3   -0.77    0.61
   8   3   3   -0.06    0.14
   8   3   3    0.08    0.51
  -7  -3  -3   19.83    1.00
   7   3   3   16.74    1.61
   7   3   3   16.29    0.91
   6   3   3   -0.31    0.40
  -5  -3  -3    1.02    0.54
   5   3   3    1.65    0.43
  -4  -3  -3    0.36    0.34
   4   3   3    1.00    0.44
   3   3   3    0.74    0.41
   3   3   3   -0.04    0.41
   3   3   3   -0.55    0.33
   2   3   3    0.05    0.25
   2   3   3    0.35    0.47
   2   3   3    0.07    0.36
  -1  -3  -3  165.32    7.95
   1   3   3  174.48    7.17
   1   3   3  170.55    5.23
   1   3   3  171.90    7.16
   1   3   3  175.79    6.84
   0  -3  -3    0.36    0.31
   0   3   3    0.44    0.31
   0   3   3    1.08    0.51
   0   3   3    0.27    0.35
   0   3   3    0.22    0.26
   1  -3  -3    5.81    0.37
   1  -3  -3    7.17    0.85
  -1   3   3    6.14    0.63
  -1   3   3    6.10    0.38
  -1   3   3    5.84    0.46
  -1   3   3    6.83    0.56
   2  -3  -3    0.11    0.25
   2  -3  -3    0.01    0.45
  -2   3   3   -0.23    0.60
  -2   3   3    0.03    0.14
  -2   3   3    0.31    0.26
   3  -3  -3    2.99    0.51
   3  -3  -3    2.04    0.49
   3  -3  -3    2.17    0.34
  -3   3   3    1.76    0.44
  -3   3   3    2.55    0.34
   4  -3  -3   -0.40    0.34
   4  -3  -3   -0.42    0.43
  -4   3   3   -0.39    0.31
  -4   3   3    0.16    0.44
   5  -3  -3   16.31    0.90
   5  -3  -3   16.60    0.94
  -5   3   3   15.32    0.78
  -5   3   3   15.63    0.75
   6  -3  -3    0.02    0.45
   6  -3  -3    0.33    0.46
  -6   3   3    0.06    0.36
  -6   3   3   -0.88    0.60
   7  -3  -3   37.98    1.86
  -7   3   3   38.88    2.38
  -7   3   3   35.79    1.40
   8  -3  -3   -0.68    0.52
  -8   3   3   -0.38    0.53
  -8   3   3    0.38    0.39
   9  -3  -3    2.41    0.62
  -9   3   3    1.90    0.43
  -9   3   3    1.79    0.51
 -10   3   3   -0.88    0.55
 -10   3   3   -0.01    0.38
  11  -3  -3    2.05    0.62
 -11   3   3    1.57    0.40
  12  -3  -3    0.78    0.54
 -12   3   3   -0.13    0.41
 -13   3   3    2.29    0.50
  15   2   3    0.07    0.61
  14   2   3    1.43    0.75
 -13  -2  -3    1.46    0.74
 -12  -2  -3   11.50    1.03
  12   2   3    9.99    1.06
  11   2   3    1.86    0.75
 -10  -2  -3   -0.07    0.62
  10   2   3    0.64    0.46
  -9  -2  -3    0.16    0.53
   9   2   3   -0.35    0.62
   9   2   3   -0.07    0.26
  -8  -2  -3   82.63    2.72
  -8  -2  -3   86.37    3.04
   8   2   3   81.97    2.86
   8   2   3   85.13    4.89
  -7  -2  -3    0.37    0.60
  -7  -2  -3    1.09    0.53
   7   2   3    0.10    0.58
  -6  -2  -3    1.44    0.48
   6   2   3    1.06    0.28
   6   2   3    1.32    0.57
  -5  -2  -3   -0.28    0.38
  -5  -2  -3   -0.43    0.56
   5   2   3   -0.11    0.35
  -4  -2  -3    8.83    0.80
   4   2   3    8.26    0.62
   4   2   3    8.48    0.58
  -3  -2  -3    0.15    0.69
   3   2   3   -0.35    0.37
   3   2   3    0.19    0.44
   3   2   3    0.26    0.28
  -2  -2  -3  497.43   18.79
   2   2   3  490.67   20.62
   2   2   3  470.71   24.09
   2   2   3  496.17   23.45
  -1  -2  -3    1.12    0.37
   1   2   3   -0.12    0.40
   1   2   3    1.09    0.52
   1   2   3    0.63    0.41
   0  -2  -3   83.90    6.28
   0  -2  -3   90.97    3.92
   0   2   3   82.36    3.47
   0   2   3   84.01    3.88
   0   2   3   82.92    3.50
   0   2   3   84.41    4.12
   1  -2  -3    1.37    0.54
  -1   2   3    0.66    0.57
  -1   2   3    0.48    0.46
  -1   2   3    0.74    0.25
  -1   2   3    0.63    0.28
   2  -2  -3   84.06    2.98
   2  -2  -3   88.04    4.33
   2  -2  -3   81.87    3.62
  -2   2   3   86.55    3.70
  -2   2   3   89.57    3.44
  -2   2   3   87.84    3.54
   3  -2  -3    0.14    0.39
   3  -2  -3   -0.09    0.47
   3  -2  -3    0.62    0.51
  -3   2   3   -0.27    0.29
  -3   2   3    0.60    0.40
   4  -2  -3   48.41    1.49
   4  -2  -3   47.52    2.09
  -4   2   3   46.89    1.67
  -4   2   3   46.66    2.57
   5  -2  -3   -0.45    0.47
   5  -2  -3   -0.51    0.37
  -5   2   3   -0.02    0.28
  -5   2   3   -0.10    0.44
   6  -2  -3   29.06    1.94
   6  -2  -3   33.56    1.29
  -6   2   3   32.13    1.79
  -6   2   3   31.72    1.25
   7  -2  -3   -0.30    0.34
   7  -2  -3   -0.12    0.12
  -7   2   3   -0.42    0.30
  -7   2   3   -0.06    0.46
   8  -2  -3    8.10    0.72
   8  -2  -3    9.62    0.81
  -8   2   3    8.79    0.83
  -8   2   3    9.49    0.69
   9  -2  -3    0.56    0.61
  -9   2   3    0.12    0.35
  -9   2   3    0.69    0.40
  10  -2  -3   44.11    2.58
 -10   2   3   39.58    2.51
 -10   2   3   43.35    2.11
  11  -2  -3    0.04    0.54
 -11   2   3   -0.25    0.35
  12  -2  -3   -0.01    0.39
 -12   2   3   -0.04    0.45
  13  -2  -3    1.27    0.59
 -15  -1  -3    1.84    0.83
  15   1   3    0.11    0.62
 -14  -1  -3    0.55    0.68
  14   1   3    0.11    0.65
 -13  -1  -3    1.44    0.85
  13   1   3    2.60    0.76
 -12  -1  -3   -0.21    0.65
  12   1   3    0.30    0.70
 -11  -1  -3   82.61    6.08
  11   1   3   78.58    3.39
  10   1   3   -0.02    0.57
  -9  -1  -3  119.52    3.90
  -9  -1  -3  121.26    5.08
   9   1   3  113.44    4.64
   9   1   3  115.06    6.53
  -8  -1  -3   -0.80    0.50
  -8  -1  -3   -0.43    0.67
   8   1   3   -0.37    0.28
   8   1   3   -0.29    0.57
  -7  -1  -3   83.52    2.03
  -7  -1  -3   80.62    3.49
   7   1   3   80.56    4.35
   7   1   3   83.44    3.60
  -6  -1  -3   -0.14    0.38
  -6  -1  -3   -1.30    0.70
   6   1   3   -0.20    0.33
   6   1   3   -0.01    0.23
  -5  -1  -3   32.61    1.47
  -5  -1  -3   32.44    1.06
   5   1   3   31.11    1.45
   5   1   3   31.77    1.19
  -4  -1  -3   -0.13    0.43
  -4  -1  -3    0.14    0.33
   4   1   3   -0.21    0.28
  -3  -1  -3    7.59    0.50
  -3  -1  -3    7.79    0.67
   3   1   3    6.52    0.62
   3   1   3    7.32    0.50
   2   1   3    0.48    0.40
   2   1   3    0.04    0.30
   2   1   3    0.03    0.23
   2   1   3    0.29    0.34
  -1  -1  -3    0.76    0.43
  -1  -1  -3    1.41    0.40
   1   1   3    1.16    0.36
   1   1   3    0.86    0.28
   0  -1  -3    0.69    0.37
   0  -1  -3    0.25    0.29
   0  -1  -3   -0.16    0.38
   0   1   3    0.27    0.25
   0   1   3    0.38    0.27
   0   1   3    0.37    0.42
   0   1   3   -0.02    0.25
   1  -1  -3  228.64   11.62
   1  -1  -3  215.97   10.33
   1  -1  -3  231.77    7.48
   1  -1  -3  218.15    9.05
  -1   1   3  226.03    7.44
  -1   1   3  220.34    8.02
  -1   1   3  218.63    9.13
  -1   1   3  225.69    8.20
   2  -1  -3    0.14    0.15
   2  -1  -3    0.22    0.26
  -2   1   3    0.40    0.26
  -2   1   3    0.46    0.31
   3  -1  -3   28.10    0.88
   3  -1  -3   29.30    1.69
   3  -1  -3   32.59    1.21
   3  -1  -3   30.13    2.29
  -3   1   3   30.80    1.49
  -3   1   3   30.02    1.13
   4  -1  -3    0.13    0.51
   4  -1  -3    0.12    0.20
   4  -1  -3    0.04    0.14
  -4   1   3    0.20    0.35
  -4   1   3   -0.26    0.24
   5  -1  -3   37.25    1.61
   5  -1  -3   36.98    2.34
  -5   1   3   36.88    1.42
  -5   1   3   37.35    1.41
   6  -1  -3   -0.24    0.51
   6  -1  -3    0.14    0.11
   6  -1  -3    0.29    0.42
  -6   1   3    0.03    0.22
  -6   1   3   -0.24    0.58
   7  -1  -3  410.61   12.98
   7  -1  -3  414.00   28.67
  -7   1   3  401.85   10.19
  -7   1   3  413.51   22.50
   8  -1  -3   -0.27    0.17
   8  -1  -3    0.16    0.60
  -8   1   3   -0.16    0.45
  -8   1   3   -0.08    0.29
   9  -1  -3   61.41    1.82
  -9   1   3   61.73    5.32
  -9   1   3   63.19    2.75
  10  -1  -3   -0.33    0.45
 -10   1   3   -0.28    0.37
 -10   1   3    0.90    0.70
  11  -1  -3   42.70    2.25
 -11   1   3   41.48    3.04
  12  -1  -3    0.21    0.52
 -12   1   3    0.05    0.33
  13  -1  -3   -0.64    0.60
 -15   0  -3   -0.01    0.74
 -14   0  -3    0.63    0.61
  14   0   3    0.70    0.76
 -13   0  -3    1.12    0.72
  13   0   3    0.69    0.72
 -12   0  -3   -0.36    0.76
  12   0   3   -0.50    0.59
 -11   0  -3    0.73    0.81
 -10   0  -3   -0.50    0.52
 -10   0  -3   -0.71    0.59
  10   0   3   -0.25    0.71
  -9   0  -3   -0.02    0.57
   9   0   3   -0.02    0.59
  -8   0  -3   -0.39    0.44
  -8   0  -3    0.02    0.87
   8   0   3   -0.38    0.33
  -7   0  -3    0.16    0.48
  -7   0  -3   -0.85    0.62
   7   0   3    0.39    0.28
   7   0   3    0.41    0.51
  -6   0  -3   -0.49    0.44
  -6   0  -3   -0.63    0.43
   6   0   3   -0.13    0.28
   6   0   3    0.31    0.24
  -5   0  -3   -0.14    0.32
  -5   0  -3    0.08    0.45
   5   0   3    0.33    0.20
   5   0   3    0.01    0.39
  -4   0  -3   -0.01    0.27
  -4   0  -3   -0.52    0.54
  -4   0  -3   -0.35    0.30
   4   0   3   -0.33    0.19
  -3   0  -3   -0.49    0.70
  -3   0  -3   -0.30    0.26
   3   0   3   -0.31    0.38
  -2   0  -3   -0.16    0.37
  -2   0  -3   -0.57    0.55
   2   0   3    0.01    0.29
   2   0   3   -0.33    0.39
   2   0   3   -0.01    0.25
  -1   0  -3   -0.04    0.51
   1   0   3   -0.89    0.30
   1   0   3   -0.60    0.22
   1   0   3   -0.14    0.34
   1   0   3   -1.03    0.28
   0   0  -3    0.32    0.37
   0   0  -3    0.40    0.32
   0   0  -3   -0.02    0.17
   0   0   3   -0.47    0.37
   0   0   3    0.12    0.26
   0   0   3    0.20    0.22
   0   0   3    0.24    0.27
   1   0  -3    0.13    0.41
   1   0  -3   -0.02    0.29
   1   0  -3   -0.14    0.15
   1   0  -3   -0.54    0.36
  -1   0   3   -0.11    0.19
  -1   0   3    0.81    0.40
   2   0  -3    0.60    0.44
   2   0  -3    0.85    0.21
   3   0  -3   -0.19    0.41
   3   0  -3   -0.51    0.38
   3   0  -3    0.08    0.38
  -3   0   3    0.09    0.36
  -3   0   3   -0.26    0.19
   4   0  -3   -0.45    0.37
   4   0  -3    0.10    0.16
   4   0  -3    0.17    0.28
  -4   0   3   -0.04    0.38
  -4   0   3   -0.06    0.15
   5   0  -3   -0.43    0.41
   5   0  -3   -0.18    0.13
   5   0  -3   -0.05    0.10
   5   0  -3   -0.47    0.40
  -5   0   3    0.24    0.25
  -5   0   3    0.01    0.31
   6   0  -3    0.52    0.38
   6   0  -3   -0.15    0.12
   6   0  -3    0.20    0.39
  -6   0   3   -0.22    0.20
  -6   0   3   -0.45    0.33
   7   0  -3   -0.11    0.46
   7   0  -3    0.03    0.17
  -7   0   3   -0.47    0.35
   8   0  -3   -0.01    0.31
  -8   0   3    0.24    0.36
   9   0  -3   -0.02    0.54
  -9   0   3   -0.07    0.42
  -9   0   3    0.49    0.40
  10   0  -3   -0.44    0.56
 -10   0   3   -0.28    0.27
  11   0  -3    0.08    0.37
 -11   0   3    0.13    0.32
  12   0  -3    0.36    0.55
 -12   0   3    0.26    0.32
  13   0  -3   -0.27    0.53
 -15   1  -3    1.19    0.87
  15  -1   3   -0.39    0.70
 -14   1  -3    0.32    0.78
 -13   1  -3    2.04    0.63
  13  -1   3    0.86    0.69
 -12   1  -3   -0.37    0.85
 -12   1  -3    0.31    0.73
  12  -1   3    0.84    0.69
 -11   1  -3   85.21    3.33
 -11   1  -3   81.98    4.70
  11  -1   3   79.13    3.60
 -10   1  -3    0.15    0.73
 -10   1  -3   -0.50    0.81
  10  -1   3   -0.34    0.36
  -9   1  -3  119.89    5.05
  -9   1  -3  122.51    3.25
   9  -1   3  112.30    6.80
  -8   1  -3   -0.15    0.66
  -8   1  -3    0.60    0.63
  -7   1  -3   86.09    4.69
  -7   1  -3   89.86    3.63
   7  -1   3   85.92    3.10
   6  -1   3    0.00    0.23
  -5   1  -3   32.29    1.59
  -5   1  -3   34.43    2.01
   5  -1   3   33.21    1.49
  -4   1  -3    0.46    0.40
  -4   1  -3   -0.20    0.25
  -4   1  -3   -0.19    0.25
   4  -1   3    0.12    0.18
   4  -1   3    0.48    0.28
  -3   1  -3    7.63    0.77
  -3   1  -3    6.57    0.55
   3  -1   3    7.40    0.46
   3  -1   3    6.01    0.43
   3  -1   3    7.27    0.34
  -2   1  -3    1.25    0.50
  -2   1  -3   -0.14    0.38
   2  -1   3    0.33    0.28
   2  -1   3    0.05    0.23
   2  -1   3    0.89    0.64
  -1   1  -3    1.08    0.54
  -1   1  -3    1.34    0.35
   1  -1   3    1.17    0.27
   1  -1   3    1.09    0.14
   1  -1   3    0.58    0.29
   1  -1   3    1.84    0.60
   0   1  -3    0.27    0.38
   0   1  -3    0.15    0.27
   0   1  -3   -0.45    0.43
   0  -1   3   -0.06    0.26
   0  -1   3    0.30    0.42
   0  -1   3   -0.04    0.20
   0  -1   3    0.32    0.17
   0  -1   3    0.21    0.24
   1   1  -3  226.97    6.44
   1   1  -3  208.49    6.77
   1   1  -3  228.52    8.59
   1   1  -3  224.67   14.88
  -1  -1   3  219.81    7.79
  -1  -1   3  223.51    9.71
  -1  -1   3  225.69    7.69
  -1  -1   3  219.55    6.84
  -1  -1   3  228.18   10.18
   2   1  -3    0.11    0.28
   2   1  -3    0.16    0.18
   2   1  -3   -0.18    0.33
  -2  -1   3    0.37    0.13
  -2  -1   3   -0.09    0.33
  -2  -1   3    0.35    0.41
   3   1  -3   30.14    1.52
   3   1  -3   30.08    1.23
   3   1  -3   28.10    0.95
   3   1  -3   31.17    1.45
   3   1  -3   29.73    1.35
  -3  -1   3   29.28    1.06
  -3  -1   3   30.68    1.45
   4   1  -3    0.08    0.31
   4   1  -3   -0.09    0.32
   4   1  -3   -0.06    0.09
  -4  -1   3   -0.37    0.48
   5   1  -3   37.89    1.92
   5   1  -3   35.14    2.48
   5   1  -3   37.57    1.36
   5   1  -3   33.96    1.24
  -5  -1   3   38.87    1.65
  -5  -1   3   35.71    1.79
   6   1  -3   -0.24    0.15
  -6  -1   3    0.25    0.45
  -6  -1   3   -0.19    0.19
   7   1  -3  405.99   18.11
   7   1  -3  408.20   14.07
  -7  -1   3  412.37   15.39
  -7  -1   3  403.48   20.45
   8   1  -3   -0.80    0.49
   8   1  -3   -0.05    0.16
  -8  -1   3   -0.37    0.37
  -8  -1   3    0.02    0.25
   9   1  -3   61.83    2.69
  -9  -1   3   60.14    4.53
  10   1  -3    0.30    0.31
 -10  -1   3    0.14    0.31
  11   1  -3   44.82    2.84
 -11  -1   3   40.22    3.10
  12   1  -3   -0.38    0.62
  13   1  -3   -0.01    0.41
 -15   2  -3    0.76    0.76
  15  -2   3    1.46    0.70
 -14   2  -3    1.23    0.88
  14  -2   3    0.55    0.57
 -13   2  -3    0.89    0.78
 -13   2  -3    0.22    0.55
  13  -2   3    0.22    0.65
 -12   2  -3   10.02    1.07
 -12   2  -3   10.47    1.19
  12  -2   3    9.77    0.90
 -11   2  -3   -0.98    0.77
 -11   2  -3    0.20    0.87
 -10   2  -3    0.49    0.85
 -10   2  -3    0.85    0.45
  -9   2  -3    0.50    0.45
  -9   2  -3   -0.10    0.44
   9  -2   3   -0.45    0.26
  -8   2  -3   85.33    2.15
  -8   2  -3   87.42    3.53
   8  -2   3   83.99    4.21
  -7   2  -3    1.09    0.68
  -7   2  -3   -0.31    0.59
   7  -2   3    0.15    0.21
  -6   2  -3    1.31    0.57
  -6   2  -3    1.24    0.59
   6  -2   3    0.96    0.24
  -5   2  -3    0.51    0.77
   5  -2   3    0.09    0.17
  -4   2  -3    8.81    0.55
  -4   2  -3    8.32    0.56
  -4   2  -3    9.30    0.61
   4  -2   3    9.75    0.89
   4  -2   3    9.85    0.47
  -3   2  -3    0.21    0.31
  -3   2  -3   -0.30    0.39
   3  -2   3    0.07    0.07
   3  -2   3    0.44    0.28
  -2   2  -3  503.55   24.68
  -2   2  -3  471.39   17.57
   2  -2   3  472.92   13.45
   2  -2   3  506.54   18.29
  -1   2  -3    0.89    0.31
  -1   2  -3    1.17    0.50
   1  -2   3   -0.15    0.58
   1  -2   3   -0.02    0.21
   1  -2   3    0.33    0.27
   0   2  -3   82.11    2.41
   0   2  -3   85.36    3.44
   0   2  -3   83.73    2.88
   0   2  -3   81.63    3.40
   0  -2   3   83.40    3.36
   0  -2   3   81.04    3.36
   0  -2   3   78.83    3.57
   0  -2   3   82.47    2.89
   1   2  -3    0.52    0.32
   1   2  -3   -0.05    0.36
   1   2  -3   -0.54    0.44
  -1  -2   3    0.27    0.14
  -1  -2   3    0.32    0.28
  -1  -2   3    1.05    0.53
   2   2  -3   84.50    3.44
   2   2  -3   88.67    3.03
   2   2  -3   87.06    2.11
  -2  -2   3   91.31    3.53
  -2  -2   3   86.89    3.68
   3   2  -3   -0.11    0.20
   3   2  -3   -0.12    0.29
   3   2  -3    0.06    0.25
   3   2  -3    0.52    0.36
  -3  -2   3   -0.72    0.46
   4   2  -3   46.90    1.81
   4   2  -3   47.46    2.51
   4   2  -3   46.33    2.39
   4   2  -3   44.67    2.44
  -4  -2   3   45.59    1.78
  -4  -2   3   49.56    2.07
   5   2  -3   -0.17    0.21
   5   2  -3    0.06    0.42
   5   2  -3    0.04    0.13
   5   2  -3    0.15    0.11
  -5  -2   3   -0.03    0.14
   6   2  -3   34.32    1.67
   6   2  -3   29.87    1.81
   6   2  -3   31.45    1.37
   6   2  -3   30.78    1.64
  -6  -2   3   30.74    1.36
   7   2  -3   -0.60    0.38
   7   2  -3    0.19    0.21
  -7  -2   3    0.26    0.21
   8   2  -3    7.46    0.63
   8   2  -3   10.37    0.75
  -8  -2   3    9.67    0.42
   9   2  -3    0.54    0.57
  10   2  -3   41.44    1.68
 -10  -2   3   42.40    2.67
  11   2  -3    0.27    0.31
  11   2  -3    0.17    0.52
 -11  -2   3    0.40    0.25
  12   2  -3    0.98    0.33
  12   2  -3    0.41    0.31
  13   2  -3   -0.83    0.48
 -15   3  -3    2.38    0.68
  15  -3   3    1.56    0.81
 -14   3  -3    0.31    0.44
  14  -3   3    0.39    0.73
 -13   3  -3    0.62    0.45
 -13   3  -3    0.81    0.75
  13  -3   3   -0.97    0.65
 -12   3  -3    1.25    0.78
 -12   3  -3    0.10    0.44
 -11   3  -3    9.25    1.40
 -11   3  -3   11.39    1.28
 -10   3  -3   -0.15    0.46
 -10   3  -3   -0.20    0.73
  -9   3  -3   -0.28    0.50
  -9   3  -3    0.49    0.62
   9  -3   3    0.56    0.26
  -8   3  -3    0.23    0.61
  -8   3  -3   -0.46    0.53
   8  -3   3   -0.06    0.27
  -7   3  -3   17.52    1.43
  -7   3  -3   18.60    1.36
   7  -3   3   17.28    0.95
  -6   3  -3    0.14    0.45
  -6   3  -3   -0.27    0.50
   6  -3   3    0.19    0.21
  -5   3  -3    2.22    0.56
  -5   3  -3    1.27    0.39
   5  -3   3    1.56    0.20
  -4   3  -3   -0.30    0.39
  -4   3  -3   -0.79    0.45
   4  -3   3    0.01    0.16
  -3   3  -3    0.85    0.29
  -3   3  -3    0.39    0.63
  -2   3  -3   -0.22    0.36
  -2   3  -3   -0.67    0.35
   2  -3   3    0.52    0.41
   2  -3   3    0.01    0.20
  -1   3  -3  175.27    7.99
  -1   3  -3  178.33    6.18
  -1   3  -3  168.37    4.45
   1  -3   3  176.06    6.35
   1  -3   3  174.05    5.61
   0   3  -3    0.10    0.23
   0   3  -3    0.24    0.19
   0   3  -3    0.39    0.45
   0   3  -3    0.24    0.24
   0  -3   3    0.38    0.42
   0  -3   3   -0.06    0.18
   0  -3   3    0.08    0.16
   0  -3   3    0.11    0.12
   1   3  -3    6.36    0.51
   1   3  -3    6.42    0.42
  -1  -3   3    5.27    0.23
  -1  -3   3    6.29    0.52
   2   3  -3   -0.08    0.27
   2   3  -3   -0.18    0.31
   2   3  -3    0.05    0.31
  -2  -3   3    0.48    0.27
   3   3  -3    2.41    0.34
   3   3  -3    2.59    0.35
   3   3  -3    1.84    0.24
   3   3  -3    1.85    0.28
   4   3  -3    0.22    0.42
   4   3  -3    0.33    0.19
   5   3  -3   15.03    0.70
   5   3  -3   13.71    0.73
   5   3  -3   15.59    1.13
   5   3  -3   14.17    0.94
   6   3  -3   -0.35    0.24
   6   3  -3    0.49    0.47
   6   3  -3   -0.60    0.36
   6   3  -3   -0.12    0.11
  -6  -3   3    0.01    0.13
   7   3  -3   37.02    1.95
   7   3  -3   39.63    1.58
   7   3  -3   37.44    2.47
  -7  -3   3   37.12    2.37
   8   3  -3    0.26    0.41
   8   3  -3    0.17    0.19
  -8  -3   3    0.11    0.19
   9   3  -3    2.36    0.40
   9   3  -3    3.06    0.65
  -9  -3   3    2.08    0.26
  10   3  -3    0.41    0.45
  10   3  -3   -0.28    0.22
  11   3  -3    0.88    0.34
  11   3  -3    0.42    0.51
  12   3  -3    0.53    0.35
  13   3  -3    3.47    0.62
 -15   4  -3   -0.83    0.67
 -14   4  -3   13.30    2.03
  14  -4   3   10.90    1.48
 -13   4  -3   -0.15    0.48
 -13   4  -3    0.36    0.61
 -12   4  -3    2.00    0.73
 -12   4  -3    1.43    0.90
 -11   4  -3    0.33    0.64
 -11   4  -3    1.55    0.69
 -10   4  -3    1.03    0.72
 -10   4  -3   -0.13    0.70
  -9   4  -3    0.51    0.76
  -9   4  -3   -0.25    0.49
   9  -4   3    0.10    0.25
  -8   4  -3    2.65    0.68
  -8   4  -3    3.70    0.88
   8  -4   3    2.23    0.34
  -7   4  -3    0.35    0.58
  -7   4  -3    0.68    0.42
  -6   4  -3   33.26    1.34
  -6   4  -3   33.92    1.28
   6  -4   3   33.89    1.89
  -5   4  -3    0.14    0.49
  -5   4  -3   -0.16    0.38
   5  -4   3   -0.23    0.22
  -4   4  -3  101.98    5.83
  -4   4  -3   99.29    2.91
   4  -4   3  100.43    3.53
  -3   4  -3    0.18    0.35
  -3   4  -3   -0.11    0.29
  -3   4  -3   -0.29    0.42
  -2   4  -3  131.56    5.44
  -2   4  -3  134.91    4.31
   2  -4   3  130.01    6.24
   2  -4   3  135.44    4.91
  -1   4  -3    0.28    0.33
  -1   4  -3    0.15    0.29
  -1   4  -3   -0.19    0.12
   1  -4   3   -0.65    0.35
   1  -4   3    0.22    0.30
   0   4  -3  277.67   12.24
   0   4  -3  270.75   10.45
   0   4  -3  278.69    7.94
   0  -4   3  281.37   13.21
   0  -4   3  267.54    5.54
   1   4  -3   -0.23    0.15
   1   4  -3   -0.04    0.23
   1   4  -3    0.20    0.38
   1   4  -3   -0.04    0.37
  -1  -4   3   -0.21    0.25
  -1  -4   3   -0.18    0.08
   2   4  -3  211.82    7.20
   2   4  -3  213.54    7.98
   2   4  -3  210.66    6.64
  -2  -4   3  221.06    8.92
   3   4  -3    0.19    0.28
   4   4  -3  108.74    6.59
   4   4  -3  108.74    8.68
   4   4  -3  104.22    3.88
   5   4  -3   -0.51    0.34
   5   4  -3   -0.04    0.08
   5   4  -3    0.43    0.28
   5   4  -3   -0.03    0.09
   6   4  -3    2.39    0.26
   6   4  -3    2.75    0.28
   6   4  -3    2.77    0.50
   6   4  -3    2.15    0.46
   7   4  -3   -0.23    0.18
   7   4  -3   -0.38    0.35
   7   4  -3    0.18    0.22
   8   4  -3    0.11    0.21
   8   4  -3   -0.09    0.23
   8   4  -3    0.64    0.47
   9   4  -3    0.46    0.31
   9   4  -3   -0.18    0.41
  10   4  -3    6.81    0.59
  10   4  -3    6.89    0.71
  11   4  -3   -0.25    0.58
  12   4  -3   18.13    1.44
  13   4  -3    0.24    0.42
 -15   5  -3    1.65    0.73
  15  -5   3    3.11    0.63
 -14   5  -3   -0.49    0.45
 -13   5  -3    1.28    0.65
 -13   5  -3    0.87    0.82
 -12   5  -3    1.32    0.78
 -11   5  -3    0.47    0.75
 -11   5  -3    0.24    0.51
 -10   5  -3   -0.22    0.77
 -10   5  -3   -0.08    0.63
  -9   5  -3    0.11    0.53
  -9   5  -3    0.96    0.51
   9  -5   3    0.53    0.29
  -8   5  -3   -0.03    0.77
  -8   5  -3   -0.22    0.69
  -7   5  -3    0.34    0.87
  -7   5  -3    1.66    0.45
   7  -5   3    1.63    0.33
  -6   5  -3   -0.29    0.70
  -6   5  -3   -0.14    0.54
  -6   5  -3   -0.10    0.26
   6  -5   3   -0.45    0.25
  -5   5  -3    0.77    0.34
  -5   5  -3    0.36    0.20
  -5   5  -3    0.58    0.37
   5  -5   3    0.48    0.20
  -4   5  -3   -0.01    0.16
  -4   5  -3    0.27    0.41
  -4   5  -3   -0.56    0.57
  -3   5  -3   16.64    1.05
  -3   5  -3   16.15    0.78
  -3   5  -3   17.34    0.74
  -3   5  -3   17.83    0.83
  -2   5  -3    0.09    0.20
  -2   5  -3   -0.03    0.15
  -2   5  -3   -0.52    0.52
   2  -5   3   -0.29    0.40
   2  -5   3   -0.06    0.23
  -1   5  -3    3.86    0.32
  -1   5  -3    4.36    0.52
   1  -5   3    3.79    0.30
   1  -5   3    3.64    0.37
   0   5  -3    0.13    0.16
   0   5  -3    0.22    0.27
   0  -5   3    0.31    0.29
   1   5  -3   30.10    1.53
   1   5  -3   32.20    1.58
   1   5  -3   31.41    1.25
   1   5  -3   29.82    0.85
  -1  -5   3   30.45    1.16
  -1  -5   3   30.26    1.08
   2   5  -3    0.02    0.06
   2   5  -3   -0.14    0.28
  -2  -5   3    0.13    0.34
   3   5  -3   79.45    2.46
   3   5  -3   79.43    3.75
   3   5  -3   75.84    1.79
   4   5  -3   -0.34    0.23
   4   5  -3   -0.17    0.18
   4   5  -3   -0.49    0.31
   5   5  -3   24.71    1.31
   5   5  -3   22.91    1.10
   5   5  -3   22.67    0.93
   5   5  -3   22.86    0.75
   6   5  -3    0.21    0.14
   6   5  -3    0.16    0.11
   6   5  -3   -0.05    0.34
   6   5  -3   -0.15    0.32
   7   5  -3    6.62    0.73
   7   5  -3    7.28    0.56
   7   5  -3    7.98    0.64
   8   5  -3    0.49    0.24
   8   5  -3    0.02    0.26
   9   5  -3    9.85    0.74
   9   5  -3    8.56    0.68
  10   5  -3    0.05    0.40
  11   5  -3    5.60    0.57
  12   5  -3    0.49    0.41
  13   5  -3    0.29    0.32
 -14   6  -3    1.14    0.61
 -13   6  -3    0.15    0.44
 -12   6  -3    4.15    0.79
 -12   6  -3    2.35    0.80
 -11   6  -3    1.33    0.73
 -11   6  -3    0.83    0.77
 -10   6  -3   24.77    1.67
 -10   6  -3   24.75    1.36
  -9   6  -3   -1.25    0.69
  -9   6  -3   -0.39    0.43
  -8   6  -3    1.68    0.58
  -8   6  -3    3.13    0.84
   8  -6   3    2.47    0.33
  -7   6  -3   -0.19    0.24
  -7   6  -3   -0.57    0.50
  -7   6  -3    0.10    0.45
   7  -6   3   -0.16    0.28
  -6   6  -3   58.73    2.15
  -6   6  -3   59.20    3.08
  -6   6  -3   58.00    2.14
   6  -6   3   58.45    1.95
  -5   6  -3   -0.25    0.42
  -5   6  -3    1.11    0.66
   5  -6   3    0.53    0.27
  -4   6  -3    3.07    0.43
  -4   6  -3    2.26    0.27
  -4   6  -3    2.00    0.37
  -3   6  -3   -0.16    0.42
  -3   6  -3   -0.05    0.18
  -3   6  -3   -0.03    0.15
  -2   6  -3  212.46    7.88
  -2   6  -3  209.60   10.43
  -2   6  -3  219.81    6.94
  -2   6  -3  208.35    5.47
   2  -6   3  202.45    7.89
  -1   6  -3   -0.32    0.52
   1  -6   3   -0.45    0.31
   0   6  -3    5.68    0.66
   0   6  -3    6.06    0.36
   0  -6   3    5.92    0.61
   1   6  -3    0.05    0.24
   1   6  -3   -0.39    0.29
  -1  -6   3    0.13    0.34
  -1  -6   3   -0.01    0.09
   2   6  -3   24.37    1.09
   2   6  -3   22.13    1.27
   2   6  -3   24.01    0.86
   2   6  -3   23.52    1.20
  -2  -6   3   22.54    0.82
  -2  -6   3   22.74    0.87
   3   6  -3    0.04    0.05
   3   6  -3   -0.20    0.18
   3   6  -3    0.07    0.06
   3   6  -3   -0.21    0.25
   3   6  -3   -0.23    0.22
   4   6  -3    1.34    0.27
   4   6  -3    1.46    0.31
   4   6  -3    1.33    0.09
   4   6  -3    1.31    0.29
   4   6  -3    1.45    0.09
   5   6  -3    0.17    0.09
   5   6  -3    0.08    0.30
   6   6  -3    2.74    0.20
   6   6  -3    2.47    0.23
   7   6  -3    0.23    0.33
   7   6  -3   -0.26    0.21
   8   6  -3   10.47    0.75
   8   6  -3   11.38    0.81
   9   6  -3   -0.03    0.24
   9   6  -3    0.31    0.23
  10   6  -3    0.89    0.42
  11   6  -3   -0.10    0.44
  12   6  -3    4.43    0.49
 -14   7  -3   -0.28    0.85
 -13   7  -3    0.74    0.62
 -12   7  -3   -0.74    0.50
 -12   7  -3   -0.65    0.84
 -11   7  -3   50.85    3.04
 -11   7  -3   51.73    2.52
 -10   7  -3   -0.71    0.63
 -10   7  -3   -0.31    0.48
  -9   7  -3   58.87    2.86
  -9   7  -3   55.93    3.16
  -8   7  -3    0.38    0.51
   8  -7   3   -0.18    0.30
  -7   7  -3    7.75    0.72
  -7   7  -3    8.72    0.71
   7  -7   3    9.67    0.57
  -6   7  -3    0.60    0.53
  -6   7  -3    0.13    0.20
  -6   7  -3    0.93    0.47
  -5   7  -3    1.56    0.71
  -5   7  -3    2.48    0.28
  -5   7  -3    2.90    0.58
  -4   7  -3    0.35    0.43
  -4   7  -3    0.18    0.42
  -3   7  -3    1.77    0.29
  -3   7  -3    1.75    0.30
  -3   7  -3    1.84    0.45
  -2   7  -3   -0.64    0.42
  -2   7  -3   -0.24    0.26
  -2   7  -3   -0.29    0.35
  -2   7  -3    0.25    0.21
  -1   7  -3  129.62    3.59
  -1   7  -3  138.17    5.78
  -1   7  -3  132.45    4.17
   1  -7   3  131.69    5.35
   0   7  -3   -0.18    0.26
   0   7  -3   -0.18    0.18
   0  -7   3   -0.18    0.29
   1   7  -3   33.01    1.38
   1   7  -3   30.78    1.10
  -1  -7   3   29.70    2.67
  -1  -7   3   31.84    1.70
   2   7  -3    0.05    0.12
   2   7  -3   -0.42    0.37
   2   7  -3   -0.13    0.26
  -2  -7   3   -0.14    0.31
  -2  -7   3    0.16    0.10
   3   7  -3    3.15    0.20
   3   7  -3    2.76    0.33
   3   7  -3    2.69    0.33
   3   7  -3    2.94    0.28
   4   7  -3   -0.13    0.19
   4   7  -3    0.06    0.08
   4   7  -3   -0.03    0.11
   4   7  -3    0.41    0.25
   5   7  -3   14.28    0.73
   5   7  -3   13.42    0.96
   5   7  -3   12.71    0.72
   5   7  -3   12.66    0.48
   6   7  -3    0.20    0.17
   6   7  -3    0.06    0.27
   7   7  -3  207.63    7.82
   7   7  -3  195.79    6.43
   8   7  -3   -0.07    0.34
   8   7  -3    0.11    0.19
   9   7  -3   29.78    2.25
  10   7  -3    0.67    0.36
  11   7  -3    9.62    0.78
 -14   8  -3   -0.19    0.88
 -13   8  -3   -0.45    0.85
 -12   8  -3   -0.10    0.71
 -12   8  -3    1.55    0.61
 -11   8  -3   -1.04    0.69
 -11   8  -3    0.49    0.47
 -10   8  -3    4.75    0.88
 -10   8  -3    5.62    0.92
  -9   8  -3   -0.24    0.61
  -9   8  -3   -0.51    0.65
  -8   8  -3    7.92    0.81
  -8   8  -3    6.64    0.95
  -7   8  -3   -0.43    0.68
  -7   8  -3   -0.17    0.25
   7  -8   3   -0.10    0.27
  -6   8  -3   48.37    2.57
  -6   8  -3   55.14    1.64
  -6   8  -3   51.64    2.29
  -5   8  -3   -0.68    0.60
  -5   8  -3   -0.05    0.21
  -5   8  -3    1.02    0.61
  -4   8  -3    0.67    0.43
  -4   8  -3    1.20    0.50
  -4   8  -3    0.97    0.27
  -3   8  -3    0.16    0.36
  -3   8  -3   -0.35    0.40
  -3   8  -3    0.00    0.13
  -3   8  -3   -0.39    0.25
  -2   8  -3  212.76    7.46
  -2   8  -3  200.94    6.57
  -2   8  -3  207.97    4.63
  -2   8  -3  206.60    8.04
   2  -8   3  204.72    5.72
  -1   8  -3    0.10    0.27
  -1   8  -3   -0.40    0.29
  -1   8  -3    0.03    0.17
   1  -8   3   -0.15    0.32
   0   8  -3  118.02    2.94
   0   8  -3  114.75    3.96
   0   8  -3  113.45    4.53
   0  -8   3  113.93    4.48
   1   8  -3   -0.41    0.23
   1   8  -3   -0.06    0.31
   2   8  -3    2.55    0.43
   2   8  -3    2.58    0.33
   2   8  -3    2.78    0.24
  -2  -8   3    2.34    0.31
  -2  -8   3    3.27    0.37
   3   8  -3   -0.03    0.21
   3   8  -3    0.00    0.11
   3   8  -3   -0.12    0.18
   4   8  -3   26.61    1.28
   4   8  -3   29.45    2.01
   4   8  -3   27.12    2.32
   4   8  -3   27.90    1.43
   4   8  -3   29.39    1.57
   5   8  -3   -0.02    0.26
   5   8  -3    0.26    0.22
   5   8  -3    0.11    0.12
   5   8  -3    0.27    0.33
   6   8  -3    0.10    0.14
   6   8  -3   -0.01    0.24
   7   8  -3   -0.15    0.16
   7   8  -3   -0.04    0.28
   8   8  -3    0.57    0.26
   9   8  -3    0.18    0.33
 -14   9  -3    0.75    0.63
 -13   9  -3    0.12    0.87
 -12   9  -3   -1.12    0.77
 -11   9  -3    1.91    0.54
 -10   9  -3    0.20    0.43
 -10   9  -3    0.23    0.69
  -9   9  -3   -0.47    0.48
  -9   9  -3    0.91    0.71
  -8   9  -3    0.29    0.60
  -8   9  -3    0.04    0.51
  -7   9  -3   61.90    2.96
  -7   9  -3   66.84    2.58
  -7   9  -3   62.74    2.36
  -6   9  -3    0.30    0.28
  -5   9  -3   76.07    2.16
  -5   9  -3   76.04    4.67
  -5   9  -3   73.31    3.25
  -4   9  -3   -0.40    0.36
  -4   9  -3    0.40    0.31
  -4   9  -3   -0.71    0.60
  -3   9  -3   50.77    2.21
  -3   9  -3   47.95    2.17
  -3   9  -3   50.64    1.77
  -3   9  -3   52.62    2.21
  -2   9  -3   -0.51    0.38
  -2   9  -3    0.05    0.30
  -2   9  -3   -0.24    0.44
   2  -9   3    0.39    0.26
  -1   9  -3  100.75    3.00
  -1   9  -3   99.23    2.85
  -1   9  -3  100.52    4.01
  -1   9  -3   98.12    4.78
   1  -9   3  101.24    3.28
   0   9  -3    0.24    0.29
   0   9  -3    0.00    0.20
   0   9  -3   -0.49    0.54
   1   9  -3   12.78    0.79
   1   9  -3   13.63    0.53
   1   9  -3   13.18    0.67
  -1  -9   3   14.05    0.62
   2   9  -3   -0.48    0.36
   2   9  -3    0.07    0.14
   2   9  -3   -0.23    0.21
  -2  -9   3    0.32    0.26
   3   9  -3  195.37    6.05
   3   9  -3  197.01   12.19
   3   9  -3  194.77   10.35
  -3  -9   3  186.02   10.36
   4   9  -3    0.11    0.23
   4   9  -3    0.11    0.16
   4   9  -3    0.35    0.15
   5   9  -3   -0.18    0.28
   5   9  -3    0.18    0.20
   6   9  -3    0.44    0.18
   6   9  -3    0.21    0.20
   7   9  -3    0.48    0.28
   8   9  -3    0.35    0.28
 -13  10  -3   -0.91    0.84
 -12  10  -3    1.93    0.81
 -11  10  -3    0.74    0.49
 -10  10  -3    4.55    0.73
 -10  10  -3    6.90    0.57
  -9  10  -3   -0.03    0.53
  -8  10  -3    5.02    0.66
  -8  10  -3    4.52    0.96
  -7  10  -3   -0.73    0.78
  -7  10  -3   -0.26    0.47
  -7  10  -3    0.31    0.27
  -6  10  -3  292.69   27.48
  -6  10  -3  291.20    7.98
  -6  10  -3  296.06    9.58
  -5  10  -3    0.82    0.67
  -5  10  -3   -0.15    0.57
  -5  10  -3    0.31    0.24
  -4  10  -3  107.75    6.46
  -4  10  -3  100.91    5.76
  -4  10  -3  106.67    3.82
  -3  10  -3   -1.17    0.63
  -3  10  -3   -0.36    0.23
  -3  10  -3   -0.20    0.44
  -3  10  -3    0.43    0.41
  -2  10  -3  178.71    6.62
  -2  10  -3  183.27    4.73
  -2  10  -3  171.27    6.40
  -2  10  -3  186.99    9.27
   2 -10   3  181.50    5.77
  -1  10  -3   -0.58    0.64
  -1  10  -3   -0.22    0.37
  -1  10  -3    0.11    0.19
  -1  10  -3    0.34    0.41
   1 -10   3    0.39    0.39
   0  10  -3  150.50    6.68
   0  10  -3  155.24    3.50
   0  10  -3  154.58    6.41
   0 -10   3  154.89    4.62
   1  10  -3    0.26    0.25
   1  10  -3    0.18    0.49
  -1 -10   3   -0.01    0.25
   2  10  -3  646.84   22.11
   2  10  -3  667.58   20.11
   2  10  -3  640.12   30.48
   3  10  -3    0.18    0.13
   3  10  -3    0.34    0.21
   4  10  -3  209.29   11.79
   4  10  -3  213.87    9.01
   4  10  -3  227.96    9.94
   5  10  -3    0.19    0.13
   5  10  -3   -0.04    0.14
   6  10  -3    5.17    0.58
   6  10  -3    5.81    0.50
 -13  11  -3    6.45    1.00
 -12  11  -3   -0.77    0.49
 -11  11  -3    0.68    0.73
 -10  11  -3    0.33    0.38
 -10  11  -3    0.02    0.68
  -9  11  -3    0.25    0.82
  -9  11  -3    1.01    0.63
  -8  11  -3   -0.63    0.68
  -8  11  -3    0.18    0.54
  -7  11  -3   97.69    3.17
  -7  11  -3  100.25    4.18
  -6  11  -3    0.19    0.34
  -6  11  -3   -0.43    0.45
  -6  11  -3   -0.55    0.49
  -5  11  -3  111.54    3.87
  -5  11  -3  104.78    6.72
  -5  11  -3  110.61    3.52
  -4  11  -3   -0.37    0.36
  -4  11  -3    0.81    0.70
  -4  11  -3   -0.60    0.50
  -3  11  -3   33.56    1.13
  -3  11  -3   31.91    2.63
  -3  11  -3   33.70    1.49
  -3  11  -3   30.55    1.90
   3 -11   3   34.01    1.17
  -2  11  -3    0.25    0.41
  -2  11  -3    0.05    0.23
  -2  11  -3   -0.13    0.42
   2 -11   3   -0.01    0.30
  -1  11  -3   61.56    2.03
  -1  11  -3   58.71    2.15
  -1  11  -3   57.79    2.50
  -1  11  -3   62.66    3.30
   1 -11   3   61.97    4.02
   0  11  -3   -1.06    0.59
   0  11  -3    0.04    0.38
   0  11  -3   -0.13    0.14
   0 -11   3   -0.19    0.26
   1  11  -3    2.07    0.17
   1  11  -3    2.57    0.62
   1  11  -3    2.25    0.31
  -1 -11   3    2.20    0.32
   2  11  -3    0.05    0.55
   2  11  -3    0.21    0.31
   3  11  -3  209.99   12.10
   4  11  -3   -0.06    0.20
   5  11  -3   11.58    0.78
 -13  12  -3    0.29    0.90
 -12  12  -3   -0.35    0.72
 -11  12  -3   -0.37    0.88
 -10  12  -3    4.46    0.74
 -10  12  -3    3.02    0.76
  -9  12  -3   -0.46    0.65
  -9  12  -3   -0.79    0.78
  -8  12  -3   22.25    1.33
  -8  12  -3   23.93    1.83
  -7  12  -3    0.19    0.84
  -7  12  -3    0.37    0.52
  -6  12  -3  104.19    4.00
  -6  12  -3  107.91    4.14
  -5  12  -3   -0.39    0.47
  -5  12  -3   -0.32    0.41
  -4  12  -3    9.21    0.73
  -4  12  -3    9.19    0.84
  -4  12  -3    9.87    1.02
  -3  12  -3   -0.57    0.36
  -3  12  -3    0.28    0.81
  -3  12  -3    0.00    0.46
   3 -12   3    0.37    0.25
  -2  12  -3   63.35    3.56
  -2  12  -3   62.23    2.13
  -2  12  -3   63.31    2.11
   2 -12   3   60.21    2.66
  -1  12  -3   -0.20    0.41
  -1  12  -3   -0.33    0.62
   1 -12   3   -0.13    0.30
   0  12  -3   35.50    1.19
   0  12  -3   37.75    1.78
   0 -12   3   39.92    2.02
   1  12  -3    0.19    0.60
   1  12  -3   -0.18    0.28
  -1 -12   3    0.20    0.29
   2  12  -3   28.52    1.29
   2  12  -3   29.55    1.29
   3  12  -3    0.12    0.21
   4  12  -3   56.77    2.63
   5  12  -3    0.11    0.23
 -12  13  -3   -1.00    0.77
 -11  13  -3   30.19    2.52
 -10  13  -3    0.02    0.76
  -9  13  -3   34.18    2.48
  -9  13  -3   35.30    2.58
  -8  13  -3   -0.12    0.70
  -8  13  -3   -0.47    0.72
  -7  13  -3    1.08    0.69
  -7  13  -3   -0.12    0.77
  -6  13  -3    0.01    0.86
  -5  13  -3    4.54    0.57
  -5  13  -3    5.47    0.73
  -5  13  -3    5.25    0.85
  -4  13  -3    0.04    0.31
  -4  13  -3    0.55    0.42
  -4  13  -3   -0.18    0.28
  -3  13  -3    4.99    0.66
  -3  13  -3    5.05    0.68
  -3  13  -3    4.38    0.58
   3 -13   3    5.95    0.59
  -2  13  -3   -0.03    0.42
  -2  13  -3   -0.42    0.55
   2 -13   3   -0.18    0.30
  -1  13  -3    1.76    0.50
  -1  13  -3    1.35    0.78
  -1  13  -3    1.50    0.49
   1 -13   3    1.11    0.35
   0  13  -3    1.00    0.52
   0  13  -3    1.09    0.48
   0  13  -3    0.42    0.33
   1  13  -3   55.43    3.95
   1  13  -3   59.53    2.48
  -1 -13   3   56.87    3.34
   2  13  -3    0.39    0.25
   2  13  -3   -0.08    0.33
   3  13  -3   13.10    0.67
   4  13  -3    0.37    0.28
 -12  14  -3    2.64    1.02
 -11  14  -3   -0.54    0.66
 -10  14  -3   13.19    1.22
  -9  14  -3    1.39    0.52
  -9  14  -3    0.53    0.55
  -8  14  -3    1.80    0.58
  -8  14  -3    1.49    0.58
  -7  14  -3    0.22    0.49
  -7  14  -3    0.37    0.47
  -6  14  -3    3.19    0.51
  -6  14  -3    3.74    0.58
  -5  14  -3   -0.18    0.57
  -5  14  -3   -0.48    0.59
  -4  14  -3    0.41    0.46
  -4  14  -3    0.32    0.37
   4 -14   3    0.91    0.45
  -3  14  -3    0.32    0.46
  -3  14  -3    0.19    0.40
  -3  14  -3    0.09    0.63
   3 -14   3   -0.32    0.31
  -2  14  -3   68.57    3.24
  -2  14  -3   67.16    3.86
  -2  14  -3   69.45    3.77
   2 -14   3   64.79    6.01
  -1  14  -3   -0.45    0.62
  -1  14  -3    0.02    0.46
  -1  14  -3    0.27    0.59
   0  14  -3    4.17    0.59
   0  14  -3    5.15    0.48
   0 -14   3    5.03    0.47
   1  14  -3    0.53    0.30
   1  14  -3   -0.25    0.52
   2  14  -3    1.49    0.53
   3  14  -3   -0.21    0.26
   4  14  -3    2.02    0.30
 -11  15  -3    0.69    0.81
 -10  15  -3    0.69    0.73
  -9  15  -3    0.14    0.65
  -8  15  -3    0.11    0.60
  -7  15  -3    0.14    0.57
  -7  15  -3    0.75    0.62
  -6  15  -3    0.86    0.61
  -6  15  -3   -0.80    0.65
  -5  15  -3    0.60    0.49
  -5  15  -3    0.53    0.66
   5 -15   3   -0.22    0.48
  -4  15  -3    0.56    0.58
  -4  15  -3    1.34    0.72
   4 -15   3    0.19    0.36
  -3  15  -3   -0.02    0.67
  -3  15  -3    0.30    0.47
   3 -15   3    0.14    0.32
  -2  15  -3    0.19    0.41
  -2  15  -3    0.25    0.81
  -2  15  -3   -0.58    0.50
   2 -15   3    0.20    0.24
  -1  15  -3    9.41    0.93
  -1  15  -3   10.06    0.86
  -1  15  -3   10.24    0.77
   1 -15   3   10.65    0.67
   0  15  -3    0.35    0.42
   0  15  -3    0.23    0.58
   1  15  -3    1.98    0.61
   2  15  -3    0.49    0.28
   2  15  -3   -0.18    0.57
   3  15  -3    2.33    0.50
   3  15  -3    2.68    0.44
 -10  16  -3    5.64    0.92
  -8  16  -3   13.63    1.18
  -7  16  -3   -0.21    0.49
  -7  16  -3    0.57    0.59
  -6  16  -3   21.39    2.30
  -6  16  -3   24.86    1.47
  -5  16  -3   -0.63    0.67
  -5  16  -3   -0.30    0.59
  -4  16  -3   31.60    2.69
  -4  16  -3   33.75    1.97
  -3  16  -3   -0.63    0.55
  -3  16  -3    0.25    0.45
  -2  16  -3   29.42    2.05
  -2  16  -3   27.93    3.55
  -2  16  -3   30.70    1.86
  -1  16  -3    0.64    0.29
  -1  16  -3    0.38    0.48
  -1  16  -3   -0.19    0.35
   0  16  -3   34.55    2.93
   0  16  -3   39.80    3.06
   0  16  -3   40.95    1.95
   1  16  -3   -0.04    0.38
   1  16  -3    0.25    0.38
   1  16  -3    0.33    0.38
   2  16  -3   45.42    4.21
   2  16  -3   44.74    3.29
   3  16  -3    0.66    0.50
 -10  17  -3    0.20    0.65
  -9  17  -3    0.96    0.76
  -8  17  -3   -0.20    0.69
  -7  17  -3   10.44    1.05
  -6  17  -3    0.20    0.65
  -5  17  -3    4.16    0.73
  -5  17  -3    5.07    0.61
  -4  17  -3    0.72    0.65
  -4  17  -3   -0.22    0.50
  -3  17  -3    1.92    0.53
  -3  17  -3    1.37    0.66
  -2  17  -3   -0.01    0.50
  -2  17  -3    0.36    0.44
  -1  17  -3    5.09    0.58
  -1  17  -3    5.51    1.03
   0  17  -3    0.05    0.54
   0  17  -3   -0.65    0.39
   1  17  -3    7.05    0.92
   1  17  -3    6.34    0.71
   2  17  -3   -0.22    0.31
   3  17  -3    0.69    0.60
   4  17  -3   -0.73    0.40
  -9  18  -3   -0.02    0.69
  -8  18  -3   15.78    1.84
  -7  18  -3   -0.46    0.68
  -6  18  -3    0.15    0.53
  -5  18  -3   -0.62    0.49
  -4  18  -3    3.21    0.65
  -3  18  -3   -0.07    0.49
  -3  18  -3    0.03    0.44
  -2  18  -3   28.94    2.01
  -2  18  -3   30.39    1.96
  -1  18  -3    0.42    0.53
  -1  18  -3    0.32    0.47
   0  18  -3    1.76    0.73
   0  18  -3    2.95    0.48
   1  18  -3   -1.03    0.62
   1  18  -3   -0.44    0.53
   1  18  -3    0.18    0.38
   3  18  -3   -0.23    0.58
   4  18  -3    7.52    0.77
  -8  19  -3   -1.00   13.30
  -7  19  -3    4.85    0.99
  -5  19  -3    2.48    0.66
  -4  19  -3    1.43    0.58
  -3  19  -3    0.41    0.53
  -1  19  -3    0.79    0.48
   0  19  -3   -0.17    0.44
  -7  20  -3   -0.20    0.62
  -5  20  -3   -0.03    0.37
  -4  20  -3    3.30    0.69
  -3  20  -3    0.98    0.64
  -2  20  -3    9.22    0.95
  -1  20  -3   -0.31    0.41
  -6  21  -3    0.26    0.51
  -5  21  -3    3.29    0.64
  -4  21  -3   -0.63    0.57
  -3  21  -3    3.28    0.72
  -2  21  -3    0.28    0.48
  -5  22  -3    0.71    0.64
  -4  22  -3    1.85    0.54
  -3  22  -3    0.01    0.48
   3  21   4   14.22    2.16
   2  21   4   -0.38    0.48
   1  21   4   39.92    3.55
   0  21   4    0.22    0.75
  -1  21   4    2.56    0.71
  -2  21   4   -0.03    0.62
  -3  21   4    0.91    0.74
   6  20   4   20.67    2.66
   5  20   4    0.24    0.41
   4  20   4   23.83    2.79
   3  20   4   -0.34    0.66
   2  20   4   87.87    4.75
   1  20   4   -0.95    0.64
   0  20   4    0.11    0.68
  -1  20   4    1.50    0.77
  -2  20   4    5.73    1.10
  -3  20   4   -0.93    0.78
  -4  20   4    4.60    0.70
  -5  20   4   -0.57    0.63
   7  19   4    6.78    1.34
   6  19   4    1.16    0.72
   5  19   4   12.21    1.61
   4  19   4   -0.39    0.46
   3  19   4    5.96    0.98
   2  19   4   -1.00    0.65
   1  19   4   12.36    1.05
   0  19   4    0.63    0.52
  -1  19   4   -0.55    0.66
  -2  19   4   -0.77    0.45
  -2  19   4   -0.43    0.47
  -3  19   4    1.79    0.88
  -4  19   4   -0.81    0.71
  -5  19   4    0.47    0.50
  -6  19   4   -0.89    0.60
  -7  19   4   12.80    1.28
   8  18   4    9.47    1.09
   7  18   4   -0.63    0.66
   6  18   4   23.67    2.62
   5  18   4    2.45    0.60
   4  18   4    4.84    0.79
   3  18   4    0.35    0.41
   2  18   4    5.97    0.89
   1  18   4   -0.51    0.74
   0  18   4    0.34    0.65
  -1  18   4   -1.09    0.69
  -2  18   4    2.12    0.78
  -3  18   4   -0.38    0.68
  -3  18   4    0.68    0.41
  -4  18   4    0.20    0.80
  -5  18   4   -0.20    0.52
  -6  18   4    4.50    0.70
  -7  18   4   -0.51    0.44
  -8  18   4    0.60    0.66
   9  17   4    0.04    0.66
   8  17   4   -0.04    0.63
   7  17   4    7.01    1.04
   6  17   4    0.54    0.50
   5  17   4    2.94    0.84
   4  17   4   -0.58    0.65
   3  17   4    3.25    0.83
   1  17   4    8.93    1.08
   0  17   4   -1.00    0.71
  -1  17   4   32.63    2.47
  -2  17   4    1.37    0.57
  -3  17   4   54.49    4.56
  -3  17   4   56.23    4.44
  -4  17   4    0.50    0.67
  -5  17   4    2.85    0.87
  -7  17   4    0.77    0.75
  -8  17   4    0.16    0.62
  -9  17   4    0.34    0.65
  10  16   4    1.36    0.76
   9  16   4    1.42    0.73
   8  16   4    0.93    0.75
   7  16   4   -0.93    0.66
   6  16   4    7.28    0.97
   5  16   4   -0.23    0.57
   4  16   4    2.62    0.72
   3  16   4   -0.02    0.62
   2  16   4    5.51    0.83
   0  16   4    6.94    0.80
  -1  16   4    1.70    0.72
   2 -16  -4   11.00    1.00
  -2  16   4   12.09    1.15
   3 -16  -4    0.15    0.34
  -3  16   4   -0.17    0.38
   4 -16  -4    0.52    0.47
  -4  16   4    0.84    0.69
  -4  16   4    0.58    0.29
  -5  16   4   -0.39    0.42
   6 -16  -4    2.47    0.53
   7 -16  -4   -0.85    0.58
  -7  16   4    0.14    0.51
  -8  16   4    0.28    0.49
  -9  16   4    0.50    0.68
 -10  16   4    0.86    0.71
  11  15   4    0.98    0.56
  10  15   4    0.86    0.63
   9  15   4    4.04    0.82
   8  15   4   -0.39    0.63
   7  15   4   -0.34    0.68
   6  15   4   -0.27    0.47
   5  15   4    5.30    0.84
   4  15   4   -1.34    0.73
   3  15   4   -0.78    0.64
   2  15   4   -0.01    0.59
  -1 -15  -4    0.71    0.31
   1  15   4   -0.34    0.56
   0 -15  -4    0.14    0.29
   0  15   4   -0.22    0.69
   0  15   4    0.45    0.91
  -1  15   4    2.74    0.73
   2 -15  -4   -0.56    0.40
  -3  15   4    0.47    0.43
  -3  15   4    0.44    0.62
   4 -15  -4    0.05    0.42
  -4  15   4   -0.45    0.33
  -4  15   4   -0.42    0.54
   5 -15  -4    2.19    0.42
   6 -15  -4   -0.47    0.43
  -6  15   4   -0.53    0.64
   7 -15  -4    2.49    0.79
  -7  15   4    1.84    0.79
   8 -15  -4   -0.32    0.49
  -8  15   4    0.00    0.51
  -9  15   4    4.84    0.82
 -10  15   4    0.04    0.57
 -11  15   4    0.67    0.53
  11  14   4    0.06    0.44
  10  14   4    5.80    1.01
   9  14   4    0.42    0.50
   8  14   4    6.97    0.94
   7  14   4    0.90    0.70
   6  14   4   11.18    1.09
   5  14   4    0.30    0.65
   4  14   4   25.63    1.80
   4  14   4   25.32    2.31
   3  14   4   -0.39    0.68
   3  14   4    0.79    0.48
  -2 -14  -4   23.51    2.16
   2  14   4   21.94    1.86
   2  14   4   21.46    1.29
  -1 -14  -4    0.16    0.26
   1  14   4    0.63    0.45
   1  14   4    0.21    0.78
   0 -14  -4    1.59    0.34
   0  14   4    0.96    0.53
   0  14   4    1.02    0.66
   1 -14  -4   -0.27    0.39
  -1  14   4    0.38    0.71
  -1  14   4    0.88    0.69
  -2  14   4    1.22    0.62
   3 -14  -4    0.03    0.40
  -3  14   4   -0.27    0.48
  -3  14   4    0.15    0.38
  -3  14   4   -0.20    0.31
  -4  14   4    0.62    0.61
  -4  14   4    0.11    0.36
   5 -14  -4    0.60    0.52
  -5  14   4    0.61    0.58
   6 -14  -4    9.27    1.16
  -6  14   4   11.14    1.28
  -7  14   4    0.24    0.64
   8 -14  -4   17.08    1.35
  -8  14   4   16.21    1.64
  -9  14   4    0.89    0.71
 -10  14   4    6.73    0.93
 -11  14   4   -0.50    0.64
 -12  14   4    2.83    0.88
  12  13   4    1.76    0.64
  11  13   4    0.83    0.76
  10  13   4   -0.54    0.64
   9  13   4    1.94    0.59
   8  13   4   -0.05    0.49
   7  13   4    9.73    1.19
   6  13   4   -0.09    0.54
   5  13   4    2.28    0.55
   5  13   4    2.85    0.76
   4  13   4   -0.29    0.66
   4  13   4   -0.12    0.53
   3  13   4    1.04    0.45
   3  13   4    0.83    0.74
   2  13   4   -0.39    0.57
   2  13   4    0.09    0.70
   1  13   4    0.25    0.71
   1  13   4    1.02    0.70
   0 -13  -4   -0.15    0.36
   0  13   4   -0.14    0.48
   1 -13  -4    0.21    0.43
  -1  13   4   -0.11    0.52
  -1  13   4   -0.78    0.52
   2 -13  -4    0.20    0.42
  -2  13   4   -0.81    0.62
  -2  13   4    0.22    0.76
   3 -13  -4    8.67    0.84
  -3  13   4    6.40    0.76
  -3  13   4    6.64    0.76
   4 -13  -4    0.19    0.38
  -4  13   4   -0.73    0.61
  -4  13   4    0.19    0.33
   5 -13  -4    2.80    0.54
  -5  13   4    1.88    0.34
  -5  13   4    2.16    0.59
  -5  13   4    2.44    0.64
   6 -13  -4    0.70    0.39
  -6  13   4   -0.54    0.43
   7 -13  -4    1.09    0.53
  -7  13   4    0.88    0.64
   8 -13  -4   -0.05    0.39
  -8  13   4   -0.55    0.40
 -10  13   4    1.32    0.79
 -11  13   4    8.56    0.83
 -12  13   4   -0.44    0.35
  12  12   4    1.48    0.80
  11  12   4   -0.54    0.71
  10  12   4    2.27    0.41
   9  12   4    0.95    0.64
   8  12   4    3.04    0.62
   7  12   4    0.31    0.37
   6  12   4   64.10    2.78
   5  12   4   -1.02    0.74
   4  12   4   -0.52    0.64
   4  12   4    1.04    0.67
   3  12   4    0.47    0.39
   3  12   4    0.29    0.53
   2  12   4    1.05    0.51
   2  12   4    1.08    0.53
  -1 -12  -4   -0.14    0.39
   1  12   4    0.13    0.45
   1  12   4    0.34    0.50
   0 -12  -4   98.28    4.54
   0  12   4   97.75    4.05
   0  12   4   92.20    4.72
   1 -12  -4    0.24    0.35
  -1  12   4   -0.24    0.49
  -1  12   4   -0.44    0.38
   2 -12  -4    5.42    0.58
  -2  12   4    5.43    0.85
  -2  12   4    4.50    0.69
   3 -12  -4   -0.22    0.44
  -3  12   4   -0.84    0.55
  -3  12   4    0.18    0.49
   4 -12  -4   50.54    2.76
  -4  12   4   53.31    2.01
  -4  12   4   50.72    2.85
  -4  12   4   52.17    3.02
   5 -12  -4   -0.08    0.57
  -5  12   4    0.16    0.35
  -5  12   4   -0.67    0.44
  -5  12   4    0.31    0.31
   6 -12  -4   -0.06    0.51
  -6  12   4    1.32    0.53
  -6  12   4   -0.08    0.44
   7 -12  -4    0.25    0.49
  -7  12   4   -0.36    0.66
   8 -12  -4    0.38    0.39
  -8  12   4   -0.70    0.42
   9 -12  -4   -1.11    0.64
  -9  12   4    0.56    0.56
 -10  12   4   13.03    1.29
 -12  12   4    6.18    0.97
  13  11   4    7.22    0.96
  12  11   4   -0.27    0.55
  11  11   4   15.91    1.20
  10  11   4    0.40    0.62
   9  11   4    3.13    0.69
   8  11   4    0.13    0.60
   7  11   4    1.82    0.77
   6  11   4    0.02    0.45
   5  11   4   14.79    1.43
   4  11   4   -0.31    0.73
   4  11   4    0.86    0.55
   3  11   4    1.41    0.45
   3  11   4    0.98    0.46
   2  11   4    0.71    0.53
   2  11   4    0.93    0.74
   1  11   4   42.99    1.94
   1  11   4   45.78    3.15
   0 -11  -4    0.06    0.44
   0 -11  -4    0.05    0.26
   0  11   4    0.62    0.66
   0  11   4   -0.26    0.44
   1 -11  -4   77.63    5.48
   1 -11  -4   82.77    4.09
  -1  11   4   82.51    2.57
  -1  11   4   82.87    3.52
   2 -11  -4   -0.01    0.31
  -2  11   4   -0.06    0.52
  -2  11   4    0.15    0.41
   3 -11  -4  140.81    7.99
  -3  11   4  139.80    2.89
  -3  11   4  140.09    6.24
   4 -11  -4    0.61    0.39
  -4  11   4    0.04    0.28
  -4  11   4    0.59    0.68
  -4  11   4   -0.27    0.58
  -5  11   4   11.78    0.81
  -5  11   4   10.89    0.89
  -5  11   4   10.66    0.84
   6 -11  -4   -0.49    0.52
  -6  11   4    0.61    0.52
  -6  11   4    0.09    0.48
  -6  11   4   -0.26    0.25
   7 -11  -4   11.55    0.94
  -7  11   4   10.01    1.05
   8 -11  -4    1.07    0.66
  -8  11   4   -0.68    0.57
   9 -11  -4    7.24    0.97
  10 -11  -4    1.45    0.66
 -10  11   4    0.75    0.58
 -11  11   4   -0.40    0.37
 -12  11   4   -0.37    0.57
 -13  11   4    2.15    0.62
  13  10   4    0.56    0.64
  12  10   4   -0.36    0.46
  11  10   4    0.11    0.68
  10  10   4    1.45    0.77
   9  10   4   -0.18    0.39
   8  10   4    2.53    0.75
   7  10   4    1.08    0.66
   6  10   4    6.41    0.58
   6  10   4    7.57    0.77
   5  10   4   -0.23    0.25
   5  10   4   -0.28    0.65
   4  10   4    0.15    0.41
   4  10   4    1.38    0.33
   3  10   4   -0.43    0.61
   3  10   4   -0.16    0.24
   3  10   4   -0.29    0.35
   2  10   4    0.41    0.44
   2  10   4   -0.51    0.36
   1  10   4   -0.24    0.62
   1  10   4    0.59    0.66
   0 -10  -4    0.04    0.24
   0  10   4   -0.28    0.56
   0  10   4   -0.33    0.67
   1 -10  -4    0.53    0.49
   1 -10  -4   -0.18    0.25
  -1  10   4   -0.24    0.64
  -1  10   4   -0.64    0.64
   2 -10  -4    3.38    0.54
  -2  10   4    4.84    0.71
  -2  10   4    4.60    0.63
  -3  10   4   -0.86    0.60
  -3  10   4   -0.48    0.38
   4 -10  -4    3.41    0.66
  -4  10   4    1.98    0.42
  -4  10   4    2.28    0.32
  -4  10   4    2.82    0.71
   5 -10  -4   -0.46    0.38
  -5  10   4    0.17    0.24
  -5  10   4   -0.17    0.57
  -5  10   4    0.12    0.70
   6 -10  -4    0.03    0.37
  -6  10   4   -0.45    0.55
  -6  10   4    0.15    0.21
  -6  10   4    0.40    0.47
   7 -10  -4    0.55    0.44
  -7  10   4    1.03    0.69
  -7  10   4    0.78    0.38
   8 -10  -4    0.81    0.59
  -8  10   4    0.43    0.45
   9 -10  -4   -0.76    0.66
  -9  10   4    0.25    0.57
  10 -10  -4    1.51    0.62
 -10  10   4    0.83    0.63
 -11  10   4    1.06    0.66
 -12  10   4    2.21    0.63
 -13  10   4   -0.50    0.53
  13   9   4    4.95    0.67
  12   9   4   -0.78    0.44
  11   9   4    6.68    0.94
   9   9   4    1.92    0.68
   8   9   4   -0.41    0.38
   8   9   4   -0.20    0.63
   7   9   4    1.21    0.43
   7   9   4    1.30    0.39
   6   9   4   -0.12    0.35
   6   9   4    0.04    0.63
   5   9   4    2.62    0.39
   5   9   4    2.66    0.74
   4   9   4    0.01    0.62
   4   9   4   -0.33    0.27
   3   9   4   -0.56    0.48
   3   9   4    0.65    0.52
   3   9   4    0.69    0.29
   2   9   4    1.82    0.64
   2   9   4    0.08    0.44
   1   9   4   38.54    1.67
   1   9   4   37.15    1.47
   0  -9  -4    0.28    0.23
   0   9   4    0.18    0.72
   0   9   4   -0.19    0.41
   1  -9  -4  166.68    7.32
   1  -9  -4  156.36   10.23
  -1   9   4  165.76    5.01
  -1   9   4  170.82    4.36
   2  -9  -4   -0.43    0.34
  -2   9   4   -0.46    0.49
  -2   9   4   -0.12    0.49
   3  -9  -4  248.28    9.39
  -3   9   4  258.00   11.10
  -3   9   4  251.81    6.63
   4  -9  -4    0.38    0.39
  -4   9   4   -0.26    0.26
   5  -9  -4   30.29    1.71
  -5   9   4   28.22    1.88
  -5   9   4   30.77    1.41
  -5   9   4   28.54    2.18
   6  -9  -4   -0.50    0.40
  -6   9   4    0.81    0.57
   7  -9  -4    3.82    0.68
  -7   9   4    3.87    0.64
  -7   9   4    3.41    0.71
   8  -9  -4    0.09    0.32
  -8   9   4   -0.01    0.56
  -8   9   4   -0.07    0.43
   9  -9  -4   11.23    1.31
  -9   9   4   14.02    1.11
  10  -9  -4    0.21    0.67
 -10   9   4   -0.59    0.49
 -11   9   4    2.55    0.61
 -12   9   4    0.89    0.70
 -13   9   4    0.78    0.53
  13   8   4    0.68    0.39
  12   8   4    7.25    0.94
  11   8   4   -1.07    0.69
  10   8   4   -0.01    0.48
   9   8   4    0.69    0.43
   9   8   4    0.15    0.63
   8   8   4    7.31    0.64
   8   8   4    6.25    0.79
   7   8   4    0.79    0.62
   6   8   4  111.43    4.43
   6   8   4  106.25    4.77
   5   8   4    0.18    0.41
   5   8   4   -0.39    0.33
   4   8   4    7.81    0.81
   4   8   4    6.09    0.49
   3   8   4   -0.45    0.63
   3   8   4    0.17    0.61
   3   8   4    0.07    0.32
   2   8   4   -0.89    0.66
   2   8   4    0.36    0.52
   2   8   4    0.04    0.29
  -1  -8  -4    0.16    0.21
   1   8   4   -0.03    0.50
   1   8   4    0.43    0.33
   0  -8  -4  100.39    6.99
   0   8   4  103.65    4.09
   0   8   4  103.02    2.72
   1  -8  -4   -0.14    0.28
  -1   8   4   -0.71    0.58
   2  -8  -4    3.99    0.48
   2  -8  -4    4.33    0.48
  -2   8   4    4.59    0.52
  -2   8   4    5.03    0.54
   3  -8  -4    0.89    0.52
  -3   8   4   -0.27    0.55
  -3   8   4   -0.39    0.37
   4  -8  -4   37.81    1.80
  -4   8   4   40.05    1.95
  -4   8   4   40.70    1.43
  -4   8   4   39.12    1.25
   5  -8  -4   -0.11    0.46
  -5   8   4    0.06    0.30
  -5   8   4    0.15    0.21
  -5   8   4    0.28    0.39
  -6   8   4    1.02    0.56
  -6   8   4    1.52    0.62
   7  -8  -4   -0.45    0.40
  -7   8   4   -0.81    0.46
  -7   8   4   -0.61    0.44
   8  -8  -4    1.04    0.48
  -8   8   4    0.01    0.58
   9  -8  -4   -0.34    0.33
  -9   8   4   -0.35    0.44
  10  -8  -4   21.70    1.45
 -10   8   4   21.58    1.32
  11  -8  -4   -0.21    0.56
 -11   8   4    0.99    0.53
 -12   8   4   18.78    1.39
 -13   8   4    0.31    0.47
  14   7   4   -0.43    0.76
  13   7   4   10.69    0.90
  12   7   4    0.76    0.62
  11   7   4    2.38    0.69
  10   7   4    0.41    0.60
   9   7   4    9.01    0.87
   8   7   4    0.22    0.64
   8   7   4    0.22    0.58
   7   7   4   17.28    1.21
   7   7   4   17.32    1.36
   6   7   4   -0.29    0.55
   6   7   4   -0.63    0.34
   5   7   4   -0.13    0.36
   4   7   4    0.49    0.65
   4   7   4   -0.55    0.39
   3   7   4    3.86    0.46
   3   7   4    4.14    0.55
   3   7   4    4.19    0.46
   2   7   4    0.20    0.57
   2   7   4   -0.65    0.54
   2   7   4    0.03    0.31
  -1  -7  -4    7.74    0.52
   1   7   4    9.27    0.59
   1   7   4    8.51    0.57
   1   7   4    7.99    0.50
   0  -7  -4    0.03    0.22
   0   7   4   -0.01    0.23
   0   7   4    0.27    0.33
   1  -7  -4    0.62    0.28
  -1   7   4    0.41    0.20
  -1   7   4    1.25    0.57
  -1   7   4    0.76    0.44
   2  -7  -4   -0.60    0.52
   2  -7  -4    0.49    0.38
  -2   7   4   -0.01    0.37
   3  -7  -4    9.91    0.61
   3  -7  -4    9.61    0.80
  -3   7   4   10.30    0.71
  -3   7   4    9.75    0.66
   4  -7  -4    0.34    0.48
  -4   7   4    0.17    0.38
  -4   7   4    0.17    0.19
  -4   7   4    0.30    0.46
   5  -7  -4   18.20    0.92
  -5   7   4   15.23    0.86
  -5   7   4   16.59    1.40
  -5   7   4   19.90    1.00
   6  -7  -4    0.76    0.40
  -6   7   4    0.61    0.44
  -6   7   4   -0.53    0.58
  -6   7   4    0.20    0.15
   7  -7  -4   -0.34    0.57
  -7   7   4    0.04    0.48
  -7   7   4   -0.48    0.56
   8  -7  -4   -0.13    0.55
  -8   7   4   -0.09    0.44
  -8   7   4    0.24    0.58
   9  -7  -4    8.77    0.77
  -9   7   4    9.04    0.75
  -9   7   4    6.52    0.82
  10  -7  -4   -0.26    0.51
 -10   7   4   -0.53    0.48
  11  -7  -4   14.47    1.38
 -11   7   4   17.99    1.13
 -12   7   4    0.52    0.49
  14   6   4    0.21    0.83
  13   6   4    0.32    0.53
  12   6   4   10.64    1.26
  11   6   4   -0.57    0.67
  10   6   4   27.66    1.39
   9   6   4    0.43    0.71
   8   6   4   25.99    1.26
   7   6   4   -0.42    0.58
   7   6   4   -0.05    0.45
   6   6   4   38.12    1.59
   6   6   4   40.06    1.86
   5   6   4    0.11    0.26
   5   6   4    0.48    0.54
   4   6   4   44.61    1.65
   4   6   4   47.61    1.86
   3   6   4    0.65    0.37
   3   6   4    0.84    0.57
   3   6   4    0.36    0.49
   2   6   4  155.92    7.11
   2   6   4  151.93    3.52
   2   6   4  148.80    8.22
  -1  -6  -4    0.16    0.28
   1   6   4   -0.63    0.51
   1   6   4   -0.38    0.43
   1   6   4   -0.36    0.28
   0  -6  -4   42.31    2.50
   0   6   4   44.07    1.49
   0   6   4   49.70    1.92
   0   6   4   46.05    1.56
   0   6   4   44.11    2.06
   1  -6  -4   -0.20    0.22
  -1   6   4   -0.60    0.33
  -1   6   4   -0.08    0.19
  -1   6   4   -0.08    0.46
   2  -6  -4   23.67    1.99
   2  -6  -4   23.80    1.03
  -2   6   4   24.93    1.36
  -2   6   4   25.14    1.14
  -2   6   4   24.40    1.06
   3  -6  -4    0.73    0.63
   3  -6  -4    0.47    0.48
  -3   6   4   -0.39    0.38
  -3   6   4    0.20    0.13
  -3   6   4   -0.21    0.56
   4  -6  -4   19.60    1.06
   4  -6  -4   20.60    1.22
  -4   6   4   20.54    1.23
  -4   6   4   19.96    0.91
  -4   6   4   21.33    1.28
  -5   6   4    0.02    0.11
  -5   6   4   -0.09    0.58
   6  -6  -4   34.15    1.25
  -6   6   4   34.91    1.19
  -6   6   4   36.42    2.40
   7  -6  -4    1.27    0.54
  -7   6   4    0.60    0.37
  -7   6   4    0.68    0.60
   8  -6  -4   57.97    3.31
  -8   6   4   59.52    1.65
  -8   6   4   58.42    2.10
   9  -6  -4   -0.49    0.37
  -9   6   4   -0.03    0.27
  10  -6  -4   30.51    2.17
 -10   6   4   28.03    1.11
  11  -6  -4   -0.52    0.64
 -11   6   4    0.38    0.40
 -12   6   4   10.51    0.75
  14   5   4    0.97    0.72
  13   5   4    2.60    0.71
  12   5   4    0.23    0.69
  11   5   4    1.82    0.49
  10   5   4    0.55    0.43
   9   5   4    4.38    0.85
   8   5   4    0.04    0.64
   7   5   4   14.19    1.01
   6   5   4   -0.04    0.37
   6   5   4   -0.13    0.49
   5   5   4    6.38    0.71
   5   5   4    5.81    0.66
   4   5   4    0.34    0.41
   4   5   4    0.45    0.41
   3   5   4   27.28    1.32
   3   5   4   27.36    0.94
   3   5   4   25.10    0.80
   2   5   4   -0.13    0.28
   2   5   4   -0.23    0.39
   2   5   4    0.24    0.33
   2   5   4   -0.05    0.34
  -1  -5  -4    5.26    0.48
   1   5   4    6.02    0.54
   1   5   4    6.18    0.43
   1   5   4    5.15    0.69
   1   5   4    5.48    0.51
   0  -5  -4   -0.31    0.28
   0   5   4   -0.37    0.28
   0   5   4   -0.18    0.47
   1  -5  -4   -0.11    0.30
   1  -5  -4   -0.17    0.28
  -1   5   4   -0.42    0.24
  -1   5   4   -0.07    0.20
  -1   5   4    0.25    0.28
  -2   5   4    0.14    0.43
  -2   5   4    0.39    0.34
   3  -5  -4   12.74    1.29
   3  -5  -4   16.05    0.83
  -3   5   4   15.92    0.89
  -3   5   4   14.48    0.97
  -3   5   4   14.93    0.73
   4  -5  -4    0.09    0.29
   4  -5  -4   -0.26    0.32
  -4   5   4   -0.42    0.37
  -4   5   4   -0.06    0.29
  -4   5   4    0.09    0.08
   5  -5  -4    3.36    0.61
  -5   5   4    2.24    0.40
  -5   5   4    2.65    0.58
   6  -5  -4    0.21    0.60
  -6   5   4    0.51    0.29
  -6   5   4    0.84    0.37
   7  -5  -4    6.24    0.60
  -7   5   4    7.02    0.77
  -7   5   4    5.45    0.53
   8  -5  -4   -0.79    0.52
  -8   5   4   -0.53    0.40
  -8   5   4   -0.01    0.41
   9  -5  -4    1.95    0.59
  -9   5   4    2.58    0.53
  10  -5  -4    0.24    0.65
 -10   5   4    0.17    0.37
  11  -5  -4    5.07    0.89
 -11   5   4    6.67    0.62
 -12   5   4    0.03    0.38
  14   4   4    4.48    0.83
  13   4   4    0.39    0.47
  12   4   4   -0.25    0.57
  11   4   4   -0.37    0.40
  10   4   4    8.53    0.85
   9   4   4    0.22    0.46
   8   4   4    1.50    0.32
   8   4   4    2.51    0.65
   7   4   4    0.21    0.38
   6   4   4  107.83    4.63
   5   4   4    1.00    0.55
   4   4   4    2.57    0.42
   4   4   4    3.04    0.59
   3   4   4    0.16    0.39
   3   4   4    0.73    0.38
   2   4   4   26.54    2.14
   2   4   4   29.11    1.26
   2   4   4   28.95    1.10
   2   4   4   28.20    1.16
  -1  -4  -4   -0.54    0.32
   1   4   4   -0.06    0.17
   1   4   4   -0.45    0.39
   0  -4  -4   23.26    1.26
   0   4   4   25.66    1.24
   0   4   4   24.12    1.02
   0   4   4   24.61    1.13
   0   4   4   23.80    1.08
   1  -4  -4   -0.44    0.31
   1  -4  -4    0.08    0.53
  -1   4   4   -0.24    0.17
  -1   4   4    0.38    0.32
  -1   4   4   -0.32    0.42
  -1   4   4   -0.35    0.31
   2  -4  -4  164.80    4.84
  -2   4   4  158.53    3.68
  -2   4   4  161.07    5.20
  -2   4   4  154.51    4.98
   3  -4  -4   -0.06    0.49
   3  -4  -4   -0.07    0.42
  -3   4   4    0.11    0.08
  -3   4   4   -0.57    0.42
  -3   4   4    0.11    0.35
   4  -4  -4    0.32    0.36
   4  -4  -4    0.64    0.49
  -4   4   4    0.39    0.52
  -4   4   4    0.88    0.32
   5  -4  -4    0.38    0.49
   5  -4  -4   -0.64    0.52
  -5   4   4    0.18    0.36
  -5   4   4    0.52    0.34
   6  -4  -4    9.01    0.72
  -6   4   4   11.28    0.80
  -6   4   4   10.96    0.65
   7  -4  -4   -0.34    0.67
  -7   4   4    0.26    0.51
  -7   4   4    0.39    0.37
   8  -4  -4    0.57    0.39
  -8   4   4    0.48    0.40
   9  -4  -4    0.08    0.56
  10  -4  -4   19.29    1.14
 -10   4   4   18.23    1.14
  11  -4  -4    0.17    0.38
 -11   4   4    0.78    0.36
  12  -4  -4   11.64    1.33
  14   3   4    0.03    0.67
  13   3   4    1.01    0.63
  12   3   4   -0.08    0.59
  11   3   4    1.41    0.70
  10   3   4    0.59    0.72
   9   3   4   12.30    0.80
   8   3   4    0.34    0.61
   8   3   4    0.02    0.25
   7   3   4   15.31    0.92
   7   3   4   13.81    1.10
  -6  -3  -4   -0.14    0.52
   6   3   4   -0.72    0.50
  -5  -3  -4    0.87    0.68
   5   3   4    1.02    0.37
   5   3   4    0.46    0.44
   4   3   4   -0.23    0.40
   4   3   4    0.88    0.51
  -3  -3  -4    7.44    0.52
   3   3   4    8.17    0.49
   3   3   4    7.59    0.50
   3   3   4    8.55    0.73
   2   3   4   -0.68    0.42
   2   3   4   -0.31    0.25
   2   3   4   -0.21    0.37
  -1  -3  -4    3.85    0.40
   1   3   4    4.16    0.47
   1   3   4    4.29    0.38
   1   3   4    3.75    0.52
   1   3   4    3.97    0.38
   0  -3  -4   -0.18    0.33
   0   3   4    0.07    0.21
   0   3   4   -0.19    0.43
   0   3   4   -0.19    0.25
   0   3   4    0.18    0.40
   1  -3  -4  327.60   15.97
   1  -3  -4  314.31   12.86
  -1   3   4  317.66   13.44
  -1   3   4  320.01    9.15
  -1   3   4  319.73   11.58
  -1   3   4  317.72   11.61
  -2   3   4   -0.14    0.12
  -2   3   4   -0.28    0.28
  -2   3   4   -0.30    0.29
   3  -3  -4  539.71   21.86
   3  -3  -4  554.57   14.79
  -3   3   4  546.06   15.20
  -3   3   4  535.70   14.79
   4  -3  -4    0.87    0.54
   4  -3  -4    0.01    0.29
  -4   3   4    0.33    0.47
   5  -3  -4    8.74    1.00
   5  -3  -4    9.05    0.77
  -5   3   4   10.76    0.76
  -5   3   4    9.17    0.47
  -6   3   4    0.49    0.38
  -6   3   4    0.32    0.31
   7  -3  -4    0.70    0.57
  -7   3   4    0.75    0.48
  -8   3   4   -0.35    0.32
   9  -3  -4   24.44    1.57
  -9   3   4   21.94    1.57
  -9   3   4   22.68    1.24
  10  -3  -4   -0.77    0.56
 -10   3   4    0.24    0.45
 -10   3   4    0.18    0.33
  11  -3  -4   15.27    1.18
 -11   3   4   14.94    1.69
  12  -3  -4   -0.87    0.58
  14   2   4   -0.22    0.51
  13   2   4    0.26    0.45
  12   2   4   22.87    1.54
 -11  -2  -4   -0.15    0.60
  11   2   4   -0.18    0.63
 -10  -2  -4   21.81    1.91
  10   2   4   19.32    1.47
  -9  -2  -4    0.34    0.57
  -9  -2  -4   -0.80    0.68
   9   2   4   -0.47    0.59
   9   2   4   -0.04    0.25
  -8  -2  -4   29.61    1.17
  -8  -2  -4   29.88    1.63
   8   2   4   28.22    1.58
   8   2   4   27.43    1.89
  -7  -2  -4   -0.28    0.62
   7   2   4    0.15    0.49
  -6  -2  -4  152.86    3.95
   6   2   4  145.32    6.97
   6   2   4  144.54    4.34
  -5  -2  -4   -0.38    0.64
   5   2   4    0.13    0.30
  -4  -2  -4    4.27    0.67
   4   2   4    5.72    0.55
   4   2   4    4.63    0.60
  -3  -2  -4   -0.22    0.51
   3   2   4   -0.04    0.27
   3   2   4    0.14    0.43
   3   2   4    0.00    0.25
   3   2   4    0.17    0.33
  -2  -2  -4  335.48   16.41
   2   2   4  310.37    9.68
   2   2   4  319.49   13.86
   2   2   4  315.56   15.29
   2   2   4  320.03   10.77
  -1  -2  -4    0.09    0.23
  -1  -2  -4   -0.44    0.36
   1   2   4   -0.50    0.31
   1   2   4   -0.37    0.36
   0  -2  -4   83.80    3.14
   0  -2  -4   87.82    3.22
   0  -2  -4   89.76    4.66
   0   2   4   84.35    3.29
   0   2   4   83.51    2.59
   0   2   4   87.83    3.70
   0   2   4   86.46    3.49
   1  -2  -4    0.44    0.33
   1  -2  -4   -0.31    0.30
  -1   2   4   -0.12    0.18
  -1   2   4   -0.28    0.28
  -1   2   4   -0.29    0.28
  -1   2   4    0.09    0.38
   2  -2  -4    5.51    0.38
   2  -2  -4    6.33    0.56
  -2   2   4    6.23    0.27
  -2   2   4    5.52    0.38
  -2   2   4    5.12    0.54
   3  -2  -4   -0.14    0.34
   3  -2  -4   -0.17    0.36
  -3   2   4    0.11    0.22
  -3   2   4    0.30    0.30
   4  -2  -4    2.99    0.48
   4  -2  -4    2.95    0.48
  -4   2   4    2.43    0.26
  -4   2   4    2.63    0.51
   5  -2  -4   -0.51    0.48
   5  -2  -4    0.07    0.49
  -5   2   4    0.14    0.45
  -5   2   4   -0.29    0.33
   6  -2  -4   60.76    1.85
  -6   2   4   65.03    2.38
  -6   2   4   60.52    2.61
   7  -2  -4   -0.47    0.34
  -7   2   4   -0.18    0.29
  -7   2   4    0.41    0.64
   8  -2  -4   15.74    1.00
  -8   2   4   13.41    0.85
  -8   2   4   16.26    1.27
   9  -2  -4   -0.08    0.35
  -9   2   4    0.21    0.34
  -9   2   4   -0.26    0.28
  10  -2  -4   32.40    1.74
 -10   2   4   28.59    2.80
 -10   2   4   33.30    1.63
  11  -2  -4   -0.01    0.62
 -11   2   4   -0.06    0.33
  12  -2  -4   28.34    1.69
  14   1   4   -0.66    0.53
 -13  -1  -4    2.01    0.84
  13   1   4    0.06    0.71
 -12  -1  -4    0.08    0.76
  12   1   4   -0.16    0.64
 -11  -1  -4   86.64    3.83
  11   1   4   83.60    3.92
 -10  -1  -4    0.33    0.80
 -10  -1  -4   -0.65    0.52
  10   1   4    0.83    0.71
  -9  -1  -4   -0.14    0.87
  -9  -1  -4   -0.32    0.54
   9   1   4   -0.38    0.57
   9   1   4   -0.02    0.22
  -8  -1  -4   -0.11    0.54
  -8  -1  -4    0.76    0.72
   8   1   4   -0.08    0.24
  -7  -1  -4   54.52    1.87
  -7  -1  -4   56.30    2.18
   7   1   4   53.67    2.69
   7   1   4   51.25    1.78
  -6  -1  -4   -0.34    0.74
  -6  -1  -4   -0.27    0.57
   6   1   4   -0.05    0.21
   6   1   4    0.40    0.48
  -5  -1  -4   69.64    1.89
  -5  -1  -4   73.14    3.23
   5   1   4   68.04    2.25
   5   1   4   70.01    2.58
  -4  -1  -4    0.42    0.35
  -4  -1  -4   -0.35    0.57
   4   1   4   -0.44    0.38
   4   1   4   -0.27    0.26
  -3  -1  -4  254.69   10.71
   3   1   4  241.90   12.97
   3   1   4  247.18    9.43
   3   1   4  252.93    7.41
   3   1   4  245.36    9.00
  -2  -1  -4    0.07    0.57
   2   1   4   -0.45    0.45
   2   1   4    0.26    0.27
   2   1   4   -0.11    0.32
  -1  -1  -4  502.27   27.98
  -1  -1  -4  466.80   22.73
   1   1   4  507.62   18.42
   1   1   4  488.83   16.24
   1   1   4  503.05   20.71
   1   1   4  504.39   19.28
   0  -1  -4   -0.33    0.23
   0  -1  -4   -0.65    0.34
   0  -1  -4   -0.68    0.39
   0   1   4    0.00    0.49
   0   1   4   -0.11    0.30
   0   1   4   -0.42    0.26
   0   1   4   -0.06    0.31
   1  -1  -4    1.10    0.31
   1  -1  -4    1.78    0.39
   1  -1  -4    0.96    0.29
  -1   1   4    1.44    0.27
  -1   1   4    1.34    0.21
  -1   1   4    1.40    0.47
  -1   1   4    1.05    0.39
   2  -1  -4   -0.39    0.46
   2  -1  -4    0.14    0.35
   2  -1  -4   -0.25    0.19
  -2   1   4    0.01    0.09
  -2   1   4   -0.20    0.19
   3  -1  -4   -0.20    0.45
   3  -1  -4    0.70    0.48
   3  -1  -4    0.44    0.19
  -3   1   4    0.40    0.16
  -3   1   4   -0.24    0.38
   4  -1  -4   -0.17    0.43
   4  -1  -4   -0.29    0.46
  -4   1   4   -0.06    0.43
  -4   1   4   -0.07    0.16
   5  -1  -4   25.09    0.98
   5  -1  -4   25.89    1.51
  -5   1   4   24.75    0.73
  -5   1   4   26.00    1.09
   6  -1  -4   -0.50    0.30
   6  -1  -4    0.17    0.25
  -6   1   4   -0.19    0.50
  -6   1   4    0.04    0.20
   7  -1  -4  184.93    5.98
  -7   1   4  177.08    7.96
  -7   1   4  188.06    6.17
   8  -1  -4   -0.35    0.30
  -8   1   4    0.03    0.40
  -8   1   4    0.06    0.25
   9  -1  -4    7.51    0.64
  -9   1   4    7.51    0.54
  -9   1   4    8.24    0.74
  10  -1  -4    0.80    0.58
 -10   1   4    0.50    0.37
 -10   1   4    0.82    0.37
  11  -1  -4   24.11    1.31
  12  -1  -4   -0.99    0.59
 -15   0  -4    0.24    0.60
 -14   0  -4    3.27    0.78
  14   0   4    3.43    0.79
 -13   0  -4   -0.55    0.75
  13   0   4    0.29    0.71
 -12   0  -4   34.99    2.21
 -12   0  -4   29.59    3.73
  12   0   4   32.44    1.88
 -11   0  -4    0.82    0.95
  11   0   4   -0.20    0.76
 -10   0  -4  258.21   12.59
 -10   0  -4  263.95   13.50
  10   0   4  259.66   12.52
  -9   0  -4    0.14    0.72
  -9   0  -4    0.51    0.49
   9   0   4   -0.44    0.59
   9   0   4   -0.02    0.24
  -8   0  -4   93.02    2.71
  -8   0  -4   95.14    3.14
   8   0   4   87.52    5.54
   8   0   4   96.40    2.98
  -7   0  -4    0.20    0.77
  -7   0  -4    0.29    0.63
   7   0   4    0.33    0.57
   7   0   4   -0.01    0.26
  -6   0  -4  186.26    5.36
  -6   0  -4  193.45   10.92
   6   0   4  192.59    6.06
   6   0   4  182.68    6.57
  -5   0  -4   -0.74    0.62
  -5   0  -4   -0.54    0.52
   5   0   4   -0.40    0.45
  -4   0  -4  276.98   12.49
  -4   0  -4  273.48   14.44
   4   0   4  275.90   12.09
   4   0   4  268.88   11.04
   4   0   4  258.99    9.78
  -3   0  -4   -0.16    0.45
  -3   0  -4   -0.51    0.56
   3   0   4   -0.22    0.19
   3   0   4    0.53    0.31
   3   0   4   -0.06    0.18
   3   0   4   -0.45    0.43
  -1   0  -4   -0.38    0.50
   1   0   4   -0.29    0.16
   1   0   4    0.08    0.29
   1   0   4    0.11    0.19
   1   0   4   -0.04    0.20
   0   0  -4   20.62    0.92
   0   0  -4   19.81    0.85
   0   0  -4   19.97    1.15
   0   0   4   20.04    0.96
   0   0   4   19.33    0.85
   0   0   4   19.73    0.71
   0   0   4   20.32    1.00
   1   0  -4   -0.41    0.24
   1   0  -4    0.22    0.35
   1   0  -4   -0.22    0.14
  -1   0   4   -0.17    0.16
  -1   0   4   -0.33    0.24
  -1   0   4   -0.39    0.31
   2   0  -4   50.33    1.39
   2   0  -4   47.21    2.02
   2   0  -4   46.31    2.20
   2   0  -4   49.80    2.25
  -2   0   4   46.83    1.24
  -2   0   4   49.14    1.76
  -2   0   4   48.57    1.59
   3   0  -4   -0.76    0.29
   3   0  -4   -0.26    0.39
   3   0  -4   -0.27    0.09
   4   0  -4   55.21    2.34
   4   0  -4   51.51    2.49
   4   0  -4   54.45    2.39
  -4   0   4   55.99    2.27
  -4   0   4   50.99    1.27
   5   0  -4    0.01    0.48
   5   0  -4    0.23    0.36
   5   0  -4   -0.08    0.10
  -5   0   4   -0.08    0.15
  -5   0   4    0.21    0.47
   6   0  -4  432.75   27.12
   6   0  -4  432.63   12.74
  -6   0   4  430.74   13.81
  -6   0   4  430.11   13.21
  -7   0   4    0.05    0.33
   8   0  -4  359.61   15.22
  -8   0   4  380.25   17.18
   9   0  -4   -0.49    0.50
  -9   0   4    0.04    0.27
  -9   0   4    0.67    0.51
  10   0  -4  114.43    5.40
 -10   0   4  105.44    5.57
  11   0  -4   -0.42    0.51
  12   0  -4   23.12    1.29
 -15   1  -4   -0.58    0.52
 -14   1  -4   -0.82    0.66
 -13   1  -4    1.52    0.50
  13  -1   4    0.66    0.64
 -12   1  -4   -0.72    0.49
 -12   1  -4   -0.53    0.71
 -11   1  -4   91.50    6.23
 -11   1  -4   82.13    5.09
  11  -1   4   79.98    3.93
 -10   1  -4    0.25    0.58
 -10   1  -4    0.60    0.86
  10  -1   4   -0.45    0.41
  -9   1  -4    1.10    0.87
  -9   1  -4    0.48    0.77
  -8   1  -4    0.78    0.76
  -8   1  -4    1.49    0.50
  -7   1  -4   56.89    2.50
  -7   1  -4   55.46    3.33
   7  -1   4   55.92    1.82
   7  -1   4   53.83    2.30
  -6   1  -4    0.86    0.56
  -6   1  -4   -0.44    0.46
   6  -1   4    0.15    0.31
   6  -1   4    0.05    0.21
  -5   1  -4   72.75    3.08
  -5   1  -4   70.24    2.92
   5  -1   4   71.35    2.48
   5  -1   4   72.09    1.80
  -4   1  -4   -0.17    0.29
  -4   1  -4    0.32    0.53
   4  -1   4    0.04    0.27
   4  -1   4    0.06    0.13
  -3   1  -4  244.66    8.98
  -3   1  -4  258.35   14.25
   3  -1   4  256.68   10.86
   3  -1   4  255.50    9.63
   3  -1   4  238.43    7.78
  -2   1  -4    0.03    0.38
  -2   1  -4   -0.61    0.63
   2  -1   4   -0.72    0.39
   2  -1   4   -0.13    0.30
   2  -1   4   -0.49    0.29
  -1   1  -4  515.07   12.16
   1  -1   4  514.95   19.63
   1  -1   4  507.98   22.04
   1  -1   4  485.35   16.32
   0   1  -4   -0.33    0.31
   0   1  -4   -0.15    0.24
   0   1  -4   -0.37    0.32
   0  -1   4   -0.02    0.16
   0  -1   4    0.21    0.20
   1   1  -4    1.42    0.26
   1   1  -4    1.38    0.18
   1   1  -4    0.93    0.32
  -1  -1   4    1.60    0.47
  -1  -1   4    1.50    0.29
  -1  -1   4    1.26    0.20
  -1  -1   4    1.16    0.19
  -1  -1   4    1.33    0.16
   2   1  -4    0.28    0.33
   2   1  -4    0.02    0.12
   2   1  -4   -0.06    0.23
  -2  -1   4   -0.39    0.32
  -2  -1   4   -0.15    0.12
  -2  -1   4   -0.04    0.09
  -2  -1   4   -0.61    0.45
   3   1  -4    0.58    0.12
   3   1  -4    0.62    0.23
  -3  -1   4    0.86    0.38
  -3  -1   4    0.46    0.13
   4   1  -4    0.00    0.11
   4   1  -4    0.05    0.23
   4   1  -4   -0.12    0.11
   4   1  -4   -0.26    0.23
  -4  -1   4   -0.21    0.24
  -4  -1   4    0.12    0.11
   5   1  -4   25.42    1.12
   5   1  -4   22.99    1.32
   5   1  -4   23.80    2.20
   5   1  -4   25.66    0.92
   5   1  -4   22.77    0.72
  -5  -1   4   23.87    1.21
  -5  -1   4   26.68    1.18
   6   1  -4   -0.12    0.31
   6   1  -4   -0.14    0.12
   6   1  -4   -0.03    0.07
   6   1  -4    0.26    0.49
  -6  -1   4   -0.18    0.23
  -6  -1   4    0.23    0.38
   7   1  -4  182.27   10.42
   7   1  -4  192.56    7.96
  -7  -1   4  180.25    8.88
  -7  -1   4  186.78    6.16
   8   1  -4    0.40    0.56
  -8  -1   4    0.18    0.55
   9   1  -4    7.96    0.62
  -9  -1   4    7.32    0.52
  10   1  -4   -0.53    0.49
  11   1  -4   21.16    1.52
  12   1  -4   -0.05    0.51
 -15   2  -4    0.83    0.56
 -14   2  -4    2.04    0.78
  14  -2   4    0.16    0.54
 -13   2  -4    0.84    0.81
  13  -2   4   -0.35    0.47
 -12   2  -4   19.45    1.69
 -12   2  -4   19.48    1.78
  12  -2   4   21.54    1.66
 -11   2  -4    0.07    0.46
  11  -2   4    0.66    0.39
 -10   2  -4   20.34    1.28
 -10   2  -4   20.45    1.26
  10  -2   4   20.99    1.25
  -9   2  -4    0.19    0.78
  -9   2  -4   -0.12    0.64
   9  -2   4    0.88    0.63
  -8   2  -4   28.52    2.39
  -8   2  -4   28.45    1.36
   8  -2   4   28.85    2.36
   8  -2   4   30.34    1.39
  -7   2  -4    0.05    0.68
  -7   2  -4    0.17    0.43
   7  -2   4    0.50    0.19
  -6   2  -4  145.29    8.03
  -6   2  -4  146.83    6.81
   6  -2   4  151.21    5.81
  -5   2  -4    0.56    0.54
  -5   2  -4    0.23    0.32
   5  -2   4   -0.01    0.13
  -4   2  -4    5.23    0.72
  -4   2  -4    5.35    0.62
   4  -2   4    5.25    0.56
  -3   2  -4   -0.27    0.25
  -3   2  -4    0.52    0.56
   3  -2   4    0.16    0.60
   3  -2   4   -0.18    0.28
  -2   2  -4  315.72    9.81
  -2   2  -4  312.17   10.00
   2  -2   4  299.05   12.48
   2  -2   4  307.60    8.17
   2  -2   4  320.03   13.59
  -1   2  -4   -0.66    0.39
   1  -2   4    0.17    0.24
   1  -2   4    0.39    0.29
   0   2  -4   84.19    2.18
   0   2  -4   88.16    3.70
   0   2  -4   82.39    2.84
   0  -2   4   85.44    3.79
   0  -2   4   87.47    3.44
   0  -2   4   81.70    3.41
   0  -2   4   83.14    3.55
   1   2  -4   -0.47    0.29
   1   2  -4    0.22    0.25
   1   2  -4   -0.30    0.30
  -1  -2   4   -0.13    0.14
  -1  -2   4    0.23    0.20
  -1  -2   4   -0.08    0.21
  -1  -2   4   -0.04    0.25
   2   2  -4    5.83    0.40
   2   2  -4    6.03    0.49
   2   2  -4    4.86    0.46
  -2  -2   4    6.15    0.46
  -2  -2   4    6.74    0.58
  -2  -2   4    5.92    0.30
   3   2  -4   -0.01    0.20
   3   2  -4   -0.03    0.07
   3   2  -4    0.16    0.25
  -3  -2   4    0.08    0.32
   4   2  -4    2.76    0.42
   4   2  -4    2.53    0.36
   4   2  -4    3.27    0.27
   4   2  -4    2.62    0.18
  -4  -2   4    2.54    0.46
   5   2  -4   -0.38    0.25
   5   2  -4   -0.36    0.38
   5   2  -4    0.27    0.17
   5   2  -4   -0.15    0.12
   5   2  -4    0.00    0.09
  -5  -2   4    0.70    0.44
   6   2  -4   57.78    3.68
   6   2  -4   62.49    2.51
   6   2  -4   61.93    2.05
   6   2  -4   57.41    3.91
   6   2  -4   64.26    2.91
  -6  -2   4   61.39    3.58
  -6  -2   4   66.81    1.70
   7   2  -4    0.17    0.15
   7   2  -4    0.14    0.33
  -7  -2   4   -0.12    0.17
   8   2  -4   13.86    0.78
  -8  -2   4   14.01    0.80
  10   2  -4   28.51    1.61
  11   2  -4    0.41    0.38
  12   2  -4   31.54    2.77
  13   2  -4    0.46    0.62
 -14   3  -4   -0.98    0.76
  14  -3   4    0.94    0.59
 -13   3  -4    3.37    0.90
  13  -3   4    3.17    0.70
 -12   3  -4    1.60    0.84
 -12   3  -4    0.39    0.67
  12  -3   4    0.66    0.61
 -11   3  -4    0.51    0.74
 -11   3  -4    1.13    0.75
  11  -3   4   -0.48    0.67
 -10   3  -4   -0.98    0.56
 -10   3  -4    0.37    0.68
  -9   3  -4   12.29    0.93
  -9   3  -4   11.25    1.18
  -8   3  -4   -1.08    0.67
  -8   3  -4    1.24    0.82
   8  -3   4   -0.06    0.21
  -7   3  -4   16.59    1.40
  -7   3  -4   13.23    0.98
   7  -3   4   14.02    0.94
  -6   3  -4    0.20    0.57
  -6   3  -4   -0.10    0.51
   6  -3   4   -0.02    0.16
  -5   3  -4    0.25    0.56
  -5   3  -4    0.60    0.43
   5  -3   4    0.11    0.13
  -4   3  -4   -0.06    0.39
  -4   3  -4   -0.23    0.58
  -3   3  -4    7.15    0.55
  -3   3  -4    9.46    0.80
   3  -3   4    8.65    0.53
  -2   3  -4    0.26    0.35
  -2   3  -4    0.01    0.31
   2  -3   4   -0.04    0.23
   2  -3   4    0.19    0.31
   2  -3   4    0.38    0.48
  -1   3  -4    3.59    0.55
  -1   3  -4    4.12    0.34
   1  -3   4    3.20    0.34
   1  -3   4    3.91    0.64
   1  -3   4    4.42    0.35
   0   3  -4    0.01    0.37
   0   3  -4   -0.36    0.42
   0  -3   4   -0.19    0.12
   0  -3   4    0.15    0.19
   1   3  -4  329.33   13.55
   1   3  -4  312.11   15.24
   1   3  -4  325.65   10.35
  -1  -3   4  318.79   11.59
  -1  -3   4  310.11   10.45
  -1  -3   4  303.52   12.55
   2   3  -4   -0.06    0.23
   2   3  -4    0.43    0.28
  -2  -3   4   -0.04    0.50
   3   3  -4  555.35   21.77
   3   3  -4  545.24   22.12
   4   3  -4   -0.09    0.38
   4   3  -4    0.12    0.21
   5   3  -4   10.01    0.61
   5   3  -4   10.14    0.46
   5   3  -4    9.68    0.66
   6   3  -4    0.08    0.12
   6   3  -4    0.10    0.42
   6   3  -4    0.11    0.15
   7   3  -4    0.60    0.30
   7   3  -4    0.23    0.42
   7   3  -4    0.13    0.15
   8   3  -4    0.09    0.46
   8   3  -4   -0.17    0.15
   9   3  -4   23.00    1.23
  10   3  -4    0.78    0.52
  11   3  -4   15.18    1.28
  12   3  -4   -0.39    0.50
  13   3  -4    1.09    0.44
 -14   4  -4    3.11    0.85
  14  -4   4    2.81    0.76
  13  -4   4   -0.17    0.59
 -12   4  -4    0.61    0.60
 -12   4  -4   -0.28    0.78
  12  -4   4   -0.36    0.51
 -11   4  -4   -0.44    0.77
 -11   4  -4   -0.20    0.73
 -10   4  -4    8.36    1.14
 -10   4  -4    8.09    0.75
  -9   4  -4    0.11    0.77
  -9   4  -4    0.97    0.52
  -8   4  -4    3.39    0.70
  -8   4  -4    2.57    0.86
   8  -4   4    2.15    0.25
  -7   4  -4   -0.25    0.59
  -7   4  -4    0.68    0.56
   7  -4   4   -0.16    0.21
  -6   4  -4  107.82    4.63
  -6   4  -4  108.14    6.11
   6  -4   4  108.74    6.01
  -5   4  -4   -0.22    0.49
  -5   4  -4   -0.63    0.49
  -4   4  -4    0.78    0.53
  -4   4  -4    1.47    0.72
  -3   4  -4   -0.13    0.56
  -3   4  -4   -0.58    0.38
   3  -4   4    0.08    0.42
  -2   4  -4   27.31    1.21
  -2   4  -4   30.68    1.54
   2  -4   4   29.56    1.23
  -1   4  -4    0.15    0.21
  -1   4  -4   -0.21    0.44
   1  -4   4   -0.10    0.24
   1  -4   4   -0.34    0.28
   0   4  -4   24.61    0.95
   0   4  -4   24.31    0.83
   0   4  -4   22.33    0.97
   0  -4   4   24.33    1.10
   0  -4   4   22.10    1.17
   0  -4   4   23.68    1.62
   0  -4   4   22.25    1.16
   1   4  -4    0.11    0.31
   1   4  -4   -0.09    0.22
  -1  -4   4   -0.38    0.42
  -1  -4   4   -0.01    0.10
  -1  -4   4   -0.03    0.07
   2   4  -4  169.96    4.81
   2   4  -4  163.18    5.32
  -2  -4   4  159.91    5.66
   3   4  -4   -0.12    0.20
   3   4  -4   -0.04    0.25
   3   4  -4   -0.34    0.28
   4   4  -4    0.53    0.34
   4   4  -4    0.52    0.26
   4   4  -4    0.45    0.39
   5   4  -4    0.06    0.22
   5   4  -4   -0.26    0.35
   5   4  -4    0.93    0.39
   6   4  -4   10.27    0.63
   6   4  -4    7.60    0.26
   6   4  -4    9.25    0.27
   7   4  -4   -0.01    0.43
   7   4  -4   -0.13    0.09
   8   4  -4    0.50    0.41
   9   4  -4    0.40    0.51
  10   4  -4   19.42    1.38
  11   4  -4   -0.05    0.42
  12   4  -4   13.34    1.27
  13   4  -4    0.06    0.44
 -14   5  -4    1.32    0.66
  14  -5   4    0.40    0.58
 -13   5  -4    1.97    0.61
  13  -5   4    2.47    0.71
 -12   5  -4   -0.66    0.70
 -12   5  -4    0.43    0.51
 -11   5  -4    1.02    0.69
 -11   5  -4    1.05    0.82
 -10   5  -4   -1.11    0.79
 -10   5  -4    0.92    0.71
  -9   5  -4    3.47    0.92
  -9   5  -4    3.67    0.75
  -8   5  -4   -0.64    0.80
  -7   5  -4   12.87    1.01
  -7   5  -4   14.55    0.94
   7  -5   4   12.83    0.78
  -6   5  -4    0.69    0.50
  -6   5  -4    0.44    0.55
  -5   5  -4    5.74    0.64
  -5   5  -4    7.21    0.95
  -4   5  -4   -0.42    0.42
  -4   5  -4    0.59    0.71
  -3   5  -4   26.16    1.05
  -3   5  -4   25.35    0.81
   3  -5   4   24.53    1.10
  -2   5  -4   -0.26    0.30
  -2   5  -4    0.11    0.36
   2  -5   4    0.07    0.43
  -1   5  -4    5.96    0.33
  -1   5  -4    5.25    0.58
  -1   5  -4    5.95    0.37
   1  -5   4    6.00    0.77
   0   5  -4    0.46    0.19
   0   5  -4    0.12    0.14
   0   5  -4   -0.51    0.49
   0  -5   4    0.23    0.21
   1   5  -4   -0.18    0.24
   1   5  -4   -0.54    0.34
   1   5  -4    0.03    0.12
   1   5  -4   -0.31    0.32
  -1  -5   4    0.06    0.09
  -1  -5   4   -0.21    0.41
  -1  -5   4   -0.07    0.10
   2   5  -4   -0.33    0.27
   2   5  -4    0.37    0.30
  -2  -5   4   -0.50    0.38
   3   5  -4   13.76    0.58
   3   5  -4   15.72    0.67
   3   5  -4   15.09    0.82
   4   5  -4   -0.42    0.26
   4   5  -4   -0.09    0.26
   4   5  -4    0.15    0.23
   5   5  -4    1.79    0.31
   5   5  -4    2.66    0.27
   6   5  -4    0.16    0.33
   7   5  -4    6.82    0.56
   8   5  -4    0.14    0.28
   9   5  -4    2.14    0.55
  10   5  -4    0.45    0.29
  11   5  -4    5.03    0.52
  12   5  -4   -0.40    0.30
 -14   6  -4    0.62    0.80
  14  -6   4    1.31    0.83
 -13   6  -4    1.86    0.83
 -12   6  -4   11.94    0.83
 -11   6  -4    1.42    0.90
 -10   6  -4   20.68    1.82
 -10   6  -4   26.41    1.60
  -9   6  -4    0.17    0.47
  -9   6  -4    0.50    0.52
  -8   6  -4   24.93    1.79
  -8   6  -4   26.59    1.59
  -7   6  -4    0.99    0.80
   7  -6   4   -0.24    0.20
  -6   6  -4   38.54    1.69
  -6   6  -4   36.84    1.74
  -5   6  -4   -0.16    0.52
  -5   6  -4   -0.17    0.48
  -4   6  -4   44.89    1.34
  -4   6  -4   45.12    2.28
  -3   6  -4   -0.34    0.41
   3  -6   4   -0.09    0.37
  -2   6  -4  131.78    2.99
  -2   6  -4  119.96    3.33
  -2   6  -4  142.79    4.28
  -2   6  -4  147.20    6.77
   2  -6   4  143.18    4.13
  -1   6  -4   -0.08    0.32
  -1   6  -4    0.01    0.24
  -1   6  -4   -0.12    0.15
   1  -6   4   -0.54    0.41
   0   6  -4   45.42    2.53
   0   6  -4   44.74    1.58
   0   6  -4   42.24    1.27
   0  -6   4   43.94    1.78
   1   6  -4   -0.11    0.16
   1   6  -4    0.05    0.20
  -1  -6   4    0.10    0.08
  -1  -6   4   -0.09    0.36
   2   6  -4   25.35    0.94
   2   6  -4   23.42    0.92
  -2  -6   4   23.82    0.86
   3   6  -4    0.09    0.37
   3   6  -4   -0.10    0.24
   3   6  -4   -0.31    0.28
   4   6  -4   21.59    0.87
   4   6  -4   18.30    1.26
   4   6  -4   19.57    0.61
   5   6  -4   -0.17    0.34
   5   6  -4    0.63    0.33
   6   6  -4   35.40    2.03
   7   6  -4   -0.36    0.36
   8   6  -4   55.56    2.12
   9   6  -4    0.04    0.35
  10   6  -4   28.22    1.32
  11   6  -4    0.46    0.39
 -14   7  -4    0.49    0.53
 -13   7  -4    9.50    1.38
 -12   7  -4    0.99    0.57
 -11   7  -4    1.76    0.86
 -11   7  -4    2.46    0.87
 -10   7  -4    0.20    0.52
 -10   7  -4    0.86    0.74
  -9   7  -4    6.24    0.93
  -9   7  -4    8.23    0.98
  -8   7  -4   -0.63    0.40
  -8   7  -4   -1.18    0.84
  -7   7  -4   13.74    1.08
  -7   7  -4   16.19    1.12
  -6   7  -4    0.21    0.52
  -6   7  -4    0.75    0.64
  -5   7  -4    0.33    0.52
  -5   7  -4    0.28    0.49
  -4   7  -4   -0.14    0.09
  -4   7  -4   -0.30    0.47
  -3   7  -4    4.78    0.52
  -3   7  -4    4.94    0.68
   3  -7   4    5.42    0.52
  -2   7  -4   -0.04    0.16
  -2   7  -4   -0.39    0.32
  -2   7  -4   -0.50    0.52
  -2   7  -4   -0.04    0.26
   2  -7   4   -0.31    0.43
  -1   7  -4    7.39    0.69
  -1   7  -4    8.41    0.43
  -1   7  -4    8.30    0.48
  -1   7  -4    7.87    0.52
   1  -7   4    9.31    0.62
   0   7  -4    0.06    0.44
   0   7  -4    0.24    0.17
   0   7  -4    0.08    0.24
   0  -7   4   -0.32    0.23
   1   7  -4    0.67    0.17
   1   7  -4    0.62    0.26
   1   7  -4    0.75    0.39
  -1  -7   4    0.63    0.43
  -1  -7   4    0.76    0.13
   2   7  -4   -0.01    0.29
   2   7  -4    0.02    0.09
   2   7  -4   -0.27    0.24
  -2  -7   4    0.48    0.40
   3   7  -4   10.34    0.63
   3   7  -4    9.27    0.68
   3   7  -4    8.36    0.61
   4   7  -4    0.01    0.30
   4   7  -4    0.08    0.29
   4   7  -4   -0.32    0.37
   5   7  -4   17.12    1.31
   5   7  -4   18.12    0.85
   6   7  -4    0.36    0.26
   7   7  -4   -0.54    0.33
   8   7  -4   -0.32    0.34
   9   7  -4    7.25    0.81
  10   7  -4    0.39    0.34
 -13   8  -4   -0.45    0.82
 -12   8  -4    7.39    1.11
 -11   8  -4    1.04    0.54
 -11   8  -4    0.61    0.61
 -10   8  -4    2.19    0.85
 -10   8  -4    0.26    0.74
  -9   8  -4    0.83    0.60
  -9   8  -4   -0.04    0.57
  -8   8  -4    5.32    0.88
  -8   8  -4    5.00    0.76
  -7   8  -4   -0.11    0.63
  -7   8  -4   -0.40    0.74
  -6   8  -4  112.22    3.82
  -6   8  -4  102.56   11.05
  -6   8  -4  106.91    3.78
  -5   8  -4    0.80    0.59
  -5   8  -4    0.19    0.15
  -5   8  -4   -0.02    0.68
  -4   8  -4    6.05    0.64
  -4   8  -4    4.52    0.64
  -4   8  -4    5.51    0.32
  -3   8  -4    0.03    0.15
  -3   8  -4   -0.03    0.28
  -3   8  -4    0.22    0.52
   3  -8   4   -0.05    0.32
  -2   8  -4    0.70    0.59
  -2   8  -4    0.22    0.21
  -2   8  -4    0.32    0.38
   2  -8   4    0.47    0.48
  -1   8  -4   -0.42    0.50
  -1   8  -4    0.08    0.26
  -1   8  -4   -0.14    0.29
   1  -8   4    0.65    0.52
   0   8  -4  102.64    3.34
   0   8  -4  107.96    2.64
   0  -8   4  102.30    3.01
   1   8  -4   -0.25    0.22
   1   8  -4    0.21    0.17
   1   8  -4   -0.84    0.54
  -1  -8   4    0.25    0.32
   2   8  -4    4.08    0.20
   2   8  -4    5.19    0.58
   2   8  -4    4.07    0.39
  -2  -8   4    3.24    0.50
  -2  -8   4    4.02    0.18
   3   8  -4   -0.37    0.29
   4   8  -4   39.63    1.62
   4   8  -4   35.04    2.77
   4   8  -4   38.89    1.57
   5   8  -4    0.12    0.26
   6   8  -4    0.36    0.25
   7   8  -4    0.28    0.26
   8   8  -4    0.62    0.29
   9   8  -4    0.16    0.29
 -13   9  -4    5.72    1.06
 -12   9  -4    0.38    0.96
 -11   9  -4    7.35    0.82
 -11   9  -4    6.46    0.64
 -10   9  -4    1.16    0.74
  -9   9  -4    2.55    0.88
  -8   9  -4   -0.03    0.83
  -8   9  -4    0.57    0.67
  -7   9  -4    0.34    0.75
  -7   9  -4    2.42    0.65
  -6   9  -4   -1.03    0.57
  -5   9  -4    2.20    0.57
  -5   9  -4    2.20    0.27
  -5   9  -4    1.78    0.56
  -4   9  -4    0.05    0.76
  -4   9  -4   -0.17    0.17
  -4   9  -4   -0.77    0.45
   4  -9   4    0.45    0.40
  -3   9  -4    0.85    0.31
  -3   9  -4    0.45    0.22
  -3   9  -4    0.27    0.65
   3  -9   4    0.50    0.50
  -2   9  -4    0.50    0.67
  -2   9  -4    0.04    0.22
  -2   9  -4    0.14    0.37
   2  -9   4    0.10    0.30
  -1   9  -4   36.79    2.02
  -1   9  -4   36.37    1.48
  -1   9  -4   38.15    2.10
  -1   9  -4   36.89    2.48
   1  -9   4   38.34    1.59
   0   9  -4   -0.38    0.28
   0   9  -4    0.10    0.51
   0  -9   4   -0.44    0.37
   1   9  -4  167.02    5.35
   1   9  -4  162.37    5.64
  -1  -9   4  159.05    5.41
   2   9  -4    0.23    0.25
   2   9  -4    0.12    0.15
   2   9  -4   -0.74    0.47
  -2  -9   4   -0.06    0.08
  -2  -9   4   -0.05    0.31
   3   9  -4  254.36    6.46
   3   9  -4  253.17    7.81
   3   9  -4  241.51   16.51
   3   9  -4  237.53   12.12
   4   9  -4    0.33    0.48
   4   9  -4    0.27    0.20
   5   9  -4   28.07    1.63
   6   9  -4   -0.25    0.25
   7   9  -4    3.69    0.45
 -13  10  -4   -0.31    0.71
 -12  10  -4   -0.32    0.70
 -11  10  -4   -0.89    0.64
 -10  10  -4   -0.04    0.53
 -10  10  -4    0.18    0.75
  -9  10  -4    0.52    0.52
  -9  10  -4   -0.20    0.61
  -8  10  -4    4.30    0.57
  -7  10  -4   -0.01    0.56
  -7  10  -4    1.28    0.84
  -6  10  -4    6.08    0.69
  -6  10  -4    5.61    1.02
  -5  10  -4    0.14    0.49
  -5  10  -4   -0.88    0.75
  -4  10  -4    0.36    0.56
  -4  10  -4    0.66    0.73
  -3  10  -4    0.12    0.26
  -3  10  -4   -0.03    0.70
  -3  10  -4   -0.29    0.40
   3 -10   4    0.26    0.38
  -2  10  -4   -0.04    0.30
  -2  10  -4    0.31    0.64
   2 -10   4   -0.24    0.24
  -1  10  -4   -0.43    0.37
  -1  10  -4   -0.40    0.29
  -1  10  -4    0.17    0.47
  -1  10  -4    0.02    0.19
   1 -10   4   -0.26    0.34
   0  10  -4   -0.07    0.37
   0  10  -4    0.35    0.20
   0  10  -4    0.43    0.31
   0 -10   4   -0.14    0.35
   1  10  -4    0.12    0.24
   1  10  -4   -0.04    0.33
  -1 -10   4    0.17    0.38
   2  10  -4    3.78    0.34
   2  10  -4    4.01    0.42
   2  10  -4    2.82    0.60
  -2 -10   4    4.27    0.46
   3  10  -4    0.10    0.14
   3  10  -4   -0.21    0.18
   3  10  -4   -0.34    0.25
   3  10  -4    0.06    0.38
   4  10  -4    2.06    0.27
   4  10  -4    1.72    0.50
   5  10  -4    0.20    0.16
 -12  11  -4   -0.25    0.47
 -11  11  -4   11.20    1.42
 -10  11  -4   -0.47    0.51
 -10  11  -4   -0.94    0.68
  -9  11  -4    2.25    0.75
  -9  11  -4    2.66    0.62
  -8  11  -4    1.92    0.85
  -7  11  -4    1.30    0.65
  -7  11  -4    1.71    0.82
  -6  11  -4   -0.80    0.55
  -6  11  -4   -0.80    0.75
  -5  11  -4   14.56    1.22
  -5  11  -4   14.49    0.98
  -4  11  -4    0.56    0.45
  -4  11  -4    0.28    0.71
   4 -11   4   -0.15    0.28
  -3  11  -4    0.55    0.34
  -3  11  -4    2.21    0.69
   3 -11   4    1.17    0.45
  -2  11  -4    0.39    0.62
  -2  11  -4   -0.10    0.26
  -2  11  -4    0.00    0.44
   2 -11   4    0.30    0.22
  -1  11  -4   44.27    2.87
  -1  11  -4   44.38    1.94
  -1  11  -4   45.88    1.42
   1 -11   4   44.45    2.10
   0  11  -4    1.02    0.68
   0 -11   4    0.02    0.35
   1  11  -4   90.17    3.12
   1  11  -4   77.63    2.60
  -1 -11   4   84.24    4.12
   2  11  -4    0.02    0.14
   2  11  -4   -0.13    0.19
   3  11  -4  131.70    6.53
   3  11  -4  134.80    3.68
   3  11  -4  133.77    6.40
   4  11  -4    1.04    0.58
 -12  12  -4    3.00    0.71
 -11  12  -4   -0.33    0.70
 -10  12  -4    2.99    0.77
  -9  12  -4   -0.63    0.45
  -9  12  -4    0.94    0.56
  -7  12  -4   -0.82    0.70
  -7  12  -4   -1.09    0.79
  -6  12  -4   61.63    2.44
  -6  12  -4   60.52    4.45
  -5  12  -4    0.53    0.50
  -5  12  -4   -0.12    0.69
   5 -12   4   -0.05    0.43
  -4  12  -4    1.74    0.73
  -4  12  -4    1.11    0.47
   4 -12   4    0.91    0.48
  -3  12  -4   -0.31    0.30
  -3  12  -4   -0.43    0.36
  -3  12  -4   -0.41    0.70
   3 -12   4   -0.38    0.39
  -2  12  -4    1.86    0.43
   2 -12   4    1.09    0.41
  -1  12  -4    0.13    0.38
  -1  12  -4    0.23    0.51
   1 -12   4    0.54    0.29
   0  12  -4   88.43    3.65
   0  12  -4   94.13    3.70
   0 -12   4   97.87    4.49
   1  12  -4   -0.38    0.30
   1  12  -4   -0.91    0.63
   2  12  -4    6.33    0.34
   2  12  -4    5.92    0.66
   3  12  -4    0.21    0.59
   4  12  -4   53.51    2.13
 -12  13  -4    0.18    0.70
 -11  13  -4    0.43    0.76
 -10  13  -4   -0.56    0.57
  -9  13  -4    3.85    0.85
  -8  13  -4    1.26    0.83
  -8  13  -4   -0.41    0.58
  -7  13  -4    8.21    1.06
  -7  13  -4    9.27    0.98
  -6  13  -4    0.71    0.51
  -6  13  -4    0.61    0.53
  -5  13  -4    2.16    0.63
  -4  13  -4   -0.26    0.45
  -4  13  -4   -0.19    0.54
   4 -13   4    0.79    0.45
  -3  13  -4    0.70    0.31
  -3  13  -4    1.46    0.50
   3 -13   4    0.80    0.41
  -2  13  -4   -0.20    0.65
  -2  13  -4   -0.14    0.43
   2 -13   4   -0.13    0.33
  -1  13  -4    0.59    0.33
   1 -13   4   -0.26    0.32
   0  13  -4    0.19    0.55
   0  13  -4   -0.41    0.42
   1  13  -4    0.13    0.60
   1  13  -4    0.41    0.25
  -1 -13   4    0.22    0.25
   2  13  -4    0.13    0.40
   3  13  -4    8.06    0.82
 -11  14  -4   -0.19    0.52
 -10  14  -4    3.26    0.83
  -9  14  -4   -0.80    0.63
  -8  14  -4    6.53    1.03
  -7  14  -4   -0.73    0.59
  -6  14  -4   13.32    1.11
  -6  14  -4   12.60    1.33
   6 -14   4   13.11    1.06
  -5  14  -4    0.52    0.52
  -5  14  -4    0.90    0.71
   5 -14   4   -0.24    0.46
  -4  14  -4   24.75    1.86
  -4  14  -4   23.72    1.51
   4 -14   4   23.19    2.47
   3 -14   4    0.30    0.36
  -2  14  -4   23.27    1.52
  -2  14  -4   21.33    1.27
   2 -14   4   22.05    1.26
  -1  14  -4   -0.07    0.40
  -1  14  -4   -0.32    0.45
  -1  14  -4   -0.88    0.55
   1 -14   4   -0.22    0.36
   0  14  -4    1.11    0.46
   0  14  -4    1.67    0.29
   0 -14   4    1.31    0.31
   1  14  -4    0.05    0.23
   1  14  -4   -0.56    0.52
  -1 -14   4    0.22    0.22
   2  14  -4    0.58    0.38
   3  14  -4    0.10    0.38
   4  14  -4   -0.22    0.40
   5  14  -4   -0.03    0.48
 -10  15  -4   -0.53    0.44
  -9  15  -4    3.64    0.67
  -8  15  -4    0.75    0.59
  -7  15  -4    0.30    0.62
   7 -15   4    1.06    0.46
  -6  15  -4    0.64    0.41
  -6  15  -4    0.39    0.61
  -5  15  -4    3.53    0.61
  -5  15  -4    3.00    0.66
   5 -15   4    3.19    0.52
  -4  15  -4    0.28    0.48
  -4  15  -4   -1.20    0.75
   4 -15   4   -0.22    0.32
  -3  15  -4    0.38    0.68
  -3  15  -4   -0.16    0.40
   3 -15   4    0.45    0.29
  -2  15  -4    0.54    0.42
  -2  15  -4   -0.62    0.38
   2 -15   4    0.08    0.24
  -1  15  -4   -0.24    0.63
  -1  15  -4   -0.32    0.34
   1 -15   4    0.12    0.31
   0  15  -4   -0.42    0.39
   0  15  -4    0.18    0.47
   1  15  -4    0.14    0.28
   1  15  -4    0.08    0.58
   2  15  -4   -0.26    0.60
   3  15  -4    0.24    0.52
   4  15  -4   -0.26    0.52
   5  15  -4    3.22    0.60
 -10  16  -4    2.44    0.69
  -8  16  -4    0.15    0.59
  -7  16  -4    1.40    0.68
  -6  16  -4    9.25    1.16
  -5  16  -4    0.40    0.42
  -5  16  -4   -0.76    0.58
  -4  16  -4    3.81    0.58
  -4  16  -4    3.58    0.63
  -3  16  -4   -0.43    0.71
  -3  16  -4   -0.50    0.42
  -2  16  -4    4.88    0.62
  -2  16  -4    5.10    0.65
  -1  16  -4    1.53    0.73
   0  16  -4    4.37    0.76
   0  16  -4    5.20    0.69
   1  16  -4    0.76    0.41
   2  16  -4   13.00    1.35
   3  16  -4    0.07    0.39
   4  16  -4   -0.17    0.64
   5  16  -4    0.60    0.51
   6  16  -4    2.97    0.61
  -9  17  -4    0.70    0.57
  -8  17  -4   -0.37    0.58
  -7  17  -4    7.93    1.00
  -6  17  -4   -0.13    0.57
  -5  17  -4    1.50    0.45
  -4  17  -4    0.16    0.41
  -3  17  -4    2.69    0.55
  -3  17  -4    1.63    0.78
  -2  17  -4    0.29    0.40
  -2  17  -4   -0.33    0.41
  -1  17  -4    6.01    0.68
  -1  17  -4    5.95    0.93
   0  17  -4   -0.37    0.56
   1  17  -4   29.26    2.35
   3  17  -4   57.24    5.39
   4  17  -4   -0.23    0.36
   5  17  -4    2.49    0.74
  -8  18  -4    6.19    0.91
  -7  18  -4   -0.39    0.59
  -6  18  -4   23.28    2.14
  -5  18  -4    0.10    0.30
  -4  18  -4    3.12    0.67
  -3  18  -4    0.96    0.49
  -2  18  -4    5.27    0.78
   0  18  -4    3.02    0.57
   1  18  -4    1.02    0.40
   2  18  -4    1.47    0.46
  -7  19  -4    7.69    0.93
  -6  19  -4   -0.47    0.71
  -5  19  -4   10.28    1.37
  -4  19  -4    0.13    0.45
  -3  19  -4    5.53    0.66
  -6  20  -4   14.71    1.38
  -5  20  -4    1.21    0.62
  -4  20  -4   20.66    2.27
  -5  21  -4    3.69    0.76
   3  20   5    1.64    0.51
   2  20   5    2.09    0.90
   1  20   5    0.23    0.72
   0  20   5   -0.72    0.61
  -2  20   5   -0.02    0.76
   5  19   5   10.18    1.58
   4  19   5   -0.54    0.69
   3  19   5   54.42    3.63
   2  19   5    0.83    0.87
   1  19   5   16.00    1.30
   0  19   5   -1.16    0.79
  -1  19   5    0.04    0.68
  -2  19   5    0.65    0.75
  -3  19   5    4.92    0.82
  -4  19   5    0.53    0.71
  -5  19   5    0.67    0.58
  -6  19   5   -0.52    0.51
   7  18   5   -0.68    0.54
   6  18   5    3.31    0.91
   5  18   5    0.22    0.59
   4  18   5    4.23    0.93
   3  18   5   -0.12    0.74
   2  18   5    2.15    0.89
   1  18   5   -1.08    0.74
   0  18   5    5.02    0.94
  -1  18   5    0.68    0.79
  -2  18   5    1.00    0.64
  -3  18   5   -0.44    0.73
  -4  18   5    0.29    0.71
  -5  18   5    1.57    0.63
  -6  18   5   17.99    2.00
   8  17   5    0.04    0.61
   7  17   5    0.47    0.77
   6  17   5    0.66    0.42
   5  17   5    8.18    0.93
   4  17   5    0.09    0.43
   3  17   5    1.04    0.66
   2  17   5   -0.16    0.52
   1  17   5    7.57    1.00
   0  17   5    0.01    0.61
  -1  17   5    4.23    0.84
  -2  17   5    0.59    0.54
  -3  17   5    4.93    0.67
  -5  17   5    0.06    0.75
  -6  17   5   -0.91    0.77
  -7  17   5    0.95    0.67
  -8  17   5   -0.61    0.66
   9  16   5   -0.40    0.60
   8  16   5   15.02    1.50
   7  16   5    0.23    0.77
   6  16   5   17.57    1.12
   4  16   5    8.20    1.10
   3  16   5   -0.15    0.70
   2  16   5   12.35    1.06
   1  16   5    0.90    0.49
   0  16   5   23.61    1.73
  -1  16   5   -0.09    0.65
   2 -16  -5   34.95    2.47
  -2  16   5   31.93    2.97
   3 -16  -5   -0.02    0.39
  -3  16   5   -0.47    0.46
   4 -16  -5   28.93    1.89
  -4  16   5   30.33    2.43
   5 -16  -5    0.05    0.47
  -5  16   5    0.41    0.54
   6 -16  -5   13.85    1.21
  -6  16   5   13.50    1.53
  -7  16   5    0.07    0.80
  -8  16   5    9.03    1.06
  -9  16   5   -0.41    0.59
  10  15   5    0.10    0.37
   9  15   5   -0.20    0.68
   8  15   5    0.35    0.84
   7  15   5    4.39    1.03
   6  15   5   -0.06    0.49
   5  15   5    2.34    0.78
   4  15   5   -0.77    0.66
   3  15   5    2.44    0.75
   2  15   5   -0.21    0.43
  -1 -15  -5    0.59    0.40
   1  15   5    0.43    0.74
   0 -15  -5    0.20    0.33
   0  15   5    0.66    0.51
   1 -15  -5   -0.33    0.37
  -1  15   5    0.09    0.48
   2 -15  -5    0.41    0.42
  -2  15   5    0.75    0.50
   3 -15  -5   -0.76    0.45
  -3  15   5    0.24    0.35
   4 -15  -5   -0.45    0.46
  -4  15   5   -0.58    0.74
   5 -15  -5    1.78    0.62
  -5  15   5    1.64    0.64
   6 -15  -5    0.77    0.49
  -6  15   5    1.78    0.72
   7 -15  -5    1.13    0.64
  -7  15   5    1.19    0.60
  -8  15   5   -0.40    0.61
  -9  15   5    0.70    0.90
 -10  15   5    0.27    0.56
   9  14   5    0.08    0.67
   8  14   5    2.82    0.68
   7  14   5    0.94    0.75
   6  14   5    1.98    0.56
   5  14   5   -0.46    0.62
   4  14   5   -0.13    0.71
   3  14   5    0.64    0.57
  -2 -14  -5   25.96    2.74
   2  14   5   28.54    1.70
  -1 -14  -5    0.00    0.41
   1  14   5    0.83    1.46
   1  14   5    0.37    0.45
   0 -14  -5    0.25    0.41
   0  14   5   -0.63    0.63
   1 -14  -5   -0.46    0.36
  -1  14   5   -0.58    0.71
   2 -14  -5    4.43    0.67
  -2  14   5    4.55    0.52
   3 -14  -5    0.35    0.44
  -3  14   5   -0.44    0.54
   4 -14  -5   -0.06    0.47
  -4  14   5   -0.19    0.58
   5 -14  -5    0.09    0.32
  -5  14   5    0.08    0.40
   6 -14  -5   38.94    2.84
  -6  14   5   45.80    2.06
   7 -14  -5   -0.12    0.50
  -7  14   5   -0.86    0.68
  -8  14   5   -0.76    0.47
  -9  14   5   -0.27    0.69
 -10  14   5   -0.01    0.60
 -11  14   5    0.37    0.37
  11  13   5    4.33    0.81
  10  13   5    0.50    0.73
   9  13   5    2.39    0.78
   8  13   5   -0.82    0.67
   7  13   5    0.13    0.71
   6  13   5   -0.27    0.47
   5  13   5    0.90    0.57
   4  13   5   -0.56    0.78
   4  13   5    0.04    0.50
   3  13   5  108.82    7.40
   3  13   5  114.89    6.08
   2  13   5    0.51    0.63
  -1 -13  -5   18.17    1.19
   1  13   5   18.31    1.59
   1  13   5   20.09    1.09
   0 -13  -5    0.05    0.40
   0  13   5    0.61    0.61
   0  13   5    0.19    0.39
   1 -13  -5    8.25    0.95
  -1  13   5    8.97    0.81
  -1  13   5    8.19    0.83
   2 -13  -5    0.05    0.41
  -2  13   5   -0.33    0.45
  -2  13   5    0.49    0.36
   3 -13  -5   52.33    4.75
  -3  13   5   46.53    5.11
  -3  13   5   51.70    2.78
   4 -13  -5   -0.87    0.54
  -4  13   5    0.57    0.42
   5 -13  -5    2.95    0.60
  -5  13   5    3.72    0.83
  -6  13   5   -0.01    0.42
   7 -13  -5    2.82    0.74
   8 -13  -5    0.44    0.54
  -8  13   5   -0.20    0.67
  -9  13   5    1.95    0.82
 -11  13   5   -0.57    0.58
 -12  13   5    1.43    0.53
  11  12   5    0.25    0.55
  10  12   5   11.84    1.21
   9  12   5    1.14    0.76
   8  12   5   12.06    1.26
   7  12   5   -0.53    0.66
   6  12   5   45.60    3.46
   6  12   5   42.05    4.88
   5  12   5   -0.34    0.42
   5  12   5    0.32    0.74
   4  12   5    5.24    0.77
   4  12   5    3.94    0.83
   3  12   5    0.20    0.42
   3  12   5   -0.16    0.47
   2  12   5    0.54    0.68
   1  12   5   -0.68    0.78
   1  12   5    0.45    0.65
   0 -12  -5   13.48    0.75
   0  12   5   13.37    1.27
   0  12   5   12.26    0.95
   1 -12  -5    0.50    0.44
  -1  12   5   -0.21    0.57
   2 -12  -5   42.63    2.31
  -2  12   5   41.32    2.09
  -2  12   5   44.53    1.93
   3 -12  -5    0.35    0.55
  -3  12   5    1.16    0.58
  -3  12   5   -0.22    0.60
   4 -12  -5   -0.44    0.42
  -4  12   5    0.52    0.52
  -4  12   5    0.06    0.24
  -4  12   5    0.05    0.42
   5 -12  -5   -0.18    0.33
  -5  12   5   -0.45    0.33
   6 -12  -5   42.22    2.84
  -6  12   5   43.12    2.17
   7 -12  -5    0.01    0.57
  -7  12   5   -0.80    0.55
   8 -12  -5    1.31    0.67
 -10  12   5   22.12    1.60
 -12  12   5   15.36    1.22
  12  11   5    0.31    0.46
  11  11   5    8.45    1.02
  10  11   5   -1.15    0.72
   9  11   5    0.61    0.56
   8  11   5    0.98    0.72
   7  11   5  144.36    6.55
   6  11   5    0.06    0.42
   6  11   5   -0.11    0.39
   5  11   5   28.08    2.61
   5  11   5   33.27    1.99
   4  11   5   -0.59    0.73
   4  11   5   -0.23    0.60
   3  11   5    1.54    0.60
   3  11   5    2.85    0.78
   3  11   5    1.47    0.31
   2  11   5   -0.13    0.71
   2  11   5    0.31    0.43
   1  11   5    0.35    0.66
   1  11   5    2.73    0.74
   0 -11  -5    0.09    0.31
   0  11   5   -0.05    0.59
   0  11   5    0.77    0.50
   1 -11  -5   80.96    3.34
  -1  11   5   85.96    3.26
  -1  11   5   73.53    3.49
  -2  11   5    0.06    0.46
  -2  11   5   -0.32    0.38
   3 -11  -5   25.43    1.25
  -3  11   5   23.21    1.13
  -3  11   5   25.62    1.53
   4 -11  -5   -0.17    0.53
  -4  11   5   -0.02    0.55
  -4  11   5   -0.61    0.71
   5 -11  -5   20.89    1.61
  -5  11   5   18.60    1.09
  -5  11   5   17.65    1.26
   6 -11  -5    0.35    0.59
  -6  11   5   -0.16    0.37
   7 -11  -5   27.32    1.45
  -7  11   5   30.19    1.49
   8 -11  -5    0.27    0.43
  -8  11   5    1.60    0.54
   9 -11  -5    4.09    0.69
  -9  11   5    2.91    0.67
 -10  11   5   -0.54    0.41
 -11  11   5   54.16    3.69
 -12  11   5    0.54    0.43
  12  10   5   16.91    1.62
  11  10   5    1.80    0.77
  10  10   5   17.50    1.39
   9  10   5    0.83    0.77
   8  10   5   89.18    5.28
   7  10   5    0.10    0.68
   6  10   5   79.29    4.46
   6  10   5   77.13    3.56
   5  10   5   -0.42    0.59
   5  10   5    0.46    0.63
   4  10   5   20.44    1.12
   4  10   5   24.83    1.76
   4  10   5   21.44    2.17
   3  10   5    0.09    0.39
   3  10   5   -0.13    0.27
   3  10   5    1.12    0.70
   2  10   5   12.54    1.02
   2  10   5   10.70    1.10
   1  10   5    0.13    0.53
   0  10   5   21.77    1.04
   0  10   5   20.39    1.30
   1 -10  -5   -0.63    0.57
  -1  10   5   -0.01    0.42
  -1  10   5    0.53    0.42
   2 -10  -5  641.22   37.35
  -2  10   5  658.92   23.48
  -2  10   5  612.13   24.37
  -3  10   5   -0.19    0.59
   4 -10  -5  154.71    7.18
  -4  10   5  158.97    8.97
  -4  10   5  148.93    6.82
  -4  10   5  152.55    9.58
   5 -10  -5    0.05    0.38
  -5  10   5   -0.56    0.56
   6 -10  -5   89.69    4.31
  -6  10   5   83.98    4.33
  -6  10   5   83.14    3.70
   7 -10  -5    0.45    0.66
  -7  10   5    0.05    0.37
   8 -10  -5    4.67    0.57
  -8  10   5    5.76    0.69
   9 -10  -5    0.87    0.43
  -9  10   5   -0.11    0.50
 -10  10   5   84.59    4.96
 -11  10   5   -0.17    0.52
 -12  10   5    1.12    0.40
  12   9   5   -0.26    0.43
  11   9   5    8.51    0.90
  10   9   5   -0.45    0.60
   9   9   5    0.98    0.58
   8   9   5    0.22    0.49
   8   9   5    0.11    0.48
   7   9   5   90.98    7.80
   7   9   5   95.45    4.48
   6   9   5   -0.11    0.65
   6   9   5   -0.19    0.32
   5   9   5    9.68    0.74
   5   9   5   10.17    0.81
   5   9   5   11.79    0.73
   4   9   5    1.20    0.51
   4   9   5    0.32    0.36
   4   9   5    0.21    0.58
   3   9   5    0.84    0.49
   3   9   5    1.02    0.33
   2   9   5   -0.49    0.69
   2   9   5    0.81    0.57
   2   9   5   -0.09    0.18
   1   9   5   12.72    0.77
   1   9   5   12.90    0.90
   0   9   5    0.79    0.68
   0   9   5   -0.39    0.47
   1  -9  -5   55.38    2.11
  -1   9   5   55.86    1.64
  -1   9   5   55.56    2.31
  -2   9   5   -0.44    0.44
  -2   9   5    0.24    0.20
   3  -9  -5   16.61    1.07
  -3   9   5   16.73    0.98
  -3   9   5   17.38    0.91
  -4   9   5    0.28    0.20
  -4   9   5    0.41    0.52
  -4   9   5   -0.57    0.54
   5  -9  -5   25.70    1.19
  -5   9   5   25.10    1.64
  -5   9   5   28.39    1.43
   6  -9  -5   -0.26    0.43
  -6   9   5    0.72    0.47
  -6   9   5   -0.08    0.43
   7  -9  -5   29.78    1.38
  -7   9   5   27.78    1.83
  -7   9   5   27.01    1.57
   8  -9  -5    0.00    0.57
  -8   9   5   -0.32    0.43
   9  -9  -5   -0.56    0.32
  -9   9   5   -0.30    0.51
  10  -9  -5   -0.47    0.59
 -11   9   5   51.89    2.95
  12   8   5   24.69    1.99
  11   8   5    0.34    0.55
  10   8   5   24.25    1.25
   9   8   5    0.43    0.62
   8   8   5    4.30    0.63
   8   8   5    5.27    0.83
   7   8   5   -0.41    0.65
   7   8   5   -0.15    0.37
   6   8   5   33.56    1.79
   6   8   5   32.71    2.00
   5   8   5    0.00    0.49
   5   8   5   -0.57    0.42
   5   8   5    0.22    0.55
   4   8   5    0.17    0.36
   4   8   5    0.01    0.55
   4   8   5   -0.32    0.56
   3   8   5    0.62    0.46
   3   8   5   -0.62    0.33
   2   8   5   20.02    1.02
   2   8   5   17.66    0.89
   2   8   5   21.17    1.16
   1   8   5   -0.14    0.34
   1   8   5   -0.54    0.59
   1   8   5   -0.04    0.42
   0   8   5    1.43    0.44
   0   8   5    1.46    0.62
  -1   8   5   -0.19    0.57
  -1   8   5    0.41    0.52
  -1   8   5    0.07    0.25
   2  -8  -5   17.69    0.74
  -2   8   5   14.21    0.97
  -2   8   5   16.09    0.87
  -2   8   5   14.71    0.85
   3  -8  -5   -0.01    0.51
  -3   8   5   -0.30    0.19
  -3   8   5    0.46    0.39
  -3   8   5    0.26    0.48
   4  -8  -5    7.62    0.60
  -4   8   5    9.32    0.72
  -4   8   5    8.46    0.83
  -4   8   5    7.31    0.54
   5  -8  -5   -0.06    0.62
  -5   8   5   -0.35    0.28
  -5   8   5   -0.25    0.39
   6  -8  -5   60.95    3.06
  -6   8   5   60.93    2.46
  -6   8   5   63.50    3.70
   7  -8  -5   -0.32    0.60
  -7   8   5   -0.56    0.51
  -7   8   5    0.07    0.52
   8  -8  -5   12.16    0.97
  -8   8   5   11.27    0.92
   9  -8  -5   -0.36    0.69
  -9   8   5   -0.20    0.55
  10  -8  -5   12.27    1.07
 -10   8   5   12.54    1.12
 -11   8   5    0.23    0.55
  13   7   5    0.40    0.67
  12   7   5   -0.57    0.48
  11   7   5   11.64    1.25
  10   7   5    0.12    0.39
  10   7   5   -0.08    0.62
   9   7   5    0.51    0.60
   9   7   5   -0.01    0.46
   8   7   5   -1.01    0.68
   8   7   5   -0.08    0.52
   7   7   5   15.94    1.26
   7   7   5   15.66    1.07
   6   7   5   -0.36    0.38
   6   7   5    0.59    0.42
   5   7   5    8.71    0.66
   5   7   5   10.44    0.64
   4   7   5    0.15    0.27
   4   7   5    0.02    0.38
   4   7   5    0.01    0.51
   3   7   5  203.28    9.91
   3   7   5  200.59    8.52
   3   7   5  191.05    8.39
   2   7   5    0.02    0.57
   2   7   5   -0.36    0.44
   2   7   5   -0.51    0.29
   1   7   5   31.68    1.20
   1   7   5   31.54    1.11
   1   7   5   30.62    1.24
   0   7   5    0.54    0.53
   0   7   5    0.67    0.56
  -1   7   5    0.70    0.58
  -1   7   5    1.76    0.69
  -1   7   5    0.72    0.29
   2  -7  -5    1.35    0.56
  -2   7   5   -0.03    0.43
  -2   7   5    0.47    0.61
   3  -7  -5   10.10    0.83
  -3   7   5    8.83    0.75
  -3   7   5    9.30    0.78
  -3   7   5    8.15    0.73
   4  -7  -5    0.13    0.42
  -4   7   5   -0.19    0.38
  -4   7   5   -0.01    0.11
  -4   7   5    0.15    0.12
  -4   7   5   -0.36    0.30
  -5   7   5    0.57    0.55
   6  -7  -5    0.19    0.49
  -6   7   5    0.68    0.59
  -6   7   5   -0.12    0.43
   7  -7  -5   16.11    1.23
  -7   7   5   15.79    1.19
  -7   7   5   16.64    0.79
   8  -7  -5   -0.61    0.55
  -8   7   5   -0.67    0.42
  -8   7   5    0.58    0.58
   9  -7  -5    1.14    0.63
  -9   7   5    0.70    0.36
  10  -7  -5   -0.39    0.60
 -10   7   5   -0.32    0.48
 -11   7   5    6.63    0.92
  13   6   5    0.65    0.74
  12   6   5    2.77    1.02
  11   6   5    0.10    0.42
  11   6   5   -0.18    0.34
  10   6   5    0.05    0.56
  10   6   5    0.26    0.60
   9   6   5    0.13    0.62
   8   6   5   -0.02    0.48
   8   6   5    0.65    0.68
   7   6   5   -0.22    0.52
   7   6   5    0.95    0.80
   6   6   5    0.77    0.52
   6   6   5    0.10    0.67
   5   6   5    0.09    0.61
   5   6   5    1.00    0.40
   4   6   5    0.29    0.26
   4   6   5    0.16    0.50
   3   6   5   -0.07    0.38
   3   6   5   -0.48    0.46
   2   6   5   89.50    3.79
   2   6   5   90.39    3.23
   2   6   5   87.14    3.16
   1   6   5   -0.32    0.42
   1   6   5   -0.31    0.50
   0   6   5    0.20    0.38
   0   6   5    0.11    0.36
   0   6   5    0.01    0.51
  -1   6   5    0.31    0.25
  -1   6   5    0.17    0.26
  -1   6   5    0.08    0.17
   2  -6  -5   47.41    2.05
  -2   6   5   46.31    1.53
  -2   6   5   46.37    2.25
  -2   6   5   43.76    3.11
   3  -6  -5   -0.28    0.60
  -3   6   5   -0.03    0.39
  -3   6   5   -0.29    0.38
  -3   6   5   -0.17    0.12
   4  -6  -5    3.22    0.67
  -4   6   5    2.03    0.62
   5  -6  -5    0.09    0.54
  -5   6   5    0.03    0.39
  -5   6   5   -0.57    0.35
   6  -6  -5   55.23    2.39
  -6   6   5   48.90    2.41
  -6   6   5   53.79    1.95
   7  -6  -5    0.05    0.49
  -7   6   5    0.01    0.48
   8  -6  -5    1.27    0.39
  -8   6   5    0.83    0.39
  -8   6   5    1.13    0.43
   9  -6  -5   -0.68    0.66
  -9   6   5    0.18    0.40
  10  -6  -5    6.53    0.90
 -10   6   5    8.07    0.66
 -11   6   5    1.13    0.71
  13   5   5    1.50    0.86
  12   5   5    0.02    0.67
  11   5   5    3.44    0.57
   9   5   5    0.42    0.58
   9   5   5   -0.22    0.57
   8   5   5    1.04    0.53
   8   5   5    0.00    0.34
   7   5   5   17.72    1.02
   7   5   5   18.42    1.24
   6   5   5    0.19    0.61
   6   5   5   -0.09    0.36
   5   5   5    3.61    0.42
   5   5   5    2.58    0.46
   4   5   5    0.97    0.55
   4   5   5   -0.46    0.38
   4   5   5   -0.44    0.46
   3   5   5    8.20    0.64
   3   5   5    8.03    0.70
   3   5   5    8.17    0.58
   2   5   5   -0.14    0.40
   2   5   5    1.10    0.47
   2   5   5   -0.07    0.40
   1   5   5    1.17    0.34
   1   5   5    0.65    0.37
   1   5   5    1.05    0.28
   0   5   5    0.37    0.44
   0   5   5    0.16    0.22
   1  -5  -5    0.36    0.60
  -1   5   5    0.85    0.22
  -1   5   5    1.10    0.43
  -1   5   5    1.04    0.39
   2  -5  -5    0.68    0.50
  -2   5   5   -0.63    0.47
  -2   5   5   -0.15    0.20
   3  -5  -5    0.01    0.55
   3  -5  -5    0.77    0.53
  -3   5   5    0.30    0.11
   4  -5  -5    0.37    0.64
  -4   5   5   -0.67    0.36
   5  -5  -5    2.17    0.53
  -5   5   5    1.49    0.43
  -5   5   5    2.47    0.51
   6  -5  -5   -0.70    0.64
  -6   5   5   -0.64    0.51
  -6   5   5    0.01    0.35
   7  -5  -5    0.29    0.57
  -7   5   5   -0.05    0.30
  -7   5   5    0.66    0.43
   8  -5  -5   -0.77    0.62
  -8   5   5    0.08    0.39
  -8   5   5   -0.08    0.35
   9  -5  -5    0.59    0.42
  -9   5   5    2.17    0.41
  10  -5  -5   -0.36    0.44
 -10   5   5   -0.38    0.36
  11  -5  -5    5.51    0.82
  14   4   5    4.36    0.77
  12   4   5    6.34    0.87
  11   4   5    0.20    0.43
  10   4   5   13.97    0.72
   9   4   5    0.25    0.63
   8   4   5   34.14    2.06
   8   4   5   35.29    2.45
   7   4   5   -0.32    0.50
   7   4   5   -0.46    0.29
   6   4   5   16.10    0.84
   6   4   5   17.22    1.02
   5   4   5    0.78    0.55
   4   4   5   -0.52    0.46
   4   4   5    0.69    0.56
   4   4   5    0.22    0.42
   3   4   5    0.69    0.46
   3   4   5    0.28    0.54
   3   4   5    0.21    0.38
   2   4   5    1.23    0.43
   2   4   5    1.68    0.35
   1   4   5    0.22    0.29
   1   4   5    0.13    0.43
   1   4   5    0.38    0.28
   0   4   5   30.84    1.14
   0   4   5   30.86    1.53
   0   4   5   31.36    2.08
   0   4   5   29.76    1.47
   1  -4  -5   -0.21    0.33
  -1   4   5   -0.38    0.42
  -1   4   5    0.42    0.39
  -1   4   5    0.05    0.22
   2  -4  -5  118.65    3.76
  -2   4   5  115.97    3.43
  -2   4   5  117.86    3.18
  -2   4   5  116.46    3.41
   3  -4  -5    0.41    0.37
   3  -4  -5    0.80    0.61
  -3   4   5   -0.50    0.45
   4  -4  -5   88.88    3.77
   4  -4  -5   88.44    6.85
  -4   4   5   90.88    2.49
  -4   4   5   90.94    4.68
  -5   4   5    0.42    0.29
  -5   4   5    1.02    0.43
   6  -4  -5   30.46    1.21
  -6   4   5   27.65    1.25
  -6   4   5   28.91    1.33
   7  -4  -5   -0.15    0.53
  -7   4   5    0.22    0.31
   8  -4  -5   15.91    1.14
  -8   4   5   16.10    1.04
  -8   4   5   14.86    1.11
   9  -4  -5   -0.51    0.60
  -9   4   5    0.12    0.35
  10  -4  -5   12.15    1.20
 -10   4   5   11.17    0.94
  11  -4  -5    1.57    0.74
  14   3   5    0.23    0.62
  13   3   5   -0.27    0.45
  12   3   5    0.38    0.64
  11   3   5   21.29    1.30
  10   3   5    1.02    0.48
   9   3   5    0.59    0.42
   8   3   5    0.44    0.60
   7   3   5    0.63    0.54
   7   3   5    0.46    0.38
   7   3   5    0.45    0.22
  -6  -3  -5   -0.55    0.53
   6   3   5   -0.64    0.36
  -5  -3  -5   13.86    1.07
   5   3   5   15.09    0.89
   5   3   5   15.70    1.07
  -4  -3  -5    0.16    0.65
   4   3   5   -0.15    0.33
   4   3   5   -0.11    0.35
   4   3   5    0.63    0.40
  -3  -3  -5   23.77    1.01
   3   3   5   25.12    0.88
   3   3   5   21.91    0.98
   3   3   5   23.16    1.04
   2   3   5    0.37    0.40
   2   3   5   -0.38    0.46
   2   3   5    0.03    0.44
   1   3   5    3.71    0.37
   1   3   5    3.15    0.44
   1   3   5    3.24    0.52
   0   3   5    0.16    0.32
   0   3   5   -0.35    0.50
   0   3   5   -0.19    0.18
   0   3   5   -0.27    0.25
   1  -3  -5   -0.17    0.48
  -1   3   5    0.08    0.31
  -1   3   5    0.50    0.42
  -1   3   5    0.35    0.19
  -1   3   5   -0.14    0.48
   2  -3  -5    0.13    0.50
  -2   3   5    0.09    0.14
  -2   3   5   -0.39    0.26
  -2   3   5    0.06    0.27
   3  -3  -5    8.29    0.74
  -3   3   5    7.38    0.49
  -3   3   5    6.92    0.63
   4  -3  -5    0.96    0.38
   4  -3  -5    0.14    0.34
  -4   3   5    0.16    0.40
  -4   3   5    0.46    0.24
   5  -3  -5    6.92    0.70
  -5   3   5    6.60    0.42
  -5   3   5    5.45    0.49
  -6   3   5   -0.11    0.55
  -6   3   5   -0.07    0.31
   7  -3  -5   15.52    1.12
  -7   3   5   15.47    0.92
  -7   3   5   15.06    0.56
   8  -3  -5    0.26    0.38
  -8   3   5   -0.62    0.34
   9  -3  -5    1.71    0.71
  -9   3   5    1.43    0.37
  -9   3   5    1.42    0.32
  10  -3  -5   -0.42    0.52
  11  -3  -5    1.39    0.68
  14   2   5   -0.09    0.45
  13   2   5   -0.50    0.72
  12   2   5   34.11    2.08
  11   2   5    0.16    0.45
  10   2   5    8.90    0.74
  -9  -2  -5    0.29    0.64
   9   2   5    0.24    0.46
  -8  -2  -5    4.88    0.63
   8   2   5    4.59    0.67
   7   2   5   -0.63    0.49
   7   2   5   -0.29    0.21
  -6  -2  -5   22.03    1.18
   6   2   5   20.28    1.24
   6   2   5   23.51    1.45
   6   2   5   23.60    1.36
  -5  -2  -5   -0.20    0.66
   5   2   5   -0.24    0.50
  -4  -2  -5   51.91    1.78
   4   2   5   55.39    2.04
   4   2   5   54.72    1.99
   4   2   5   50.16    2.10
  -3  -2  -5   -0.38    0.44
   3   2   5    0.40    0.31
   3   2   5    0.08    0.45
   3   2   5    0.07    0.43
  -2  -2  -5    0.68    0.49
   2   2   5    0.74    0.37
   2   2   5    0.85    0.31
  -1  -2  -5    0.57    0.43
   1   2   5   -0.37    0.25
   1   2   5    0.36    0.24
   1   2   5   -0.02    0.26
   1   2   5   -0.17    0.48
   0  -2  -5   30.76    2.17
   0  -2  -5   29.30    1.88
   0   2   5   27.94    0.87
   0   2   5   27.18    0.98
   0   2   5   29.27    0.97
   0   2   5   28.38    1.62
   1  -2  -5   -0.19    0.29
  -1   2   5   -0.07    0.14
  -1   2   5    0.23    0.27
  -1   2   5   -0.42    0.35
   2  -2  -5   26.58    1.28
  -2   2   5   24.92    1.07
  -2   2   5   25.39    0.85
  -2   2   5   27.66    1.16
   3  -2  -5   -0.60    0.36
  -3   2   5    0.06    0.25
  -3   2   5    0.30    0.38
  -4   2   5    1.57    0.26
  -4   2   5    1.88    0.51
   5  -2  -5    0.03    0.36
  -5   2   5    0.05    0.22
  -5   2   5   -0.10    0.28
   6  -2  -5  135.56    3.79
  -6   2   5  135.11    3.92
  -6   2   5  129.38    3.40
   7  -2  -5   -0.22    0.57
  -7   2   5   -0.23    0.21
  -7   2   5   -0.52    0.47
   8  -2  -5    0.97    0.35
  -8   2   5    1.78    0.54
  -8   2   5    0.90    0.28
   9  -2  -5   -0.47    0.47
  -9   2   5    0.24    0.29
  -9   2   5    0.03    0.20
  10  -2  -5   -0.16    0.49
  11  -2  -5    0.94    0.61
  14   1   5   -0.60    0.69
  13   1   5    4.04    0.83
  12   1   5   -0.35    0.83
  11   1   5    0.72    0.76
 -10  -1  -5   -0.38    0.63
  10   1   5   -0.59    0.36
  -9  -1  -5    1.97    0.79
  -9  -1  -5    2.31    0.82
   9   1   5    1.39    0.66
  -8  -1  -5    0.09    0.76
   8   1   5    0.15    0.42
  -7  -1  -5   55.71    2.41
  -7  -1  -5   52.71    1.81
   7   1   5   53.06    2.67
   7   1   5   50.84    2.49
  -6  -1  -5   -0.12    0.59
   6   1   5    0.00    0.15
   6   1   5   -0.43    0.48
  -5  -1  -5   74.44    2.05
   5   1   5   75.12    2.49
   5   1   5   76.96    3.94
   5   1   5   78.68    3.49
  -4  -1  -5   -0.91    0.77
   4   1   5   -0.51    0.50
   4   1   5   -0.29    0.28
   4   1   5    0.26    0.57
  -3  -1  -5  321.95   11.80
   3   1   5  311.35    8.97
   3   1   5  317.08    9.86
   3   1   5  318.24    9.66
   2   1   5   -0.10    0.20
   2   1   5   -0.14    0.63
  -1  -1  -5   70.39    2.51
   1   1   5   71.78    2.19
   1   1   5   73.35    2.62
   1   1   5   71.58    2.48
   1   1   5   71.20    3.69
   0  -1  -5   -0.25    0.33
   0  -1  -5   -0.03    0.34
   0   1   5    0.06    0.43
   0   1   5    0.07    0.20
   0   1   5    0.15    0.24
   1  -1  -5   11.51    0.72
   1  -1  -5   11.53    0.55
  -1   1   5   11.28    0.56
  -1   1   5   12.02    0.72
  -1   1   5   12.45    0.83
  -1   1   5   10.94    0.49
   2  -1  -5    0.58    0.45
  -2   1   5   -0.12    0.19
  -2   1   5   -0.20    0.37
  -2   1   5    0.18    0.12
   3  -1  -5   17.16    1.22
  -3   1   5   19.18    0.89
  -3   1   5   18.81    0.91
   4  -1  -5   -0.20    0.36
   4  -1  -5    1.15    0.49
  -4   1   5    0.75    0.42
   5  -1  -5   11.06    0.86
   5  -1  -5   10.79    0.88
  -5   1   5   10.08    0.53
  -5   1   5   10.66    0.60
   6  -1  -5    0.02    0.31
  -6   1   5   -0.64    0.44
  -6   1   5    0.13    0.20
   7  -1  -5    1.12    0.39
  -7   1   5    1.49    0.54
   8  -1  -5   -0.16    0.36
  -8   1   5   -0.05    0.16
  -8   1   5    0.19    0.56
   9  -1  -5    1.56    0.63
  -9   1   5    1.35    0.54
  10  -1  -5    0.26    0.51
  11  -1  -5   41.13    2.26
  12  -1  -5    0.54    0.51
  14   0   5   -0.03    0.63
 -13   0  -5   -0.59    0.56
  13   0   5    1.03    0.65
 -12   0  -5   -0.78    0.43
  12   0   5   -0.48    0.42
 -11   0  -5   -0.69    0.77
 -11   0  -5   -0.51    1.00
  11   0   5   -1.17    0.64
 -10   0  -5    0.05    0.60
 -10   0  -5   -0.45    0.47
  -9   0  -5    0.49    0.75
  -9   0  -5   -0.45    0.88
   9   0   5   -0.81    0.73
  -8   0  -5   -0.82    0.52
  -8   0  -5   -0.78    0.59
   8   0   5    0.06    0.62
  -7   0  -5    0.37    0.62
   7   0   5   -0.02    0.22
   7   0   5    0.25    0.32
  -6   0  -5    0.58    0.60
  -6   0  -5    0.46    0.58
   6   0   5    0.65    0.50
  -5   0  -5   -0.05    0.63
  -5   0  -5    0.31    0.56
   5   0   5   -1.15    0.67
   5   0   5   -0.23    0.36
   5   0   5    0.03    0.22
  -4   0  -5    0.46    0.73
   4   0   5    0.06    0.45
   4   0   5    0.19    0.13
   4   0   5   -0.89    0.61
  -3   0  -5    1.15    0.66
   3   0   5    0.26    0.40
   3   0   5   -0.02    0.15
   2   0   5    0.02    0.17
   2   0   5    0.15    0.29
   2   0   5    0.12    0.53
  -1   0  -5   -0.01    0.50
   1   0   5   -0.07    0.17
   1   0   5    0.26    0.39
   0   0  -5    0.22    0.40
   0   0  -5   -0.04    0.27
   0   0   5   -0.31    0.40
   0   0   5   -0.16    0.23
   1   0  -5   -0.19    0.35
   1   0  -5   -0.20    0.26
  -1   0   5   -0.29    0.19
  -1   0   5   -0.18    0.16
  -1   0   5    0.88    0.52
  -1   0   5   -0.05    0.25
   2   0  -5    0.04    0.14
   2   0  -5   -0.05    0.22
  -2   0   5   -0.12    0.16
  -2   0   5    0.19    0.16
  -2   0   5    0.46    0.38
  -2   0   5    0.33    0.32
   3   0  -5    0.00    0.14
   3   0  -5   -0.20    0.13
   3   0  -5    0.23    0.26
  -3   0   5    0.05    0.38
  -3   0   5    0.19    0.18
   4   0  -5   -0.14    0.44
   4   0  -5    0.12    0.43
  -4   0   5   -0.33    0.40
  -4   0   5    0.08    0.11
   5   0  -5   -0.49    0.41
   5   0  -5   -0.25    0.43
  -5   0   5    0.16    0.42
  -5   0   5    0.28    0.15
   6   0  -5   -0.34    0.38
  -6   0   5   -0.11    0.16
   7   0  -5   -0.74    0.59
  -7   0   5    0.11    0.14
  -7   0   5   -0.03    0.45
   8   0  -5    0.33    0.35
  -8   0   5    0.20    0.30
  -8   0   5   -0.16    0.30
   9   0  -5   -0.40    0.53
  -9   0   5    0.44    0.58
  10   0  -5   -0.01    0.36
  11   0  -5   -0.08    0.35
  12   0  -5   -0.38    0.37
 -14   1  -5    0.24    0.61
  14  -1   5   -0.44    0.52
 -13   1  -5    4.22    0.80
  13  -1   5    4.79    0.83
 -12   1  -5    0.23    0.79
  12  -1   5   -0.40    0.79
 -11   1  -5    2.12    0.89
 -11   1  -5    2.54    0.86
 -10   1  -5   -0.05    0.57
 -10   1  -5   -0.05    0.52
  -9   1  -5    0.51    0.63
  -9   1  -5    0.58    0.80
  -8   1  -5    0.23    0.74
   8  -1   5   -0.24    0.50
  -7   1  -5   54.60    1.64
  -7   1  -5   52.83    2.02
   7  -1   5   54.30    1.88
   7  -1   5   52.54    2.58
  -6   1  -5   -0.05    0.56
  -6   1  -5   -0.54    0.55
   6  -1   5    0.26    0.16
   6  -1   5   -0.68    0.50
  -5   1  -5   76.07    3.94
  -5   1  -5   76.04    2.52
   5  -1   5   74.32    2.02
   5  -1   5   72.12    3.11
   5  -1   5   76.20    3.61
   5  -1   5   76.56    2.73
  -4   1  -5   -0.67    0.43
  -4   1  -5   -0.45    0.71
   4  -1   5   -0.20    0.41
  -3   1  -5  311.24   11.67
  -3   1  -5  305.84    9.39
   3  -1   5  322.13    9.25
   3  -1   5  296.45    9.63
  -2   1  -5   -0.84    0.58
   2  -1   5    0.78    0.47
   2  -1   5    0.24    0.31
   2  -1   5    0.20    0.10
  -1   1  -5   74.75    3.22
   1  -1   5   73.00    2.85
   1  -1   5   65.08    3.55
   1  -1   5   69.57    3.59
   1  -1   5   71.51    3.04
   0   1  -5    0.11    0.35
   0   1  -5    0.13    0.35
   0  -1   5   -0.64    0.49
   0  -1   5    0.23    0.18
   0  -1   5   -0.10    0.24
   1   1  -5   12.24    0.48
   1   1  -5   10.29    0.58
  -1  -1   5   11.00    0.44
  -1  -1   5   11.23    0.47
  -1  -1   5   11.18    0.77
  -1  -1   5   11.89    0.55
   2   1  -5    0.13    0.12
   2   1  -5    0.06    0.27
   2   1  -5   -0.36    0.24
  -2  -1   5   -0.47    0.36
  -2  -1   5    0.35    0.26
   3   1  -5   16.59    1.14
   3   1  -5   18.68    0.74
   3   1  -5   18.41    1.21
  -3  -1   5   17.16    1.07
  -3  -1   5   19.57    0.76
  -3  -1   5   17.95    1.20
   4   1  -5   -0.39    0.49
   4   1  -5   -0.32    0.32
   4   1  -5   -0.12    0.09
   4   1  -5    0.13    0.08
  -4  -1   5   -0.12    0.11
  -4  -1   5   -0.13    0.07
  -4  -1   5    0.29    0.36
   5   1  -5   10.60    0.65
   5   1  -5    9.71    0.92
  -5  -1   5    9.89    0.72
  -5  -1   5    9.69    0.64
   6   1  -5   -0.42    0.39
  -6  -1   5   -0.09    0.46
   7   1  -5    1.09    0.55
  -7  -1   5    0.73    0.16
  -7  -1   5    1.09    0.38
   8   1  -5   -0.42    0.46
  -8  -1   5   -0.41    0.51
   9   1  -5    2.36    0.57
  10   1  -5   -0.37    0.64
  11   1  -5   42.96    2.18
  12   1  -5    0.06    0.45
 -14   2  -5    1.17    0.63
  14  -2   5    0.48    0.48
 -13   2  -5   -0.80    0.76
 -12   2  -5   29.79    2.30
  12  -2   5   32.21    2.56
 -11   2  -5    0.30    0.61
 -11   2  -5   -1.19    0.72
  11  -2   5   -0.39    0.48
 -10   2  -5    7.20    0.90
 -10   2  -5    6.91    1.01
  -9   2  -5   -0.16    0.60
  -9   2  -5    0.35    0.58
   9  -2   5    0.13    0.32
  -8   2  -5    3.90    0.67
  -8   2  -5    4.96    0.78
   8  -2   5    3.19    0.64
  -7   2  -5   -0.29    0.48
  -7   2  -5    0.87    0.80
   7  -2   5    0.64    0.55
  -6   2  -5   23.12    1.42
  -6   2  -5   26.20    1.86
   6  -2   5   22.84    0.98
   6  -2   5   19.86    0.81
   6  -2   5   22.53    0.96
  -5   2  -5   -0.98    0.69
   5  -2   5    0.15    0.73
   5  -2   5   -0.26    0.46
  -4   2  -5   52.68    1.91
  -4   2  -5   50.13    2.13
   4  -2   5   53.45    2.00
   4  -2   5   52.62    1.75
  -3   2  -5   -0.41    0.49
  -3   2  -5    0.23    0.45
   3  -2   5   -0.39    0.56
   3  -2   5   -0.39    0.35
  -2   2  -5    0.68    0.37
  -2   2  -5    0.74    0.54
   2  -2   5    0.74    0.39
   2  -2   5    0.99    0.31
  -1   2  -5   -0.42    0.49
   1  -2   5   -0.28    0.23
   0   2  -5   28.89    1.44
   0   2  -5   28.99    0.88
   0  -2   5   27.26    1.74
   0  -2   5   28.04    1.23
   0  -2   5   28.08    1.09
   0  -2   5   29.05    1.42
   1   2  -5    0.08    0.32
   1   2  -5    0.11    0.26
  -1  -2   5   -0.05    0.46
  -1  -2   5    0.13    0.14
  -1  -2   5    0.11    0.17
   2   2  -5   25.06    1.60
   2   2  -5   27.04    0.88
  -2  -2   5   26.75    1.24
  -2  -2   5   24.26    0.73
  -2  -2   5   27.58    1.12
  -2  -2   5   25.07    1.55
   3   2  -5   -0.05    0.18
   3   2  -5   -0.50    0.29
  -3  -2   5    0.16    0.25
   4   2  -5    2.66    0.19
   4   2  -5    2.50    0.46
  -4  -2   5    2.60    0.42
   5   2  -5    0.09    0.09
   5   2  -5   -0.04    0.12
   5   2  -5   -0.08    0.10
   5   2  -5    0.16    0.38
   5   2  -5   -0.06    0.43
  -5  -2   5   -0.12    0.38
   6   2  -5  138.61    6.06
  -6  -2   5  138.87    4.77
   7   2  -5    0.74    0.52
   8   2  -5    2.71    0.51
   9   2  -5    0.09    0.52
  10   2  -5   -0.24    0.29
  11   2  -5   -0.13    0.30
  12   2  -5   29.37    2.22
 -14   3  -5    0.82    0.81
  14  -3   5   -0.60    0.69
 -13   3  -5   -0.57    0.74
  13  -3   5   -0.68    0.61
  12  -3   5    0.29    0.58
 -11   3  -5   22.15    2.24
 -11   3  -5   19.25    1.85
  11  -3   5   20.61    1.61
 -10   3  -5   -0.05    0.67
 -10   3  -5    0.49    0.63
  10  -3   5    0.16    0.66
  -9   3  -5   -0.12    0.54
   9  -3   5    0.46    0.41
  -8   3  -5    0.69    0.54
  -8   3  -5   -0.07    0.52
   8  -3   5   -0.05    0.61
  -7   3  -5    0.18    0.61
  -7   3  -5    0.58    0.65
   7  -3   5   -0.10    0.49
  -6   3  -5   -0.62    0.56
  -6   3  -5   -0.73    0.48
   6  -3   5    0.63    0.61
  -5   3  -5   11.82    0.97
  -5   3  -5   15.42    1.22
   5  -3   5   15.71    0.98
   5  -3   5   14.47    0.88
  -4   3  -5    0.07    0.32
  -4   3  -5   -0.06    0.46
   4  -3   5    0.71    0.36
   4  -3   5   -0.56    0.41
  -3   3  -5   22.59    0.97
  -3   3  -5   22.18    1.06
   3  -3   5   24.24    1.23
   3  -3   5   21.96    1.09
  -2   3  -5   -0.31    0.31
  -2   3  -5   -0.01    0.43
   2  -3   5    0.22    0.42
   2  -3   5   -0.24    0.29
  -1   3  -5    5.38    0.53
  -1   3  -5    3.89    0.35
   1  -3   5    4.35    0.34
   1  -3   5    4.55    0.56
   0   3  -5   -0.09    0.42
   0   3  -5   -0.42    0.23
   0  -3   5    0.08    0.19
   0  -3   5   -0.30    0.20
   0  -3   5   -0.29    0.36
   1   3  -5    0.32    0.23
   1   3  -5   -0.14    0.34
  -1  -3   5    0.65    0.48
  -1  -3   5    0.36    0.15
  -1  -3   5    0.52    0.12
   2   3  -5    0.21    0.29
   2   3  -5   -0.01    0.27
  -2  -3   5   -0.06    0.03
  -2  -3   5   -0.71    0.46
  -2  -3   5    0.00    0.00
   3   3  -5    6.07    0.51
   3   3  -5    8.02    0.45
   4   3  -5    1.00    0.48
   4   3  -5    0.32    0.32
   5   3  -5    5.99    0.51
   5   3  -5    5.22    0.38
   6   3  -5    0.08    0.15
   6   3  -5   -0.34    0.29
   7   3  -5   14.39    1.09
   8   3  -5    0.28    0.37
   9   3  -5    1.66    0.61
  10   3  -5    0.99    0.48
  11   3  -5    0.27    0.46
  12   3  -5   -0.20    0.29
 -14   4  -5    5.42    1.13
  14  -4   5    4.33    0.79
  13  -4   5    0.74    0.54
 -12   4  -5    4.55    1.00
  12  -4   5    5.21    0.81
 -11   4  -5   -0.09    0.84
  11  -4   5    0.82    0.55
 -10   4  -5   10.28    1.05
 -10   4  -5   11.02    1.18
  -9   4  -5    0.04    0.52
  -9   4  -5    0.15    0.43
   9  -4   5   -0.71    0.59
  -8   4  -5   35.04    2.53
  -8   4  -5   34.54    1.91
   8  -4   5   33.72    1.54
  -7   4  -5   -0.66    0.75
  -7   4  -5   -0.86    0.75
  -6   4  -5   17.60    1.44
  -6   4  -5   18.66    1.37
  -5   4  -5   -0.95    0.79
  -5   4  -5    0.64    0.48
   5  -4   5   -0.24    0.40
  -4   4  -5   -0.38    0.45
  -4   4  -5    0.07    0.48
   4  -4   5    0.10    0.60
  -3   4  -5   -0.51    0.70
  -3   4  -5    0.03    0.35
   3  -4   5   -0.05    0.33
   3  -4   5   -0.31    0.34
  -2   4  -5    0.71    0.36
  -2   4  -5    0.14    0.58
   2  -4   5    1.04    0.38
   2  -4   5    0.93    0.31
  -1   4  -5    0.02    0.35
  -1   4  -5    0.28    0.26
   1  -4   5   -0.28    0.45
   1  -4   5    0.10    0.21
   0   4  -5   31.91    0.92
   0   4  -5   35.09    1.21
   0  -4   5   33.09    1.32
   0  -4   5   32.76    1.32
   0  -4   5   29.33    1.58
   1   4  -5    0.19    0.38
  -1  -4   5    0.05    0.37
   2   4  -5  117.79    3.29
   2   4  -5  111.96    7.49
  -2  -4   5  116.28    3.78
   3   4  -5    0.34    0.26
   3   4  -5    0.15    0.31
   4   4  -5   85.03    4.75
   4   4  -5   92.00    3.63
   4   4  -5   83.89    3.40
   5   4  -5    0.35    0.37
   5   4  -5   -0.51    0.30
   5   4  -5    0.00    0.17
   6   4  -5   29.92    1.60
   6   4  -5   33.14    1.18
   7   4  -5    0.36    0.35
   8   4  -5   14.98    0.96
   9   4  -5   -0.21    0.30
  10   4  -5   12.61    0.80
  11   4  -5    0.47    0.47
  12   4  -5    3.03    0.58
 -13   5  -5    2.13    0.93
  13  -5   5    1.97    0.78
 -12   5  -5    0.35    0.71
  12  -5   5   -0.39    0.59
 -11   5  -5   -0.60    0.84
  11  -5   5    0.79    0.61
 -10   5  -5   -1.29    0.80
 -10   5  -5    0.57    0.74
  -9   5  -5    0.14    0.73
  -9   5  -5    0.11    0.52
  -8   5  -5   -0.36    0.77
  -8   5  -5   -0.30    0.54
  -7   5  -5   17.33    0.91
  -7   5  -5   16.99    1.40
  -6   5  -5    0.57    0.82
  -5   5  -5    4.20    0.64
  -5   5  -5    4.01    0.40
  -4   5  -5   -0.08    0.49
  -4   5  -5    0.56    0.75
   4  -5   5    0.45    0.54
  -3   5  -5    9.40    0.66
  -3   5  -5    7.30    0.75
   3  -5   5   10.29    0.85
  -2   5  -5    0.14    0.30
  -2   5  -5    1.24    0.63
   2  -5   5    0.26    0.35
  -1   5  -5    1.07    0.57
  -1   5  -5    1.86    0.33
   1  -5   5    1.61    0.27
   1  -5   5    0.76    0.59
   0   5  -5    0.01    0.22
   0   5  -5   -0.12    0.16
   0   5  -5    0.19    0.33
   0  -5   5    0.14    0.18
   0  -5   5    0.66    0.50
   1   5  -5    0.90    0.34
   1   5  -5    0.73    0.24
  -1  -5   5    0.69    0.10
  -1  -5   5    0.99    0.53
  -1  -5   5    0.68    0.10
   2   5  -5   -0.08    0.29
   2   5  -5    0.40    0.33
   3   5  -5    0.37    0.31
   3   5  -5   -0.13    0.25
   4   5  -5   -0.06    0.38
   4   5  -5    0.22    0.26
   4   5  -5    0.47    0.32
   5   5  -5    0.87    0.43
   5   5  -5    1.45    0.46
   5   5  -5    1.42    0.34
   6   5  -5   -0.17    0.26
   6   5  -5   -0.07    0.39
   7   5  -5    0.68    0.33
   8   5  -5    0.13    0.35
   9   5  -5    1.51    0.43
  10   5  -5    0.05    0.43
  11   5  -5    3.40    0.59
  12   5  -5   -0.29    0.25
 -13   6  -5    1.71    0.72
  12  -6   5    2.41    0.65
 -11   6  -5   -0.25    0.45
 -10   6  -5   -0.04    0.82
  -9   6  -5    1.15    0.73
  -9   6  -5    0.45    0.68
  -8   6  -5   -0.18    0.56
  -8   6  -5   -0.18    0.65
  -7   6  -5   -0.68    0.74
  -7   6  -5   -0.11    0.46
  -6   6  -5    0.38    0.81
  -6   6  -5    2.24    0.64
  -5   6  -5    0.33    0.39
  -5   6  -5   -0.68    0.79
   5  -6   5    0.14    0.52
  -4   6  -5    1.24    0.36
  -4   6  -5    1.02    0.63
   4  -6   5    0.59    0.63
   3  -6   5   -0.13    0.36
  -2   6  -5   88.71    2.42
  -2   6  -5   85.24    3.17
   2  -6   5   84.55    3.07
  -1   6  -5   -0.36    0.26
  -1   6  -5    0.26    0.44
  -1   6  -5    0.00    0.08
  -1   6  -5    0.07    0.09
   1  -6   5    0.37    0.25
   0   6  -5   -0.03    0.19
   0   6  -5    0.14    0.50
   0   6  -5    0.23    0.21
   0  -6   5    0.07    0.13
   0  -6   5    0.52    0.53
   1   6  -5   -0.26    0.38
   1   6  -5    0.03    0.22
  -1  -6   5    0.58    0.46
  -1  -6   5    0.12    0.08
   2   6  -5   50.63    1.73
   2   6  -5   46.23    3.53
  -2  -6   5   49.19    1.72
   3   6  -5    0.02    0.28
   3   6  -5    0.08    0.35
   4   6  -5    3.09    0.40
   4   6  -5    2.96    0.35
   5   6  -5    0.21    0.31
   5   6  -5   -0.44    0.35
   6   6  -5   52.31    2.22
   6   6  -5   49.38    2.13
   7   6  -5   -0.43    0.35
   7   6  -5   -0.24    0.24
   8   6  -5   -0.34    0.35
   9   6  -5   -0.35    0.33
  10   6  -5    5.73    0.70
 -13   7  -5   -0.43    0.76
  13  -7   5    0.98    0.71
 -12   7  -5    0.39    0.51
 -11   7  -5   17.70    1.90
 -10   7  -5    1.12    0.65
 -10   7  -5    0.46    0.75
  -9   7  -5    0.11    0.49
  -9   7  -5   -0.68    0.71
  -8   7  -5   -0.01    0.73
  -8   7  -5    0.45    0.77
  -7   7  -5   16.18    1.30
  -7   7  -5   15.41    0.95
  -6   7  -5    0.43    0.73
  -6   7  -5   -0.10    0.58
  -5   7  -5    8.64    0.61
  -5   7  -5   10.91    0.96
   5  -7   5    9.32    0.93
  -4   7  -5    0.31    0.71
  -4   7  -5    0.09    0.42
   4  -7   5    0.14    0.50
  -3   7  -5  203.89   10.44
  -3   7  -5  195.37    5.65
   3  -7   5  203.37    6.14
   2  -7   5   -0.62    0.44
  -1   7  -5   31.83    1.36
  -1   7  -5   33.21    1.19
  -1   7  -5   30.05    1.53
  -1   7  -5   31.16    1.31
   1  -7   5   30.28    1.30
   0   7  -5    0.12    0.21
   0  -7   5    0.06    0.16
   0  -7   5   -0.17    0.43
   1   7  -5    1.62    0.58
   1   7  -5    1.24    0.17
  -1  -7   5    0.95    0.34
  -1  -7   5    0.95    0.12
  -1  -7   5    0.85    0.11
   2   7  -5    0.73    0.45
  -2  -7   5    0.40    0.44
   3   7  -5    9.84    0.60
   3   7  -5    8.47    0.67
   3   7  -5   10.34    0.84
   4   7  -5    0.25    0.32
   4   7  -5    0.30    0.23
   5   7  -5    0.54    0.31
   5   7  -5    1.02    0.34
   6   7  -5    0.06    0.34
   6   7  -5   -0.19    0.26
   7   7  -5   16.15    0.74
   7   7  -5   14.13    1.22
   8   7  -5   -0.51    0.30
   9   7  -5    0.97    0.35
 -13   8  -5    0.23    0.77
 -12   8  -5   24.25    1.98
 -11   8  -5   -0.23    0.77
 -10   8  -5   19.51    1.50
 -10   8  -5   20.19    1.83
  -9   8  -5    0.07    0.43
  -9   8  -5    0.55    0.79
  -8   8  -5    2.53    0.74
  -7   8  -5   -0.86    0.64
  -7   8  -5   -0.62    0.76
  -6   8  -5   29.45    1.70
  -6   8  -5   30.96    1.23
  -5   8  -5    0.11    0.53
   5  -8   5    0.09    0.67
  -4   8  -5    1.89    0.78
   4  -8   5    1.56    0.53
  -3   8  -5   -0.02    0.43
  -3   8  -5   -0.02    0.50
  -2   8  -5   18.22    0.88
  -2   8  -5   17.84    0.85
   2  -8   5   18.96    1.49
  -1   8  -5   -0.15    0.26
  -1   8  -5    0.21    0.45
  -1   8  -5    0.09    0.20
   1  -8   5    0.22    0.28
   0   8  -5    2.22    0.31
   0   8  -5    1.73    0.62
   0   8  -5    2.11    0.22
   0  -8   5    1.98    0.37
   1   8  -5   -0.12    0.13
   1   8  -5    0.44    0.24
   1   8  -5   -0.82    0.49
  -1  -8   5   -0.12    0.45
  -1  -8   5    0.02    0.10
   2   8  -5   15.78    1.05
   2   8  -5   17.21    0.82
  -2  -8   5   16.82    0.88
   3   8  -5   -0.41    0.25
   3   8  -5    0.16    0.28
   3   8  -5    0.18    0.28
   4   8  -5    8.14    0.46
   4   8  -5    8.48    0.66
   5   8  -5    0.31    0.26
   5   8  -5    0.09    0.35
   6   8  -5   63.40    2.59
   6   8  -5   59.54    6.54
   8   8  -5   10.51    1.20
 -12   9  -5   -0.80    0.80
 -11   9  -5   11.06    1.13
 -10   9  -5   -0.51    0.52
  -9   9  -5    1.32    0.77
  -9   9  -5    1.28    0.63
  -8   9  -5   -0.53    0.68
  -8   9  -5   -0.28    0.83
  -7   9  -5   97.86    3.49
  -7   9  -5  104.84    2.84
  -6   9  -5   -0.20    0.95
  -6   9  -5   -1.01    0.60
   6  -9   5   -0.05    0.50
  -5   9  -5    8.94    1.03
  -5   9  -5    9.38    0.97
   5  -9   5   10.06    0.92
  -4   9  -5   -0.09    0.51
  -4   9  -5   -0.03    0.54
   4  -9   5   -0.42    0.50
  -3   9  -5    0.15    0.79
  -3   9  -5    1.69    0.38
   3  -9   5    1.21    0.52
  -2   9  -5   -0.31    0.30
  -2   9  -5   -0.17    0.14
  -2   9  -5   -0.40    0.64
   2  -9   5   -0.68    0.53
  -1   9  -5   11.89    0.84
  -1   9  -5   10.87    0.78
  -1   9  -5   10.88    0.53
  -1   9  -5   11.75    0.52
   1  -9   5   13.07    0.69
   0   9  -5    0.21    0.21
   0   9  -5    0.88    0.39
   0   9  -5   -0.06    0.21
   0  -9   5   -0.20    0.48
   1   9  -5   52.50    2.84
   1   9  -5   53.62    1.55
   1   9  -5   56.58    2.32
  -1  -9   5   54.48    2.41
   2   9  -5   -0.05    0.53
   2   9  -5   -0.36    0.22
  -2  -9   5   -0.23    0.36
   3   9  -5   16.07    1.07
   3   9  -5   17.95    0.98
   3   9  -5   16.43    0.82
   4   9  -5    0.23    0.40
   4   9  -5   -0.04    0.27
   5   9  -5   26.46    1.37
   5   9  -5   24.85    1.70
   6   9  -5   -0.39    0.31
   6   9  -5   -0.37    0.20
   7   9  -5   31.15    1.44
 -12  10  -5   17.38    1.78
 -11  10  -5    3.86    1.04
 -10  10  -5   18.91    1.12
  -9  10  -5    0.52    0.65
  -9  10  -5    0.52    0.53
  -8  10  -5   90.44    4.92
  -8  10  -5   93.35    3.74
  -7  10  -5    0.82    0.94
  -7  10  -5   -0.07    0.59
  -6  10  -5   76.65    3.36
  -6  10  -5   77.05    2.71
   6 -10   5   82.83    4.60
  -5  10  -5    0.09    0.42
   5 -10   5   -0.11    0.44
  -4  10  -5   19.57    1.10
  -4  10  -5   21.65    1.37
   4 -10   5   23.25    1.36
  -3  10  -5   -0.31    0.41
  -3  10  -5    0.64    0.47
   3 -10   5    0.15    0.42
  -2  10  -5   10.53    0.84
  -2  10  -5   10.81    0.87
   2 -10   5   11.58    0.91
  -1  10  -5   -0.40    0.27
  -1  10  -5   -0.26    0.23
  -1  10  -5   -0.07    0.64
   0  10  -5   19.15    1.13
   0  10  -5   19.99    1.33
   0 -10   5   20.79    0.91
   1  10  -5    0.01    0.19
   1  10  -5    0.09    0.25
   1  10  -5    0.38    0.62
  -1 -10   5    0.05    0.41
   2  10  -5  643.12   26.27
   3  10  -5    0.32    0.31
   3  10  -5    0.42    0.42
   4  10  -5  157.79    8.59
   4  10  -5  153.80    5.67
   6  10  -5   84.13    4.63
   7  10  -5   -0.06    0.32
 -12  11  -5    1.03    0.47
 -11  11  -5   10.41    1.33
 -10  11  -5   -0.28    0.54
  -9  11  -5    0.01    0.65
  -8  11  -5    0.16    0.62
  -8  11  -5    0.23    0.67
  -7  11  -5  138.79    5.69
  -7  11  -5  147.67    9.41
   7 -11   5  147.50    8.88
  -6  11  -5   -0.64    0.51
  -6  11  -5    0.08    0.69
   6 -11   5    0.87    0.71
  -5  11  -5   33.56    1.65
  -5  11  -5   31.57    1.69
   5 -11   5   34.85    2.28
  -4  11  -5   -0.41    0.82
  -4  11  -5    0.43    0.53
   4 -11   5   -0.19    0.40
  -3  11  -5    1.10    0.46
  -3  11  -5    1.99    0.46
   3 -11   5    1.83    0.44
  -2  11  -5    0.07    0.65
  -2  11  -5    0.30    0.41
   2 -11   5    0.75    0.61
  -1  11  -5    1.04    0.31
  -1  11  -5    0.85    0.57
   1 -11   5    1.43    0.40
   0  11  -5   -0.41    0.47
   0  11  -5   -0.29    0.20
   0 -11   5   -0.10    0.41
   1  11  -5   76.75    4.70
   1  11  -5   79.57    2.85
  -1 -11   5   78.72    3.06
   2  11  -5    0.50    0.55
   2  11  -5   -0.16    0.21
  -2 -11   5    0.08    0.37
   3  11  -5   24.61    1.17
   4  11  -5   -0.15    0.42
   5  11  -5   20.73    1.40
   6  11  -5   -0.34    0.43
   7  11  -5   26.14    1.94
 -11  12  -5    0.25    0.47
 -10  12  -5   10.95    1.16
  -9  12  -5    0.23    0.48
  -8  12  -5    6.84    0.95
  -8  12  -5    6.86    0.95
  -7  12  -5    0.77    0.81
   7 -12   5    1.00    0.76
  -6  12  -5   42.68    2.40
  -6  12  -5   39.55    2.84
   6 -12   5   49.84    2.09
  -5  12  -5    0.03    0.61
   5 -12   5   -0.40    0.57
  -4  12  -5    3.07    0.60
  -4  12  -5    3.06    0.49
   4 -12   5    3.11    0.64
  -3  12  -5   -0.29    0.36
  -3  12  -5   -1.07    0.78
   3 -12   5   -0.33    0.26
  -2  12  -5    1.31    0.69
  -2  12  -5    1.17    0.34
   2 -12   5    1.89    0.55
  -1  12  -5   -0.38    0.23
   1 -12   5   -0.18    0.34
   0  12  -5   11.98    0.69
   0  12  -5   12.28    1.23
   0 -12   5   12.13    0.83
   1  12  -5   -0.79    0.73
  -1 -12   5   -0.03    0.33
   2  12  -5   43.60    2.37
   3  12  -5    0.41    0.52
   4  12  -5    0.06    0.49
   5  12  -5   -0.18    0.31
   6  12  -5   39.73    2.27
   7  12  -5   -0.38    0.25
 -11  13  -5    1.18    0.79
 -10  13  -5   -0.27    0.82
  -9  13  -5    4.20    0.83
  -8  13  -5    0.25    0.54
   8 -13   5    0.21    0.61
  -7  13  -5    0.62    0.53
  -7  13  -5    0.26    0.58
   7 -13   5    0.50    0.69
   6 -13   5   -0.93    0.55
  -5  13  -5    1.58    0.78
  -5  13  -5    2.14    0.45
   5 -13   5    2.15    0.43
  -4  13  -5   -0.31    0.47
   4 -13   5    0.17    0.44
  -3  13  -5  109.62    6.41
  -3  13  -5  113.13    6.12
   3 -13   5  107.46    7.32
  -2  13  -5   -0.09    0.29
  -2  13  -5    0.24    0.52
   2 -13   5    0.31    0.39
  -1  13  -5   17.51    1.28
  -1  13  -5   16.85    1.17
   1 -13   5   17.30    1.28
   0  13  -5   -0.24    0.66
   0 -13   5    0.09    0.31
   1  13  -5    8.33    0.79
  -1 -13   5    9.24    0.68
   2  13  -5    1.43    0.62
   3  13  -5   52.31    2.49
   4  13  -5    0.13    0.43
   5  13  -5    1.54    0.36
   6  13  -5   -0.15    0.41
   7  13  -5    4.77    0.62
 -10  14  -5    0.79    0.73
  -9  14  -5   -0.63    0.74
  -8  14  -5    0.81    0.62
   8 -14   5    1.72    0.58
  -7  14  -5   -0.93    0.52
   7 -14   5    0.20    0.40
  -6  14  -5    1.76    0.57
  -6  14  -5    1.65    0.69
   6 -14   5    2.68    0.60
  -5  14  -5   -0.39    0.53
  -5  14  -5    0.05    0.45
   5 -14   5    0.76    0.52
  -4  14  -5    1.16    0.75
  -4  14  -5    0.15    0.35
   4 -14   5    0.07    0.27
  -3  14  -5   -0.68    0.51
  -3  14  -5   -0.21    0.26
   3 -14   5    0.14    0.43
  -2  14  -5   24.61    1.97
  -2  14  -5   27.21    1.94
   2 -14   5   26.40    1.48
  -1  14  -5   -0.12    0.66
  -1  14  -5    0.46    0.35
   1 -14   5    0.23    0.31
   0  14  -5    0.68    0.37
   0 -14   5    0.17    0.30
   1  14  -5    0.25    0.39
  -1 -14   5   -0.01    0.31
   2  14  -5    6.14    0.83
   3  14  -5    0.76    0.62
   4  14  -5    0.17    0.29
   5  14  -5    0.55    0.37
   6  14  -5   42.20    3.49
   7  14  -5    0.09    0.26
 -10  15  -5    0.92    0.58
  -9  15  -5   -0.29    0.54
  -8  15  -5    0.17    0.53
  -7  15  -5    2.42    0.70
   7 -15   5    3.25    0.73
  -6  15  -5   -0.22    0.32
   6 -15   5   -0.18    0.46
  -5  15  -5    2.60    0.65
  -5  15  -5    2.23    0.74
  -4  15  -5    0.07    0.55
  -4  15  -5    0.21    0.38
   4 -15   5   -0.33    0.37
  -3  15  -5    0.95    0.40
  -3  15  -5    0.91    0.55
   3 -15   5    1.71    0.42
  -2  15  -5   -0.08    0.39
  -1  15  -5    0.93    0.57
   0  15  -5    0.12    0.44
   1  15  -5    0.96    0.44
   2  15  -5    0.48    0.42
   3  15  -5   -0.03    0.25
   4  15  -5   -0.53    0.47
   5  15  -5    2.15    0.55
   6  15  -5   -0.43    0.46
  -9  16  -5   -0.57    0.63
  -8  16  -5   12.80    1.35
  -6  16  -5   13.46    1.38
  -5  16  -5    0.41    0.55
  -4  16  -5    9.03    0.58
  -3  16  -5   -0.16    0.24
  -3  16  -5    0.73    0.67
  -2  16  -5    8.38    0.68
  -2  16  -5   11.21    1.18
  -1  16  -5   -0.13    0.46
   0  16  -5   23.40    2.40
   1  16  -5    0.47    0.42
   2  16  -5   32.68    3.08
   3  16  -5   -0.48    0.52
   4  16  -5   30.90    3.42
   5  16  -5   -0.46    0.44
   6  16  -5   14.59    1.60
  -8  17  -5   -0.87    0.51
  -7  17  -5    1.37    0.54
  -6  17  -5   -0.72    0.47
  -5  17  -5    6.11    0.95
  -4  17  -5    1.04    0.44
  -3  17  -5    0.32    0.43
  -1  17  -5    5.96    0.95
   1  17  -5    3.02    0.80
   2  17  -5    0.24    0.65
   3  17  -5    5.31    0.76
   4  17  -5    1.18    0.79
  -8  18  -5    2.28    0.56
  -7  18  -5    1.58    0.62
  -6  18  -5    4.30    0.71
  -5  18  -5    0.21    0.34
  -4  18  -5    4.20    0.63
  -7  19  -5    3.72    0.87
  -6  19  -5   -0.69    0.44
   3  19   6   11.77    1.74
   2  19   6   -0.43    0.71
   1  19   6    3.12    0.82
  -1  19   6    3.68    1.13
  -2  19   6    0.43    0.63
  -3  19   6    4.24    0.91
   5  18   6   -1.01    0.70
   4  18   6   -0.27    0.52
   3  18   6   -1.05    0.60
   2  18   6    0.99    0.91
   1  18   6   -0.09    0.64
   0  18   6   11.63    1.48
  -1  18   6   -0.35    0.55
  -2  18   6   13.09    1.10
  -3  18   6    0.08    0.73
  -4  18   6   -1.15    0.68
  -5  18   6   -0.57    0.48
  -6  18   6    8.17    1.04
   6  17   6   -0.66    0.41
   5  17   6    1.14    0.91
   4  17   6    0.20    0.74
   3  17   6    0.73    0.55
   2  17   6   -0.08    0.46
   1  17   6   -0.19    0.72
   0  17   6   -0.17    0.65
  -1  17   6   12.59    1.35
  -3  17   6    7.28    1.06
  -4  17   6   -0.86    0.62
  -5  17   6    7.32    0.94
  -6  17   6    0.71    0.53
  -7  17   6    4.36    0.66
   7  16   6    1.16    0.43
   5  16   6   -0.16    0.55
   4  16   6    3.21    0.87
   3  16   6    1.77    0.73
   2  16   6    1.20    0.81
   1  16   6    0.88    0.47
   0  16   6   -0.76    0.75
  -1  16   6    0.47    0.58
  -2  16   6    1.86    0.54
   3 -16  -6    0.53    0.41
  -3  16   6    1.21    0.74
   4 -16  -6    0.81    0.37
   5 -16  -6    0.07    0.47
  -5  16   6    0.68    0.68
  -6  16   6    1.57    0.55
  -7  16   6   -0.37    0.41
  -8  16   6    1.14    0.52
   8  15   6    0.42    0.44
   7  15   6   -0.10    0.54
   6  15   6    0.18    0.71
   5  15   6    4.45    0.84
   3  15   6    1.28    0.53
   2  15   6    0.05    0.47
  -1 -15  -6    6.33    0.67
   1  15   6    6.07    0.78
   0 -15  -6   -0.25    0.33
   1 -15  -6    0.56    0.24
  -1  15   6   -0.04    0.36
   2 -15  -6   -0.25    0.47
  -2  15   6    0.70    0.58
   3 -15  -6    3.04    0.53
  -3  15   6    2.63    0.73
   4 -15  -6   -0.35    0.39
  -4  15   6    0.15    0.40
   5 -15  -6    1.45    0.66
  -5  15   6    1.29    0.47
  -6  15   6    0.69    0.60
  -7  15   6   -0.28    0.55
  -8  15   6   -0.26    0.39
  -9  15   6    0.33    0.58
 -10  15   6    0.35    0.80
   9  14   6    0.21    0.66
   8  14   6    0.44    0.79
   7  14   6   -0.75    0.82
   6  14   6   -0.23    0.74
   5  14   6    0.13    0.81
   4  14   6   11.67    1.00
   3  14   6   -0.08    0.64
  -2 -14  -6   24.37    3.22
   2  14   6   25.99    2.22
  -1 -14  -6   -0.10    0.39
   1  14   6    0.32    0.46
   0 -14  -6   13.54    1.42
   0  14   6   15.55    1.22
   1 -14  -6    0.13    0.49
  -1  14   6    1.07    0.65
   2 -14  -6    5.76    0.97
  -2  14   6    7.59    1.13
   3 -14  -6    0.04    0.51
  -3  14   6    0.94    0.41
   4 -14  -6    4.18    0.79
  -4  14   6    3.75    0.63
   5 -14  -6   -0.46    0.35
  -5  14   6   -0.15    0.57
   6 -14  -6    3.29    0.58
  -6  14   6    2.44    0.63
  -7  14   6   -0.65    0.56
  -8  14   6   -0.38    0.50
  -9  14   6    1.09    0.66
 -10  14   6    0.97    0.55
  10  13   6   -0.20    0.64
   9  13   6    1.18    0.60
   8  13   6   -1.05    0.61
   7  13   6    1.83    0.86
   6  13   6   -0.17    0.74
   5  13   6    5.27    0.86
   4  13   6   -1.06    0.66
   3  13   6   -0.76    0.64
   2  13   6    0.08    0.52
  -1 -13  -6    1.34    0.46
   1  13   6    1.48    0.78
   0 -13  -6    0.46    0.47
   0  13   6   -0.99    0.71
   1 -13  -6   16.34    1.94
  -1  13   6   13.46    1.20
  -2  13   6    0.22    0.56
   3 -13  -6   -0.41    0.46
  -3  13   6    0.17    0.35
   4 -13  -6   -0.09    0.52
  -4  13   6    1.39    0.61
   5 -13  -6    0.58    0.58
  -5  13   6    1.02    0.67
  -6  13   6   -0.29    0.57
  -7  13   6    0.53    0.67
  -8  13   6    0.37    0.41
  -9  13   6    2.28    0.70
 -10  13   6    0.11    0.60
  10  12   6   16.52    2.84
   9  12   6    0.99    0.73
   8  12   6    0.30    0.84
   7  12   6    1.16    0.67
   6  12   6    0.11    0.53
   5  12   6   -1.18    0.71
   4  12   6    3.04    0.71
   3  12   6    1.28    0.70
   2  12   6   11.02    1.02
   2  12   6    7.92    1.48
   1  12   6    0.36    0.51
   1  12   6    0.08    0.45
   0 -12  -6    9.89    0.85
   0  12   6    9.21    0.87
   0  12   6   10.26    0.83
  -1  12   6    0.19    0.66
  -1  12   6    1.04    0.71
   2 -12  -6   12.80    1.12
  -2  12   6   11.22    1.10
  -2  12   6   10.90    0.91
   3 -12  -6   -0.31    0.44
  -3  12   6   -0.30    0.54
   4 -12  -6   16.07    1.51
  -4  12   6   16.63    1.32
  -5  12   6    0.25    0.71
   6 -12  -6    5.80    0.80
  -6  12   6    8.30    0.93
   7 -12  -6   -0.65    0.57
  -7  12   6   -0.35    0.60
  -8  12   6   28.67    2.10
  -9  12   6    0.11    0.57
 -10  12   6    0.02    0.44
  11  11   6   13.17    1.61
  10  11   6    0.50    0.46
   9  11   6   19.51    1.95
   8  11   6    0.61    0.61
   7  11   6   35.29    2.69
   6  11   6   -0.29    0.47
   6  11   6    0.38    0.51
   5  11   6    0.85    0.48
   5  11   6    0.74    0.67
   4  11   6    0.38    0.62
   4  11   6   -0.21    0.65
   3  11   6    0.70    0.50
   3  11   6   -0.47    0.32
   2  11   6   -0.49    0.69
   2  11   6   -0.94    0.74
   1  11   6   26.33    2.19
   1  11   6   29.25    1.65
   0  11   6    0.72    0.64
   1 -11  -6    1.23    0.59
  -1  11   6    0.58    0.55
  -1  11   6   -0.47    0.63
   2 -11  -6    0.63    0.39
  -2  11   6    0.28    0.38
  -2  11   6    1.16    0.44
   3 -11  -6    0.50    0.43
  -3  11   6    0.64    0.52
  -3  11   6   -0.17    0.54
   4 -11  -6   -0.27    0.54
  -4  11   6   -0.72    0.49
   5 -11  -6   39.99    3.39
  -5  11   6   41.24    2.55
   6 -11  -6   -0.40    0.64
  -6  11   6   -0.04    0.54
   7 -11  -6   27.92    1.78
  -7  11   6   30.72    1.56
  -8  11   6    1.21    0.66
  -9  11   6   20.65    1.54
 -10  11   6    0.17    0.52
  10  10   6   -0.16    0.51
   9  10   6   -1.00    0.78
   8  10   6    2.48    0.70
   7  10   6    0.19    0.57
   6  10   6    2.13    0.57
   6  10   6    2.41    0.55
   5  10   6    0.15    0.31
   5  10   6   -0.25    0.63
   5  10   6    1.04    0.56
   4  10   6    0.47    0.61
   4  10   6    0.77    0.35
   3  10   6    0.24    0.41
   3  10   6   -0.38    0.44
   3  10   6   -0.77    0.63
   2  10   6    0.19    0.39
   2  10   6    1.49    0.46
   1  10   6    0.20    0.38
   1  10   6    0.05    0.43
   0  10   6    3.54    0.56
   0  10   6    4.64    0.71
  -1  10   6   -0.73    0.64
  -1  10   6   -0.24    0.42
   2 -10  -6    3.53    0.71
  -2  10   6    4.51    0.63
  -2  10   6    4.57    0.68
   3 -10  -6    0.45    0.57
  -3  10   6    0.16    0.31
  -3  10   6   -0.72    0.54
   4 -10  -6    0.84    0.47
  -4  10   6    0.65    0.53
  -4  10   6    0.64    0.58
  -5  10   6    0.77    0.50
  -5  10   6    0.09    0.56
   6 -10  -6    0.13    0.54
  -6  10   6    0.12    0.58
   7 -10  -6   -0.69    0.62
  -7  10   6    0.31    0.52
   8 -10  -6    0.39    0.50
  -8  10   6    0.80    0.43
  -9  10   6   -0.87    0.47
 -10  10   6    1.15    0.46
  12   9   6    1.08    0.59
  11   9   6   20.29    2.23
   9   9   6   36.95    2.42
   8   9   6   -0.04    0.32
   7   9   6   71.04    3.82
   7   9   6   63.24    6.90
   7   9   6   72.19    5.61
   6   9   6    0.16    0.47
   6   9   6   -0.22    0.39
   5   9   6    0.02    0.38
   5   9   6    0.41    0.57
   4   9   6    1.03    0.50
   4   9   6   -0.15    0.36
   4   9   6    0.01    0.36
   3   9   6    0.59    0.42
   3   9   6    0.45    0.59
   2   9   6   -0.08    0.42
   2   9   6    0.02    0.61
   2   9   6   -0.12    0.40
   1   9   6   28.25    1.48
   1   9   6   29.17    1.31
   0   9   6   -0.43    0.55
   0   9   6    0.63    0.48
  -1   9   6   12.90    0.72
  -1   9   6   14.43    0.82
   2  -9  -6   -0.73    0.69
  -2   9   6   -0.80    0.52
  -2   9   6   -0.76    0.62
   3  -9  -6    4.59    0.70
  -3   9   6    5.63    0.62
  -3   9   6    4.19    0.87
  -4   9   6   -0.78    0.56
   5  -9  -6   44.26    2.18
  -5   9   6   43.80    2.02
  -5   9   6   42.32    2.03
   6  -9  -6    1.61    0.62
  -6   9   6   -0.27    0.50
   7  -9  -6   23.70    1.50
  -7   9   6   23.47    1.06
   8  -9  -6   -0.29    0.66
  -8   9   6   -0.41    0.51
  -9   9   6   40.52    3.14
  12   8   6    0.64    0.62
  11   8   6    0.34    0.63
  10   8   6   14.08    0.94
   8   8   6    2.60    0.58
   7   8   6    0.60    0.57
   7   8   6    0.36    0.54
   6   8   6   -0.41    0.53
   6   8   6    0.07    0.57
   6   8   6    0.67    0.42
   5   8   6    0.23    0.61
   5   8   6   -0.06    0.52
   5   8   6   -0.11    0.42
   4   8   6    1.95    0.48
   4   8   6    2.23    0.53
   3   8   6   -0.74    0.63
   3   8   6   -0.01    0.39
   3   8   6    0.13    0.61
   2   8   6    2.71    0.56
   2   8   6    4.78    0.68
   2   8   6    3.79    0.44
   1   8   6    0.31    0.33
   1   8   6   -0.09    0.37
   1   8   6   -0.52    0.35
   0   8   6   16.42    0.92
   0   8   6   15.65    0.96
  -1   8   6    0.10    0.54
  -1   8   6   -0.42    0.43
   2  -8  -6   30.38    1.34
  -2   8   6   28.56    1.23
  -2   8   6   30.87    1.66
   3  -8  -6    0.90    0.36
  -3   8   6    0.48    0.30
  -3   8   6   -0.04    0.28
   4  -8  -6   19.25    1.16
  -4   8   6   18.16    1.12
  -4   8   6   18.95    1.15
   5  -8  -6   -0.32    0.37
  -5   8   6    0.32    0.49
  -5   8   6    0.86    0.35
   6  -8  -6    8.13    0.65
  -6   8   6    7.73    0.53
  -6   8   6    7.25    0.67
  -7   8   6    0.10    0.43
   8  -8  -6   37.65    2.14
  -8   8   6   38.79    1.79
   9  -8  -6   -0.74    0.60
  -9   8   6   -0.26    0.40
  12   7   6    0.91    0.60
  11   7   6    1.35    0.58
  10   7   6   -0.24    0.42
   9   7   6    1.72    0.65
   9   7   6    1.30    0.54
   8   7   6    1.51    0.79
   7   7   6    2.78    0.57
   7   7   6    2.60    0.71
   6   7   6   -0.38    0.39
   6   7   6    0.18    0.44
   6   7   6    0.29    0.49
   5   7   6   16.27    1.12
   5   7   6   16.36    0.95
   5   7   6   17.46    1.26
   4   7   6    1.10    0.52
   4   7   6    0.71    0.55
   3   7   6    1.01    0.61
   3   7   6    1.94    0.67
   3   7   6    1.74    0.50
   2   7   6   -0.07    0.62
   2   7   6   -0.31    0.42
   1   7   6    7.53    0.76
   1   7   6    8.68    0.72
   1   7   6    7.57    0.73
   0   7   6   -0.39    0.35
   0   7   6    0.85    0.50
  -1   7   6   26.13    1.19
  -1   7   6   22.74    1.60
  -1   7   6   26.22    1.22
   2  -7  -6   -0.25    0.39
  -2   7   6    0.33    0.43
   3  -7  -6    1.15    0.55
  -3   7   6    0.35    0.39
  -3   7   6    0.61    0.53
   4  -7  -6   -0.74    0.63
  -4   7   6    0.00    0.46
  -4   7   6   -0.30    0.46
   5  -7  -6    0.81    0.50
  -5   7   6    1.08    0.51
   6  -7  -6   -0.53    0.59
  -6   7   6    1.03    0.64
  -6   7   6   -0.02    0.40
   7  -7  -6   10.68    0.98
  -7   7   6   11.46    0.94
  -7   7   6   10.54    0.82
   8  -7  -6    0.49    0.63
  -8   7   6   -0.17    0.45
   9  -7  -6    0.60    0.59
  -9   7   6   -0.40    0.37
  12   6   6    8.33    1.23
  11   6   6   -0.09    0.46
   9   6   6   -0.06    0.63
   9   6   6    0.34    0.47
   8   6   6    1.46    0.44
   8   6   6    0.59    0.67
   7   6   6    0.31    0.32
   7   6   6   -0.66    0.56
   7   6   6   -0.07    0.44
   6   6   6   12.12    1.07
   6   6   6   11.29    1.09
   6   6   6   13.02    0.99
   5   6   6   -0.25    0.31
   5   6   6   -0.75    0.51
   5   6   6   -0.20    0.56
   4   6   6   56.60    3.25
   4   6   6   52.99    4.56
   4   6   6   54.30    3.16
   3   6   6    0.00    0.42
   3   6   6   -0.18    0.50
   3   6   6   -0.14    0.61
   2   6   6   72.17    2.94
   2   6   6   73.02    3.24
   2   6   6   70.22    2.57
   1   6   6    0.30    0.46
   1   6   6    0.01    0.48
   1   6   6    0.36    0.46
   0   6   6   38.46    1.74
   0   6   6   35.54    1.57
   0   6   6   39.31    1.63
  -1   6   6    0.26    0.19
  -1   6   6   -0.55    0.48
  -2   6   6   23.13    1.27
  -2   6   6   21.52    2.16
  -2   6   6   22.79    1.21
  -3   6   6    0.31    0.40
  -3   6   6   -0.05    0.35
   4  -6  -6   25.62    1.29
  -4   6   6   24.07    1.46
  -4   6   6   26.51    1.35
   5  -6  -6    0.71    0.46
  -5   6   6   -0.20    0.33
  -5   6   6   -0.83    0.52
   6  -6  -6   21.84    1.31
  -6   6   6   22.05    1.46
  -6   6   6   23.48    1.52
   7  -6  -6    0.20    0.43
  -7   6   6    0.71    0.56
  -7   6   6    0.42    0.34
   8  -6  -6    7.69    0.87
  -8   6   6   10.97    1.06
   9  -6  -6    0.73    0.64
  13   5   6    0.08    0.63
  12   5   6    0.50    0.81
  11   5   6    0.66    0.61
  11   5   6   -0.03    0.86
  10   5   6   -0.02    0.41
  10   5   6    0.29    0.73
   9   5   6    2.59    0.45
   9   5   6    2.55    0.81
   8   5   6   -0.29    0.53
   8   5   6    0.19    0.54
   7   5   6    0.89    0.50
   7   5   6    1.32    0.52
   7   5   6    2.31    0.65
   6   5   6    0.15    0.43
   6   5   6    0.02    0.50
   6   5   6    0.55    0.61
   5   5   6    5.11    0.73
   5   5   6    3.92    0.67
   5   5   6    4.11    0.52
   4   5   6    0.20    0.37
   4   5   6   -0.22    0.59
   4   5   6   -0.67    0.53
   3   5   6   16.22    1.16
   3   5   6   14.89    1.01
   3   5   6   16.11    0.90
   2   5   6   -0.57    0.53
   2   5   6   -0.32    0.55
   2   5   6    0.46    0.44
   1   5   6    1.47    0.54
   1   5   6    0.86    0.46
   1   5   6    0.06    0.46
   0   5   6   -0.36    0.38
   0   5   6   -0.34    0.35
  -1   5   6   32.87    1.36
  -1   5   6   31.69    1.88
  -1   5   6   34.79    1.36
   2  -5  -6    0.32    0.55
  -2   5   6    0.38    0.38
  -2   5   6    0.03    0.43
  -2   5   6    0.01    0.19
  -3   5   6    0.17    0.10
  -3   5   6    0.16    0.35
  -3   5   6   -0.53    0.38
   4  -5  -6   -0.97    0.59
  -4   5   6   -0.07    0.53
  -4   5   6    0.83    0.45
   5  -5  -6    5.24    0.61
  -5   5   6    4.46    0.56
  -5   5   6    3.96    0.56
   6  -5  -6    0.40    0.45
  -6   5   6   -0.06    0.31
  -6   5   6   -0.34    0.32
   7  -5  -6    1.01    0.53
  -7   5   6    0.29    0.33
  -7   5   6   -0.27    0.55
   8  -5  -6    1.34    0.64
   9  -5  -6    1.21    0.49
  10  -5  -6    0.23    0.50
  13   4   6    0.19    0.42
  12   4   6   -0.18    0.66
  11   4   6    0.09    0.54
  11   4   6   -0.90    0.73
  10   4   6    2.12    0.44
   9   4   6   -0.20    0.43
   9   4   6   -0.58    0.65
   8   4   6   30.71    1.88
   8   4   6   28.21    2.28
   7   4   6   -0.32    0.61
   7   4   6   -0.25    0.50
   7   4   6   -0.10    0.39
   6   4   6   10.29    0.97
   6   4   6    9.34    0.96
   6   4   6    9.88    0.89
   5   4   6   -0.43    0.45
   5   4   6    0.19    0.50
   5   4   6   -0.23    0.35
   4   4   6    7.84    0.70
   4   4   6    8.08    0.90
   4   4   6    8.71    0.81
   3   4   6   -0.31    0.45
   3   4   6    0.31    0.34
   3   4   6   -0.15    0.38
   2   4   6    1.97    0.39
   2   4   6    1.84    0.40
   1   4   6    0.07    0.44
   0   4   6   10.40    0.77
   0   4   6   11.13    0.62
   0   4   6   11.00    0.80
   0   4   6    9.11    1.00
   1  -4  -6   -0.13    0.53
  -1   4   6    0.14    0.36
  -1   4   6    0.21    0.43
  -1   4   6    0.80    0.47
  -1   4   6   -0.04    0.17
   2  -4  -6   50.28    3.36
  -2   4   6   49.10    3.27
  -2   4   6   49.38    1.96
  -2   4   6   49.75    2.77
   3  -4  -6   -0.35    0.62
  -3   4   6    0.07    0.28
  -3   4   6    0.54    0.40
  -3   4   6    0.10    0.04
   4  -4  -6    2.62    0.56
  -4   4   6    1.83    0.36
  -4   4   6    1.87    0.51
   5  -4  -6    0.78    0.52
  -5   4   6    1.11    0.50
   6  -4  -6    3.07    0.65
  -6   4   6    2.74    0.35
   7  -4  -6   -0.61    0.46
  -7   4   6    0.24    0.31
   8  -4  -6    4.65    0.79
  -8   4   6    3.71    0.51
  -8   4   6    4.60    0.53
   9  -4  -6    0.73    0.60
  10  -4  -6   27.45    2.14
  13   3   6    0.43    0.68
  12   3   6   -0.14    0.67
  11   3   6    5.65    0.94
  11   3   6    4.87    0.86
  10   3   6    1.02    0.48
  10   3   6   -0.74    0.66
   9   3   6   22.04    1.54
   9   3   6   21.01    2.05
   8   3   6   -0.47    0.63
   8   3   6   -0.34    0.38
   7   3   6  108.88    9.06
   7   3   6  103.24    5.87
   7   3   6  103.93    5.07
   6   3   6    0.19    0.61
   6   3   6    0.39    0.29
   5   3   6    0.92    0.30
   5   3   6    0.89    0.33
   5   3   6    0.22    0.57
   4   3   6    0.63    0.53
   4   3   6    0.00    0.37
   4   3   6    0.37    0.32
   3   3   6   18.06    1.08
   3   3   6   20.27    0.91
   3   3   6   16.96    0.83
   2   3   6    0.01    0.30
   2   3   6   -0.07    0.42
   2   3   6    0.68    0.56
   1   3   6   48.97    2.13
   1   3   6   48.38    2.18
   1   3   6   48.02    1.84
   0   3   6   -0.14    0.32
   0   3   6   -0.37    0.42
   0   3   6    0.44    0.51
   0   3   6   -0.08    0.19
   1  -3  -6   47.07    3.37
  -1   3   6   46.13    2.32
  -1   3   6   42.78    3.28
  -1   3   6   46.64    1.31
  -1   3   6   45.91    2.10
   2  -3  -6    1.24    0.50
  -2   3   6    0.11    0.40
  -2   3   6    0.32    0.29
   3  -3  -6   10.73    1.18
  -3   3   6   12.46    0.83
  -3   3   6   11.81    0.69
   4  -3  -6    0.12    0.39
  -4   3   6   -0.45    0.41
  -4   3   6    0.05    0.34
   5  -3  -6   10.79    0.87
  -5   3   6   13.65    0.91
  -5   3   6   11.52    0.55
   6  -3  -6    0.02    0.44
  -6   3   6   -0.52    0.53
  -6   3   6   -0.31    0.26
   7  -3  -6    3.86    0.64
  -7   3   6    4.81    0.64
  -7   3   6    5.21    0.42
   8  -3  -6    0.81    0.44
  -8   3   6   -0.03    0.46
   9  -3  -6   46.65    2.88
  10  -3  -6    0.29    0.62
  13   2   6    1.17    0.76
  12   2   6   16.61    1.79
  11   2   6    0.95    0.67
  10   2   6   14.84    1.11
  10   2   6   14.76    2.05
   9   2   6   -0.17    0.42
   9   2   6   -0.06    0.59
  -8  -2  -6    1.04    0.80
   8   2   6    0.89    0.43
  -7  -2  -6    0.30    0.79
   7   2   6    0.44    0.39
  -6  -2  -6    3.42    0.60
   6   2   6    2.64    0.32
   6   2   6    2.24    0.50
   6   2   6    2.26    0.57
   5   2   6    0.43    0.27
   5   2   6   -0.55    0.38
   5   2   6   -0.51    0.51
  -4  -2  -6   20.88    0.85
   4   2   6   20.66    1.28
   4   2   6   21.00    1.21
   4   2   6   21.47    1.10
  -3  -2  -6    0.08    0.69
   3   2   6   -0.26    0.23
   3   2   6    0.31    0.52
   3   2   6   -0.06    0.46
  -2  -2  -6   12.72    0.90
   2   2   6   11.54    0.89
   2   2   6   11.80    0.74
   2   2   6   12.51    0.59
  -1  -2  -6    0.18    0.52
   1   2   6    0.19    0.34
   1   2   6    0.26    0.28
   1   2   6   -0.17    0.43
   0   2   6   54.61    1.91
   0   2   6   49.56    3.10
   0   2   6   56.71    2.30
   0   2   6   55.74    2.23
   1  -2  -6   -0.68    0.43
  -1   2   6   -0.37    0.30
  -1   2   6    0.20    0.62
  -1   2   6    0.04    0.23
  -1   2   6   -0.50    0.32
   2  -2  -6   71.48    4.48
  -2   2   6   72.36    2.99
  -2   2   6   74.58    2.96
  -2   2   6   70.60    3.06
   3  -2  -6   -0.49    0.43
  -3   2   6    0.15    0.27
   4  -2  -6    8.78    0.80
  -4   2   6    7.57    0.66
  -4   2   6    8.60    0.52
  -5   2   6    0.34    0.41
  -5   2   6    0.17    0.31
   6  -2  -6  106.98    3.30
  -6   2   6   99.38    3.50
  -6   2   6   99.76    6.60
   7  -2  -6   -0.31    0.58
  -7   2   6   -0.18    0.26
  -7   2   6    0.45    0.37
   8  -2  -6   15.85    1.15
  -8   2   6   16.65    1.09
   9  -2  -6    0.11    0.51
  10  -2  -6    7.25    0.78
  13   1   6   17.20    1.95
  12   1   6   -0.22    0.71
  11   1   6   62.42    3.90
 -10  -1  -6   -0.64    0.77
  10   1   6   -0.62    0.53
  10   1   6   -0.24    0.63
  -9  -1  -6    0.91    0.70
   9   1   6    0.41    0.38
   8   1   6   -0.24    0.67
   8   1   6   -1.03    0.57
  -7  -1  -6    1.84    0.54
   7   1   6    2.64    0.62
   7   1   6    2.66    0.53
  -6  -1  -6    0.39    0.62
   6   1   6    0.47    0.59
   6   1   6    0.58    0.57
  -5  -1  -6   -0.36    0.72
   5   1   6    0.27    0.14
   5   1   6   -0.57    0.52
   5   1   6   -0.07    0.21
   5   1   6    0.62    0.55
  -4  -1  -6    0.97    0.71
   4   1   6   -0.20    0.17
   4   1   6   -0.35    0.43
   4   1   6   -0.06    0.39
  -3  -1  -6  171.12    7.65
   3   1   6  171.78    5.51
   3   1   6  167.51    4.54
   3   1   6  165.46    5.80
  -2  -1  -6   -0.20    0.57
   2   1   6    0.25    0.25
  -1  -1  -6    2.47    0.44
   1   1   6    1.29    0.45
   1   1   6    2.24    0.31
   1   1   6    1.83    0.34
   0  -1  -6    0.16    0.37
   0   1   6   -0.56    0.59
   0   1   6    0.05    0.26
   0   1   6    0.18    0.24
   1  -1  -6   35.79    1.36
   1  -1  -6   38.85    1.82
  -1   1   6   38.03    1.52
  -1   1   6   35.48    1.74
  -1   1   6   39.50    1.75
  -1   1   6   36.57    2.52
   2  -1  -6    0.05    0.45
  -2   1   6   -0.07    0.25
  -2   1   6   -0.09    0.35
  -2   1   6    0.61    0.36
   3  -1  -6   15.92    1.29
  -3   1   6   16.23    0.90
  -3   1   6   14.97    0.75
   4  -1  -6   -0.05    0.45
  -4   1   6    0.72    0.42
  -4   1   6    0.14    0.21
   5  -1  -6  156.82    4.63
  -5   1   6  156.51    4.25
  -5   1   6  147.79    5.81
  -6   1   6    0.34    0.19
   7  -1  -6   92.54    3.65
  -7   1   6   87.90    4.67
   8  -1  -6    0.73    0.51
  -8   1   6   -0.23    0.37
   9  -1  -6    1.37    0.56
  10  -1  -6   -0.51    0.50
  11  -1  -6    5.88    0.81
  13   0   6    1.00    0.69
  12   0   6   58.56    3.65
  11   0   6   -0.48    0.65
 -10   0  -6   -0.29    0.75
  10   0   6    0.25    0.49
  -9   0  -6   -1.51    0.84
   9   0   6    0.34    0.69
   9   0   6   -0.06    0.31
  -8   0  -6    9.08    0.80
   8   0   6    9.20    0.83
   8   0   6    9.46    1.15
  -7   0  -6   -1.08    0.69
   7   0   6    0.94    0.51
   7   0   6    0.43    0.53
  -6   0  -6    0.79    0.79
   6   0   6    0.28    0.45
   6   0   6    0.58    0.42
  -5   0  -6   -0.57    0.75
   5   0   6   -0.11    0.09
   5   0   6   -0.95    0.69
   5   0   6   -0.03    0.10
   5   0   6   -0.03    0.30
  -4   0  -6  494.46   27.21
   4   0   6  483.68   22.20
   4   0   6  473.75   13.17
   4   0   6  485.53   16.79
  -3   0  -6    0.25    0.62
   3   0   6   -0.29    0.47
  -2   0  -6  855.31   36.62
   2   0   6  818.90   27.75
   2   0   6  818.90   23.22
  -1   0  -6   -0.20    0.51
   1   0   6    0.30    0.46
   1   0   6    0.21    0.30
   1   0   6   -0.37    0.24
   0   0  -6  165.32    3.54
   0   0  -6  166.36    4.40
   0   0   6  163.53    9.05
   0   0   6  166.13    5.87
   0   0   6  163.94    6.89
   0   0   6  153.53    9.39
   1   0  -6   -0.24    0.30
   1   0  -6    0.57    0.28
  -1   0   6   -0.23    0.58
  -1   0   6    0.05    0.27
  -1   0   6    0.02    0.20
  -1   0   6    0.08    0.21
   2   0  -6   34.37    1.94
   2   0  -6   33.41    2.21
  -2   0   6   34.08    1.42
  -2   0   6   36.52    1.34
  -2   0   6   37.03    1.38
   3   0  -6    0.69    0.41
  -3   0   6    0.34    0.19
  -3   0   6    0.03    0.39
   4   0  -6   31.72    1.60
   4   0  -6   29.98    1.93
  -4   0   6   31.21    1.88
  -4   0   6   30.40    1.18
   5   0  -6   -0.25    0.35
  -5   0   6   -0.62    0.44
  -5   0   6    0.07    0.14
   6   0  -6  180.63    5.68
  -6   0   6  175.25    6.55
   7   0  -6   -0.14    0.48
  -7   0   6    0.70    0.44
   8   0  -6    2.08    0.37
   9   0  -6   -0.52    0.48
  10   0  -6    0.62    0.55
  13  -1   6   14.13    1.60
 -12   1  -6    0.66    0.59
  12  -1   6   -0.13    0.68
 -11   1  -6   56.03    3.77
  11  -1   6   62.16    3.99
 -10   1  -6   -1.23    0.93
  -9   1  -6   -0.43    0.72
  -9   1  -6   -0.36    0.57
   9  -1   6   -0.26    0.58
  -8   1  -6   -0.74    0.85
  -8   1  -6   -0.85    0.49
   8  -1   6    0.66    0.52
   8  -1   6    0.53    0.69
[truncated: 89,680 more chars]
