# Supplementary material for: Crystal structure of the bora­benzene–2,6-lutidine adduct
Source: Acta Crystallogr E Crystallogr Commun. 2015 Nov 14;71(Pt 12):o944. doi: 10.1107/S2056989015020599 (PMC4719914; doi:10.1107/S2056989015020599)
Supplement: Supplementary file 2 [file e-71-0o944-Isup2.hkl]

#
# h,k,l, Fc-squared, Fo-squared, sigma(Fo-squared), status flag
#
data_I
_shelx_title ' lak1 in C2/c (SIR2011, yellow needle)'
_shelx_refln_list_code          4
_shelx_F_calc_maximum       63.91
_exptl_crystal_F_000       392.00
_reflns_d_resolution_high  0.7108

loop_
 _space_group_symop_operation_xyz
 'x, y, z'
 '-x, y, -z+1/2'
 'x+1/2, y+1/2, z'
 '-x+1/2, y+1/2, -z+1/2'
 '-x, -y, -z'
 'x, -y, z-1/2'
 '-x+1/2, -y+1/2, -z'
 'x+1/2, -y+1/2, z-1/2'

_cell_length_a    10.0079
_cell_length_b    14.4474
_cell_length_c     7.1360
_cell_angle_alpha  90.000
_cell_angle_beta   90.159
_cell_angle_gamma  90.000

_shelx_F_squared_multiplier     1.000

loop_
 _refln_index_h
 _refln_index_k
 _refln_index_l
 _refln_F_squared_calc
 _refln_F_squared_meas
 _refln_F_squared_sigma
 _refln_observed_status
   4   0   0       1357.14       1469.91        21.57 o
   6   0   0        225.07        232.24         3.42 o
   8   0   0        729.60        735.27        14.64 o
  10   0   0        215.87        200.73         5.40 o
  12   0   0          5.60          7.63         1.82 o
  14   0   0         28.43         20.86         2.52 o
   3   1   0       1537.22       1525.28        16.82 o
   5   1   0        102.73        122.77         1.42 o
   7   1   0        263.81        259.78         3.06 o
   9   1   0       1513.31       1544.62        24.25 o
  11   1   0         14.47         14.04         1.30 o
  13   1   0         14.20         14.61         1.21 o
   2   2   0         28.47         28.89         0.53 o
   4   2   0        906.29       1005.07        10.08 o
   6   2   0         35.32         24.18         0.63 o
   8   2   0        721.60        710.54         8.88 o
  10   2   0        297.87        296.74         5.26 o
  12   2   0         24.58         26.40         1.53 o
  14   2   0         90.84         93.27         4.64 o
   1   3   0       2287.59       2247.35        45.31 o
   3   3   0        157.19        164.00         2.15 o
   5   3   0       2218.70       2459.40        23.65 o
   7   3   0        122.30        140.06         2.03 o
   9   3   0        175.88        181.79         3.20 o
  11   3   0         18.29         18.57         1.06 o
  13   3   0        176.03        188.39         5.78 o
   0   4   0       2480.99       2207.10        55.90 o
   2   4   0        160.18        176.41         2.58 o
   4   4   0       2761.74       2973.39        30.14 o
   6   4   0          1.23          4.07         0.38 o
   8   4   0         21.26         18.60         0.84 o
  10   4   0         20.25         18.25         1.00 o
  12   4   0         14.16         17.07         1.25 o
   1   5   0         42.67         38.04         1.09 o
   3   5   0         38.71         48.10         0.83 o
   5   5   0        117.52        115.53         1.61 o
   7   5   0         24.50         24.59         0.83 o
   9   5   0         36.17         23.97         1.24 o
  11   5   0          9.98          7.24         1.11 o
  13   5   0         35.04         40.19         2.16 o
   2   6   0       1917.49       2010.77        29.58 o
   4   6   0        166.10        182.59         2.64 o
   6   6   0        108.37        133.01         1.85 o
   8   6   0        114.00         95.86         2.04 o
  10   6   0        123.06        108.56         2.35 o
  12   6   0         42.95         42.55         1.77 o
   1   7   0          8.55          8.61         0.60 o
   3   7   0          0.14          0.53         0.45 o
   5   7   0        107.48         99.09         1.89 o
   7   7   0        113.36        111.99         1.93 o
   9   7   0          4.76         -0.58         1.06 o
  11   7   0         45.28         45.39         1.76 o
  13   7   0         58.40         66.80         3.59 o
   0   8   0        690.16        720.41        18.31 o
   2   8   0          4.48          5.33         0.68 o
   4   8   0        470.63        485.23         5.20 o
   6   8   0        150.87        138.52         2.51 o
   8   8   0         62.56         64.11         1.69 o
  10   8   0        190.62        199.79         5.91 o
  12   8   0          0.31          1.10         0.97 o
   1   9   0        313.37        341.97         5.50 o
   3   9   0         13.24          4.80         0.66 o
   5   9   0        623.56        622.21         6.89 o
   7   9   0        316.56        334.52         4.85 o
   9   9   0        416.86        424.69         8.12 o
  11   9   0         44.77         46.15         2.14 o
   0  10   0          0.05          1.25         0.39 o
   2  10   0         53.20         42.73         1.08 o
   4  10   0         47.14         40.75         1.97 o
   6  10   0         26.91         29.14         1.03 o
   8  10   0          0.11         -1.06         1.06 o
  10  10   0          2.48          1.76         0.93 o
  12  10   0          0.78         -0.11         4.26 o
   1  11   0         35.94         28.40         1.27 o
   3  11   0          4.18          1.98         0.79 o
   5  11   0        295.64        302.97         5.52 o
   7  11   0        176.17        179.39         4.03 o
   9  11   0        452.54        461.13        11.93 o
  11  11   0         45.29         32.41         1.86 o
   0  12   0        329.50        283.16         9.88 o
   2  12   0          0.61          1.98         0.82 o
   4  12   0        114.31        106.84         2.30 o
   6  12   0        175.94        183.12         3.58 o
   8  12   0         92.57         94.59         2.48 o
  10  12   0        133.06        147.40         4.87 o
   1  13   0          0.70          2.68         0.77 o
   3  13   0          1.87          0.87         0.85 o
   5  13   0         40.08         37.89         1.55 o
   7  13   0         24.04         21.14         1.17 o
   9  13   0          3.44          1.79         0.91 o
   0  14   0        356.39        277.24         9.71 o
   2  14   0        164.14        140.44         3.23 o
   4  14   0         19.30         15.33         1.28 o
   6  14   0          1.11          1.96         0.87 o
   8  14   0          4.14          9.76         1.95 o
  10  14   0          5.40         10.12         1.34 o
   1  15   0          1.33          0.32         1.59 o
   3  15   0         28.24         21.71         1.46 o
   5  15   0          0.02         -0.09         0.76 o
   7  15   0          9.22          8.91         1.68 o
   9  15   0         22.02         23.94         2.16 o
   0  16   0         63.72         53.85         2.72 o
   2  16   0         13.95         15.37         1.28 o
   4  16   0         77.57         88.92         6.37 o
   6  16   0          1.56          3.72         0.99 o
   8  16   0         12.52         11.64         1.35 o
   1  17   0          0.08          2.13         1.24 o
   3  17   0         26.34         30.69         2.06 o
   5  17   0        166.39        186.06         7.59 o
   7  17   0         33.34         31.96         2.62 o
   0  18   0          0.01         -0.07         1.86 o
   2  18   0         18.79         23.29         1.74 o
   4  18   0         64.48         79.15         3.51 o
   6  18   0          2.01          2.58         3.00 o
   1  19   0         14.51         11.74         1.76 o
   3  19   0         46.82         63.12         2.79 o
   5  19   0         21.27         28.67         2.04 o
   2  20   0        186.62        215.92         9.44 o
 -13   1   1          0.01         -0.93         0.93 o
 -11   1   1         83.57         75.91         2.59 o
  -9   1   1          4.63          4.58         0.84 o
  -7   1   1        106.42        124.77         1.63 o
  -5   1   1        891.34        969.77         9.00 o
   3   1   1        963.52        958.86        11.59 o
   5   1   1         87.93         74.27         1.03 o
   7   1   1        252.87        270.58         3.47 o
   9   1   1        150.13        149.10         3.05 o
  11   1   1         57.68         55.83         1.79 o
  13   1   1        223.26        235.09         7.39 o
 -12   2   1        117.99        117.38         3.51 o
 -10   2   1         13.44         13.96         0.98 o
  -8   2   1        534.59        527.27         6.65 o
  -6   2   1        756.34        747.97         7.16 o
  -4   2   1        385.41        411.57         3.83 o
   0   2   1        236.64        205.96         3.71 o
   2   2   1        183.78        171.15         2.23 o
   4   2   1        720.62        730.09         7.71 o
   6   2   1        103.62        122.68         1.63 o
   8   2   1        157.94        162.84         2.35 o
  10   2   1         84.01         81.94         2.01 o
  12   2   1         80.84         79.28         3.27 o
 -13   3   1          0.10          0.66         0.84 o
 -11   3   1          5.22          5.10         0.76 o
  -9   3   1        123.75        113.91         2.12 o
  -7   3   1         61.39         67.95         1.19 o
  -5   3   1         92.18         98.95         1.20 o
  -3   3   1          5.15          0.05         0.39 o
  -1   3   1         92.24         97.14         1.58 o
   1   3   1       1703.73       1601.36        31.96 o
   3   3   1         46.22         51.80         0.87 o
   5   3   1         39.64         30.10         0.72 o
   7   3   1         41.19         35.59         0.88 o
   9   3   1        137.60        138.80         2.42 o
  11   3   1         18.37         18.64         1.40 o
  13   3   1          1.15          2.07         1.02 o
 -12   4   1        156.01        166.83         4.31 o
 -10   4   1        139.83        126.73         2.87 o
  -8   4   1        107.42        123.55         2.16 o
  -6   4   1         93.85         82.80         1.10 o
  -4   4   1        785.33        884.43         9.05 o
  -2   4   1         34.29         31.09         0.70 o
   0   4   1        319.98        299.76         3.86 o
   2   4   1        591.77        594.16         8.61 o
   4   4   1       1156.32       1310.59        13.49 o
   6   4   1       1068.91       1110.39        14.05 o
   8   4   1        154.51        158.43         2.64 o
  10   4   1         15.83         15.20         1.02 o
  12   4   1         11.79         11.44         1.44 o
 -13   5   1          5.26          9.17         1.41 o
 -11   5   1         18.21         18.45         1.10 o
  -9   5   1          1.56          0.17         0.91 o
  -7   5   1          0.49          1.65         0.49 o
  -5   5   1          7.11         11.22         0.49 o
  -3   5   1         19.39         29.39         0.52 o
  -1   5   1        247.35        269.45         4.12 o
   1   5   1        542.28        540.78         9.56 o
   3   5   1        185.37        187.62         2.32 o
   5   5   1        202.87        216.35         2.67 o
   7   5   1        114.73        116.43         2.04 o
   9   5   1          3.78          4.15         0.97 o
  11   5   1         38.71         41.52         2.44 o
  13   5   1          8.68          7.36         1.42 o
 -12   6   1         46.31         52.62         2.15 o
 -10   6   1          4.96          9.59         0.90 o
  -8   6   1        288.07        248.75         4.19 o
  -6   6   1         69.07         75.48         1.77 o
  -4   6   1        350.90        385.13         4.61 o
  -2   6   1        227.01        207.78         3.01 o
   0   6   1       1639.42       1667.85        26.48 o
   2   6   1          7.12          6.54         1.23 o
   4   6   1        116.01        116.05         1.56 o
   6   6   1         22.75         29.80         0.91 o
   8   6   1         48.86         44.81         1.30 o
  10   6   1        109.79        107.26         3.01 o
  12   6   1          0.33          1.23         1.45 o
 -13   7   1          0.53         -1.56         1.56 o
 -11   7   1         21.49         20.21         1.57 o
  -9   7   1         98.13         72.02         2.00 o
  -7   7   1        145.67        130.12         2.23 o
  -5   7   1        154.06        175.86         2.42 o
  -3   7   1        781.84        900.66        10.48 o
  -1   7   1       1516.64       1665.30        30.97 o
   1   7   1       2136.48       2409.37        41.73 o
   3   7   1        120.50         91.25         1.88 o
   5   7   1         12.13          5.77         0.63 o
   7   7   1         58.40         55.44         1.64 o
   9   7   1        269.52        237.33         5.03 o
  11   7   1         24.29         18.78         1.37 o
  13   7   1         56.13         54.63         2.85 o
 -12   8   1          0.39          1.50         1.46 o
 -10   8   1        130.32        123.58         3.46 o
  -8   8   1        237.65        190.71         3.45 o
  -6   8   1          3.66          3.60         0.54 o
  -4   8   1       1147.87       1146.26        13.84 o
  -2   8   1        292.12        318.57         7.17 o
   0   8   1        191.57        222.82         3.26 o
   2   8   1        256.24        256.93         4.10 o
   4   8   1          3.09          3.99         0.58 o
   6   8   1          0.12          1.85         0.68 o
   8   8   1        190.08        179.46         3.91 o
  10   8   1         96.34         76.53         2.18 o
  12   8   1         18.73         23.90         1.60 o
 -11   9   1          8.63          5.32         1.20 o
  -9   9   1        166.02        145.24         3.73 o
  -7   9   1         73.88         56.99         1.49 o
  -5   9   1        492.57        465.34         6.02 o
  -3   9   1       1179.42       1150.79        12.61 o
  -1   9   1         28.68         29.30         0.89 o
   1   9   1        144.11        157.65         2.56 o
   3   9   1         25.79         20.99         0.67 o
   5   9   1        576.58        565.32         6.78 o
   7   9   1         82.03         73.14         1.69 o
   9   9   1         65.23         52.39         1.89 o
  11   9   1         29.69         22.98         1.61 o
 -12  10   1        966.67       1095.35        63.86 o
 -10  10   1        160.93        170.19         4.37 o
  -8  10   1        192.81        212.46         4.71 o
  -6  10   1         36.94         36.35         2.25 o
  -4  10   1       1346.07       1308.15        13.24 o
  -2  10   1         14.58         14.55         1.06 o
   0  10   1         26.26         22.40         0.68 o
   2  10   1        109.68         98.13         1.61 o
   4  10   1       3689.97       3707.12        47.27 o
   6  10   1       2680.93       2647.66        59.14 o
   8  10   1        280.71        289.47         5.91 o
  10  10   1         16.33         15.27         1.25 o
  12  10   1         13.00         13.69         2.89 o
 -11  11   1          1.20          0.04         2.19 o
  -9  11   1        102.36        107.00         3.26 o
  -7  11   1          8.70          8.06         0.94 o
  -5  11   1        810.56        807.78        13.47 o
  -3  11   1       1423.90       1374.38        20.32 o
  -1  11   1         14.58          9.85         0.74 o
   1  11   1         10.87          5.14         0.43 o
   3  11   1          7.37          6.23         0.56 o
   5  11   1        598.91        596.44         9.04 o
   7  11   1         44.33         42.71         1.54 o
   9  11   1         62.82         67.19         2.08 o
  11  11   1         12.92         13.93         1.49 o
 -10  12   1         52.84         60.91         5.23 o
  -8  12   1        175.19        200.12         5.05 o
  -6  12   1         47.61         50.07         1.65 o
  -4  12   1        769.83        749.74        12.20 o
  -2  12   1        276.85        252.61         4.62 o
   0  12   1         61.07         45.73         1.07 o
   2  12   1         33.48         33.41         0.91 o
   4  12   1         95.97         91.06         1.91 o
   6  12   1         42.52         41.67         1.49 o
   8  12   1         65.98         58.23         2.05 o
  10  12   1         35.10         41.74         2.07 o
  -9  13   1         15.03         20.80         1.55 o
  -7  13   1         33.04         39.24         1.89 o
  -5  13   1          1.78          2.38         1.02 o
  -3  13   1         17.21          9.77         1.06 o
  -1  13   1        208.84        144.30         3.23 o
   1  13   1        418.34        329.17         5.19 o
   3  13   1        153.43        160.89         3.62 o
   5  13   1        260.37        253.65         5.55 o
   7  13   1        209.41        207.69         5.69 o
   9  13   1         87.45         99.48         3.78 o
 -10  14   1          0.10          0.14         2.19 o
  -8  14   1        165.76        188.69         6.20 o
  -6  14   1         31.07         26.91         1.58 o
  -4  14   1          0.84          2.33         0.85 o
  -2  14   1         36.45         36.91         1.71 o
   0  14   1        210.62        180.56         4.76 o
   2  14   1          9.69          3.56         1.30 o
   4  14   1          2.42          2.20         1.53 o
   6  14   1          0.50          1.97         0.92 o
   8  14   1         59.76         66.29         2.57 o
  10  14   1         79.97         87.84         4.42 o
  -9  15   1         14.70         15.66         1.74 o
  -7  15   1          6.25          9.31         1.62 o
  -5  15   1          3.43          0.50         0.85 o
  -3  15   1          1.18          1.92         1.11 o
  -1  15   1          2.62          3.15         1.11 o
   1  15   1         46.80         39.10         1.80 o
   3  15   1          4.29          7.88         1.67 o
   5  15   1         23.88         21.60         1.22 o
   7  15   1          4.80          4.02         0.87 o
   9  15   1         18.23         21.96         1.69 o
  -8  16   1         72.37         69.81         3.72 o
  -6  16   1        115.25        118.76         4.21 o
  -4  16   1        139.51        135.85         4.05 o
  -2  16   1        131.79        119.28         3.41 o
   0  16   1        116.87         93.80         2.75 o
   2  16   1        153.93        149.66         3.67 o
   4  16   1        188.06        221.62        10.44 o
   6  16   1        177.29        194.91         6.94 o
   8  16   1        104.10        108.73         4.81 o
  -7  17   1          3.22          4.49         1.38 o
  -5  17   1         43.99         47.80         2.91 o
  -3  17   1         29.01         39.10         1.96 o
  -1  17   1         25.56         22.41         1.44 o
   1  17   1          8.69          9.51         1.52 o
   3  17   1         38.12         40.16         2.01 o
   5  17   1          0.68          0.91         1.27 o
   7  17   1         33.05         33.54         2.44 o
  -6  18   1         63.93         67.04         4.23 o
  -4  18   1         23.32         27.75         2.58 o
  -2  18   1        130.42        155.24         5.37 o
   0  18   1          9.86         14.83         1.76 o
   2  18   1          1.73          2.28         1.40 o
   4  18   1          2.37          5.31         2.18 o
   6  18   1          0.11         -1.81         1.81 o
  -3  19   1        125.25        131.97         5.68 o
  -1  19   1        141.23        165.97         4.80 o
   1  19   1        165.96        181.23         7.30 o
   3  19   1          3.64          5.83         1.77 o
  -2  20   1          2.24          3.63         3.04 o
   0  20   1         17.64         19.00         3.35 o
   2  20   1         16.56         20.67         1.83 o
 -12   0   2          6.11          4.88         1.42 o
 -10   0   2         48.92         45.34         7.26 o
  -6   0   2       3382.77       3525.17        61.25 o
  -4   0   2       4084.43       4285.00        65.79 o
  -2   0   2       1607.46       1647.49        29.26 o
   2   0   2       3485.38       3637.52       122.29 o
   4   0   2        439.85        493.56         6.83 o
   6   0   2          0.41          2.27         0.87 o
   8   0   2        607.30        596.20        10.26 o
  10   0   2       2789.25       2943.90        52.14 o
  12   0   2        375.62        371.76        16.59 o
 -13   1   2          6.84          7.61         1.18 o
 -11   1   2          1.58          2.99         1.22 o
  -9   1   2        181.97        166.31         3.19 o
  -7   1   2        387.41        353.27         3.83 o
  -5   1   2       1149.55       1236.56        10.42 o
  -3   1   2        829.52        839.01         9.87 o
  -1   1   2          0.00         -0.18         0.18 o
   3   1   2        381.79        395.34         5.22 o
   5   1   2          1.04          1.18         0.50 o
   7   1   2         34.55         36.75         1.15 o
   9   1   2        375.73        376.71         5.47 o
  11   1   2         48.98         49.89         2.47 o
  13   1   2         60.96         59.41         2.20 o
 -12   2   2         18.10         20.50         1.31 o
 -10   2   2         26.84         22.71         1.20 o
  -8   2   2        192.40        169.03         3.03 o
  -6   2   2         16.65         22.47         0.55 o
  -4   2   2       1878.43       2073.60        20.28 o
  -2   2   2        443.94        461.23         5.06 o
   4   2   2         14.54         16.28         0.60 o
   6   2   2        138.46        135.30         2.14 o
   8   2   2          7.65          7.22         0.95 o
  10   2   2         50.18         49.22         2.53 o
  12   2   2         24.05         25.16         1.80 o
 -13   3   2        225.39        229.97         6.99 o
 -11   3   2        189.46        195.94         3.94 o
  -9   3   2         54.37         54.02         1.19 o
  -7   3   2         69.81         68.97         1.14 o
  -5   3   2        181.18        160.76         1.77 o
  -3   3   2       1640.56       1784.42        27.96 o
  -1   3   2         72.79         78.50         1.16 o
   1   3   2        843.76        849.80        11.51 o
   3   3   2        757.72        809.99        10.75 o
   5   3   2       2775.80       2970.19        42.42 o
   7   3   2        124.85        138.15         3.36 o
   9   3   2         28.76         28.56         1.68 o
  11   3   2        107.02         99.58         3.60 o
  13   3   2          2.30          5.88         1.98 o
 -12   4   2        152.10        174.17         6.23 o
 -10   4   2         11.86         10.30         1.13 o
  -8   4   2        146.48        129.09         2.07 o
  -6   4   2          1.25         -0.31         0.35 o
  -4   4   2       1240.20       1324.72        13.80 o
  -2   4   2        382.06        395.54         5.14 o
   0   4   2         64.02         55.02         1.04 o
   2   4   2         19.30         18.56         0.71 o
   4   4   2         52.19         47.35         1.02 o
   6   4   2        308.52        355.82         4.82 o
   8   4   2         30.86         27.64         1.61 o
  10   4   2         39.00         35.90         2.02 o
  12   4   2          2.77          3.53         1.14 o
 -13   5   2          0.10          1.47         1.66 o
 -11   5   2          0.38          3.46         1.25 o
  -9   5   2          2.07          5.62         0.76 o
  -7   5   2         16.64          7.19         0.66 o
  -5   5   2          7.00          2.70         0.35 o
  -3   5   2        363.82        373.99         4.93 o
  -1   5   2         56.87         65.25         1.72 o
   1   5   2        641.67        593.16         7.39 o
   3   5   2        132.93        145.24         1.96 o
   5   5   2        220.65        217.76         3.37 o
   7   5   2          2.98          2.03         0.59 o
   9   5   2         50.50         43.21         1.61 o
  11   5   2          2.68          1.90         2.73 o
  13   5   2          1.24          1.79         1.50 o
 -12   6   2         10.04          8.41         1.51 o
 -10   6   2        108.41        111.52         3.06 o
  -8   6   2        301.43        256.22         4.53 o
  -6   6   2        661.26        677.92         8.09 o
  -4   6   2        510.90        548.29         6.21 o
  -2   6   2        629.80        641.88         9.38 o
   0   6   2        477.60        515.48         7.98 o
   2   6   2        404.78        477.40         6.10 o
   4   6   2        198.21        214.37         2.97 o
   6   6   2        112.46        117.47         2.37 o
   8   6   2        170.72        171.79         4.82 o
  10   6   2        228.45        223.87         4.78 o
  12   6   2        112.04        122.07         6.50 o
 -11   7   2          0.48          0.67         1.62 o
  -9   7   2         65.18         58.70         1.74 o
  -7   7   2          4.83         10.14         0.82 o
  -5   7   2          7.30          7.23         0.49 o
  -3   7   2        411.70        396.91         4.63 o
  -1   7   2        251.59        259.40         4.42 o
   1   7   2         58.48         69.49         1.13 o
   3   7   2        209.06        201.94         2.73 o
   5   7   2        125.04        131.39         2.00 o
   7   7   2          1.98          0.94         0.85 o
   9   7   2          0.26          0.61         0.85 o
  11   7   2         18.83         18.23         1.58 o
 -12   8   2         22.04         23.59         2.68 o
 -10   8   2         88.59         91.88         2.31 o
  -8   8   2         55.35         56.96         2.72 o
  -6   8   2         24.87         31.81         0.84 o
  -4   8   2        844.52        840.13        10.53 o
  -2   8   2         51.84         60.81         1.12 o
   0   8   2        178.42        149.27         2.20 o
   2   8   2        419.75        386.95         5.47 o
   4   8   2        160.86        158.25         2.33 o
   6   8   2         46.17         37.29         1.24 o
   8   8   2         31.07         34.31         1.46 o
  10   8   2         52.05         51.40         2.20 o
  12   8   2          0.00         -0.60         1.69 o
 -11   9   2        143.76        153.18         6.92 o
  -9   9   2          1.67          0.16         0.62 o
  -7   9   2         12.09         12.55         0.80 o
  -5   9   2         99.99        103.62         2.14 o
  -3   9   2         89.02         73.73         1.15 o
  -1   9   2         20.54         11.43         0.64 o
   1   9   2        840.27        777.42         9.39 o
   3   9   2        547.50        483.79         6.35 o
   5   9   2       1350.10       1309.11        16.81 o
   7   9   2         84.10         85.64         1.80 o
   9   9   2          2.82          0.72         0.92 o
  11   9   2         58.38         58.98         2.49 o
 -10  10   2          2.70          2.45         3.32 o
  -8  10   2          1.01         -0.69         0.69 o
  -6  10   2         31.15         33.06         1.26 o
  -4  10   2         33.90         32.40         1.01 o
  -2  10   2         61.43         52.07         1.80 o
   0  10   2          0.01         -0.01         1.07 o
   2  10   2          0.39         -0.25         0.87 o
   4  10   2         12.00         10.86         0.86 o
   6  10   2         11.62         11.94         0.76 o
   8  10   2          5.24          3.69         1.06 o
  10  10   2          0.02          2.12         1.48 o
 -11  11   2        107.18        107.12         6.85 o
  -9  11   2          7.67          9.05         1.30 o
  -7  11   2          0.58          0.31         0.75 o
  -5  11   2        140.40        151.88         3.12 o
  -3  11   2         13.73         16.42         1.18 o
  -1  11   2          3.45          5.07         0.53 o
   1  11   2        857.62        830.06         9.20 o
   3  11   2        397.05        386.73         6.46 o
   5  11   2        674.43        643.33        10.72 o
   7  11   2         13.22         10.42         1.47 o
   9  11   2          0.39         -0.57         1.56 o
  11  11   2         22.12         22.59         1.80 o
 -10  12   2         35.84         42.19         3.43 o
  -8  12   2         67.00         69.29         2.30 o
  -6  12   2          6.56          5.64         0.89 o
  -4  12   2        266.28        255.56         4.69 o
  -2  12   2          1.86          0.09         0.57 o
   0  12   2         50.39         49.98         1.26 o
   2  12   2        230.85        232.49         3.70 o
   4  12   2        318.51        321.29         5.66 o
   6  12   2          3.52          5.33         1.31 o
   8  12   2         38.88         34.22         1.81 o
  10  12   2         74.02         68.20         3.53 o
  -9  13   2          7.85         11.16         1.83 o
  -7  13   2          1.69         -0.88         1.15 o
  -5  13   2          0.08         -0.51         0.84 o
  -3  13   2        111.69        104.21         2.57 o
  -1  13   2         20.27         24.37         1.43 o
   1  13   2          3.01          3.99         0.59 o
   3  13   2         25.18         26.73         1.09 o
   5  13   2         96.52        103.58         3.40 o
   7  13   2          0.93          0.21         1.57 o
   9  13   2         10.13          9.02         1.83 o
  -8  14   2         93.31         96.78         5.73 o
  -6  14   2        136.50        127.68         4.27 o
  -4  14   2         89.58         77.55         2.40 o
  -2  14   2         57.97         54.56         2.81 o
   0  14   2         56.15         43.82         1.29 o
   2  14   2         10.44          7.23         0.94 o
   4  14   2          2.42          3.99         1.24 o
   6  14   2          1.43         -0.12         1.51 o
   8  14   2         55.94         44.27         5.59 o
  -9  15   2          4.74          1.83         2.05 o
  -7  15   2          0.27          1.60         1.88 o
  -5  15   2         40.69         37.46         1.43 o
  -3  15   2          0.04         -0.84         0.84 o
  -1  15   2         38.53         40.77         1.58 o
   1  15   2         43.85         27.93         1.50 o
   3  15   2         17.59         17.18         1.09 o
   5  15   2          9.13          7.58         1.17 o
   7  15   2         12.97         12.69         1.92 o
   9  15   2          2.78          1.79         1.40 o
  -8  16   2         26.52         39.91         4.08 o
  -6  16   2          3.66          6.70         1.10 o
  -4  16   2         42.07         44.94         1.99 o
  -2  16   2          0.50         -0.87         1.31 o
   0  16   2          6.30          3.76         1.27 o
   2  16   2          8.05          4.37         1.16 o
   4  16   2          0.12          2.88         1.10 o
   6  16   2         19.28         13.30         1.65 o
   8  16   2         13.31         12.70         2.45 o
  -7  17   2          3.86          1.84         2.01 o
  -5  17   2          1.42          1.82         1.41 o
  -3  17   2        110.06        109.03         4.79 o
  -1  17   2          4.44          2.75         1.64 o
   1  17   2         99.97        101.53         4.99 o
   3  17   2         60.90         65.86         2.68 o
   5  17   2        272.42        303.22        11.14 o
   7  17   2         37.60         28.71         2.73 o
  -4  18   2        120.14        145.48         6.71 o
  -2  18   2         37.84         46.57         2.21 o
   0  18   2         28.96         27.64         2.36 o
   2  18   2         62.77         74.53         3.15 o
   4  18   2          0.02          0.31         1.53 o
  -3  19   2         48.06         58.41         3.82 o
  -1  19   2          4.25          5.93         1.19 o
   1  19   2        170.11        204.58         9.60 o
   3  19   2          0.16          5.02         3.65 o
 -13   1   3          1.71         -1.16         1.48 o
 -11   1   3        189.27        185.99         5.99 o
  -9   1   3        282.85        270.28         5.40 o
  -7   1   3       1736.21       1781.80        23.91 o
  -5   1   3        137.79        160.70         2.22 o
  -3   1   3        105.38        130.20         1.51 o
  -1   1   3        966.92        974.55         8.81 o
   1   1   3          4.20          4.80         0.39 o
   3   1   3         15.94         31.13         0.78 o
   5   1   3        189.33        141.69         2.30 o
   7   1   3        359.50        368.56         5.30 o
   9   1   3        512.76        520.89         7.62 o
  11   1   3        351.65        356.21         7.65 o
  13   1   3         10.09          7.74         1.57 o
 -12   2   3          0.38          1.65         0.91 o
 -10   2   3        199.04        184.32         4.31 o
  -8   2   3         38.55         40.36         1.42 o
  -6   2   3        135.78        138.89         2.21 o
  -4   2   3        208.26        206.33         2.74 o
  -2   2   3        397.28        380.44         4.27 o
   0   2   3        333.77        363.77         3.96 o
   2   2   3       2000.33       2128.78        29.41 o
   4   2   3         42.60         39.36         0.93 o
   6   2   3          6.28          5.00         0.66 o
   8   2   3        363.21        370.07         5.02 o
  10   2   3          4.33          2.28         1.18 o
  12   2   3         50.08         45.30         2.03 o
 -13   3   3          7.43         12.58         2.58 o
 -11   3   3          5.95          5.36         1.46 o
  -9   3   3         10.00          9.64         0.74 o
  -7   3   3        179.91        164.60         3.11 o
  -5   3   3         78.91         66.69         1.28 o
  -3   3   3         18.93          9.72         0.53 o
  -1   3   3         19.68         26.01         0.67 o
   1   3   3        714.81        755.49         8.55 o
   3   3   3          0.48          1.21         1.00 o
   5   3   3          6.21          6.83         0.69 o
   7   3   3         89.55         77.83         2.02 o
   9   3   3          0.39          1.06         1.08 o
  11   3   3         42.39         45.63         3.48 o
  13   3   3          0.43          2.08         1.77 o
 -12   4   3         77.08         83.89         4.33 o
 -10   4   3         30.89         28.34         1.35 o
  -8   4   3          0.55          0.97         0.74 o
  -6   4   3         14.32         12.31         0.59 o
  -4   4   3        444.63        469.23         6.19 o
  -2   4   3        818.78        940.91        12.84 o
   0   4   3       1163.96       1205.73        12.76 o
   2   4   3        524.31        584.45         8.96 o
   4   4   3        391.23        437.69         8.03 o
   6   4   3        147.24        146.45         3.24 o
   8   4   3         11.96         11.01         0.96 o
  10   4   3          1.36          1.35         1.55 o
  12   4   3          9.11          8.04         1.97 o
 -11   5   3         22.52         25.63         1.69 o
  -9   5   3         38.34         42.16         1.61 o
  -7   5   3         40.49         37.36         1.67 o
  -5   5   3         97.78        102.14         1.53 o
  -3   5   3        319.47        344.20         3.68 o
  -1   5   3        126.35        133.88         1.69 o
   1   5   3         22.20         15.83         0.62 o
   3   5   3         79.86         75.00         1.38 o
   5   5   3          0.27          2.66         0.52 o
   7   5   3          4.67          7.05         1.18 o
   9   5   3          2.50          3.15         1.12 o
  11   5   3          2.04          1.09         1.60 o
 -12   6   3         16.15         21.26         1.84 o
 -10   6   3          8.32          7.79         1.34 o
  -8   6   3         66.28         46.99         1.73 o
  -6   6   3         19.68         12.18         0.52 o
  -4   6   3          6.77          6.22         0.31 o
  -2   6   3        109.91        101.61         1.36 o
   0   6   3         24.37         27.71         0.85 o
   2   6   3        857.84        920.81        11.85 o
   4   6   3         13.36          9.70         0.75 o
   6   6   3        236.10        254.88         4.53 o
   8   6   3         10.67         10.67         1.09 o
  10   6   3        105.39        107.94         3.56 o
  12   6   3         14.24         15.55         1.92 o
 -11   7   3         49.77         46.19         2.69 o
  -9   7   3        163.74        145.51         5.34 o
  -7   7   3        962.11        894.66        11.64 o
  -5   7   3         49.16         57.05         1.34 o
  -3   7   3          7.96         13.37         0.61 o
  -1   7   3        169.97        137.20         2.16 o
   1   7   3        509.01        577.01         6.62 o
   3   7   3          9.62          8.49         0.69 o
   5   7   3         21.47         10.29         0.93 o
   7   7   3         48.70         39.48         1.62 o
   9   7   3        272.84        255.88         6.86 o
  11   7   3        258.59        232.32         7.05 o
 -12   8   3         45.47         54.19         4.99 o
 -10   8   3         31.49         34.25         2.60 o
  -8   8   3         10.30          3.51         0.71 o
  -6   8   3          0.80          0.12         0.43 o
  -4   8   3        136.51        126.68         1.98 o
  -2   8   3         11.24         11.78         0.49 o
   0   8   3        527.33        501.66         6.69 o
   2   8   3        905.15        907.99        10.38 o
   4   8   3          2.17          3.74         0.69 o
   6   8   3        235.49        233.49         4.44 o
   8   8   3         38.99         35.69         2.34 o
  10   8   3         19.31         20.43         2.15 o
  12   8   3          3.03          3.11         1.84 o
 -11   9   3        170.10        200.75         9.85 o
  -9   9   3         19.95         12.69         2.16 o
  -7   9   3          0.22          1.34         0.69 o
  -5   9   3          1.04          0.91         0.58 o
  -3   9   3        903.16        864.57        11.13 o
  -1   9   3         70.07         60.70         1.50 o
   1   9   3        417.63        439.96         5.77 o
   3   9   3        214.49        221.55         3.93 o
   5   9   3        347.18        330.61         5.73 o
   7   9   3        284.89        279.17         5.36 o
   9   9   3          2.57          3.34         2.70 o
  11   9   3          7.64          5.92         2.47 o
 -10  10   3          9.59         10.80         2.76 o
  -8  10   3        111.29        116.63         3.37 o
  -6  10   3         28.19         24.60         1.30 o
  -4  10   3        994.18        987.21        13.22 o
  -2  10   3       2899.55       2890.63        39.97 o
   0  10   3        722.69        677.83         7.42 o
   2  10   3        851.23        794.68        10.42 o
   4  10   3        458.90        458.34         9.10 o
   6  10   3       1282.96       1291.13        21.26 o
   8  10   3         22.71         21.66         2.02 o
  10  10   3         28.70         26.73         2.81 o
 -11  11   3        267.70        309.86        17.45 o
  -9  11   3          0.60         -1.70         2.14 o
  -7  11   3          3.47          4.81         1.40 o
  -5  11   3         52.41         51.35         1.83 o
  -3  11   3        980.33        979.04        19.68 o
  -1  11   3         10.99          9.96         0.49 o
   1  11   3        282.02        267.26         3.93 o
   3  11   3        153.75        145.87         2.67 o
   5  11   3        473.18        481.45         9.10 o
   7  11   3        410.53        426.10         9.30 o
   9  11   3          6.34          6.22         2.25 o
  11  11   3          0.06          2.34         2.07 o
 -10  12   3         47.34         52.64         3.24 o
  -8  12   3          8.63          8.15         2.05 o
  -6  12   3          0.75         -1.00         1.00 o
  -4  12   3        267.64        265.98         5.20 o
  -2  12   3        132.00        125.13         3.14 o
   0  12   3        181.29        162.51         2.80 o
   2  12   3        323.98        275.39         4.75 o
   4  12   3         35.00         41.54         1.86 o
   6  12   3        441.12        465.54        10.36 o
   8  12   3         89.02         99.06         3.85 o
  10  12   3         13.25         17.21         1.93 o
  -9  13   3         47.41         48.78         6.56 o
  -7  13   3        454.46        507.37        15.90 o
  -5  13   3          1.39         -1.07         1.07 o
  -3  13   3         62.52         60.33         2.19 o
  -1  13   3        249.32        244.92         4.73 o
   1  13   3         12.69          6.97         0.72 o
   3  13   3         21.37         22.89         1.30 o
   5  13   3         26.75         23.03         1.59 o
   7  13   3          0.92          0.41         1.72 o
   9  13   3        142.75        151.69         6.69 o
  -8  14   3         37.55         40.60         3.04 o
  -6  14   3         17.53         19.75         1.76 o
  -4  14   3          8.76          7.47         0.98 o
  -2  14   3          4.45          4.72         1.26 o
   0  14   3         30.45         21.73         1.02 o
   2  14   3        322.75        298.84         6.43 o
   4  14   3          3.39          2.91         0.88 o
   6  14   3         15.19         16.02         1.44 o
   8  14   3         13.77          9.05         1.47 o
  -7  15   3         21.34         29.16         2.27 o
  -5  15   3         14.88          9.72         1.75 o
  -3  15   3         11.95         13.74         0.90 o
  -1  15   3          1.54          3.81         1.33 o
   1  15   3         58.26         44.84         1.37 o
   3  15   3          0.24          1.04         0.94 o
   5  15   3          2.49          0.92         1.13 o
   7  15   3          7.41          6.10         4.07 o
  -6  16   3         76.48         65.50         4.68 o
  -4  16   3        130.62        135.87         4.87 o
  -2  16   3        170.66        194.99         6.11 o
   0  16   3        180.35        175.11         5.73 o
   2  16   3        138.61        139.01         6.69 o
   4  16   3        145.07        148.47         5.75 o
   6  16   3        103.09        102.12         4.81 o
  -5  17   3         51.57         45.10         3.63 o
  -3  17   3          3.51          1.49         1.50 o
  -1  17   3         29.02         27.39         1.94 o
   1  17   3         18.62         22.89         1.93 o
   3  17   3          6.83          6.99         1.52 o
   5  17   3         19.57         21.45         1.79 o
  -4  18   3         32.81         33.00         2.28 o
  -2  18   3          0.26         -0.29         1.12 o
   0  18   3          9.24         12.74         1.88 o
   2  18   3        119.76        129.14         4.52 o
   4  18   3          8.69         11.24         3.46 o
  -1  19   3         22.57         27.38         3.81 o
   1  19   3          2.63          1.53         2.19 o
 -12   0   4        114.67        101.13         5.64 o
 -10   0   4        482.85        482.27        19.66 o
  -8   0   4       1583.17       1613.89        49.83 o
  -6   0   4       1853.19       1886.64        32.16 o
  -4   0   4        233.39        231.37         4.49 o
  -2   0   4        204.47        211.61         2.75 o
   0   0   4         97.83         87.19         1.48 o
   4   0   4       1229.94       1179.14        22.83 o
   6   0   4        888.14        822.10        14.30 o
   8   0   4        409.27        411.91         7.07 o
  10   0   4       1130.04       1139.32        32.44 o
  12   0   4        161.98        144.79         6.25 o
 -11   1   4        100.59        100.37         6.45 o
  -9   1   4         35.81         33.47         1.17 o
  -7   1   4        821.24        810.77        11.95 o
  -5   1   4        117.25        108.23         1.49 o
  -3   1   4          2.76          2.02         0.41 o
  -1   1   4          8.72          5.77         0.28 o
   1   1   4       1973.34       2194.49        25.19 o
   3   1   4        968.83       1088.52        13.21 o
   5   1   4        292.77        309.41         3.67 o
   7   1   4        243.79        238.70         3.36 o
   9   1   4          0.03          0.14         0.82 o
  11   1   4        365.57        368.28         8.54 o
 -12   2   4        131.29        128.06         7.00 o
 -10   2   4        136.92        136.48         5.43 o
  -8   2   4         63.42         63.02         2.24 o
  -6   2   4        296.51        275.04         3.70 o
  -4   2   4         17.98         12.01         0.46 o
  -2   2   4         19.82         25.76         0.59 o
   0   2   4        305.94        371.91         3.74 o
   2   2   4       1216.21       1372.54        15.49 o
   4   2   4         35.22         22.58         1.09 o
   6   2   4        626.00        649.90         9.67 o
   8   2   4        123.84        127.39         2.45 o
  10   2   4         91.86         89.77         2.70 o
  12   2   4         97.83         92.19         3.63 o
 -11   3   4         60.79         66.35         3.38 o
  -9   3   4        103.10        100.61         3.00 o
  -7   3   4          2.42          1.67         0.57 o
  -5   3   4         36.60         42.63         1.02 o
  -3   3   4       2112.23       2388.09        31.15 o
  -1   3   4       1340.00       1391.45        15.06 o
   1   3   4         15.53         17.41         0.57 o
   3   3   4         35.79         35.20         1.17 o
   5   3   4          1.42          1.86         0.57 o
   7   3   4         65.62         63.38         2.33 o
   9   3   4         54.47         52.89         2.36 o
  11   3   4          1.57          2.73         1.58 o
 -12   4   4         52.42         55.06         4.02 o
 -10   4   4         72.24         82.86         3.04 o
  -8   4   4          1.93          2.26         1.01 o
  -6   4   4         51.83         39.34         2.34 o
  -4   4   4          0.65          2.37         0.59 o
  -2   4   4        694.59        706.96         7.94 o
   0   4   4        107.12        104.24         1.37 o
   2   4   4        110.41        125.79         2.14 o
   4   4   4         15.65          9.84         2.12 o
   6   4   4        439.62        472.64        11.38 o
   8   4   4          8.38          9.58         1.15 o
  10   4   4         36.32         36.32         2.21 o
  12   4   4          2.21         -0.32         1.30 o
 -11   5   4         21.64         24.97         2.35 o
  -9   5   4         14.88          9.96         1.40 o
  -7   5   4         42.73         27.70         1.36 o
  -5   5   4          9.95         10.83         0.95 o
  -3   5   4         63.98         65.43         1.42 o
  -1   5   4          0.67         -0.22         0.22 o
   1   5   4         22.70         25.37         0.69 o
   3   5   4         89.63        113.10         1.90 o
   5   5   4         26.30         27.00         1.56 o
   7   5   4         48.11         59.38         2.01 o
   9   5   4         17.12         16.97         2.10 o
  11   5   4          5.88          6.19         1.57 o
 -12   6   4         42.51         45.97         3.28 o
 -10   6   4        119.73        124.45         3.46 o
  -8   6   4        260.39        254.40         4.59 o
  -6   6   4        165.38        152.49         3.29 o
  -4   6   4         75.96         88.19         1.48 o
  -2   6   4         96.86        106.35         1.65 o
   0   6   4        188.35        195.16         2.52 o
   2   6   4        682.73        608.75        16.82 o
   4   6   4        228.24        198.74         3.69 o
   6   6   4        191.99        167.79         3.74 o
   8   6   4        123.70        113.44         3.78 o
  10   6   4        117.13        112.99         7.79 o
  12   6   4         52.57         50.64         3.03 o
 -11   7   4         63.30         73.29         7.70 o
  -9   7   4         35.81         35.46         2.55 o
  -7   7   4          0.31         -0.98         0.98 o
  -5   7   4         77.88         77.38         2.37 o
  -3   7   4         40.56         42.30         1.10 o
  -1   7   4          4.39          3.03         0.34 o
   1   7   4         38.81         36.44         0.78 o
   3   7   4         12.69         19.92         0.96 o
   5   7   4          2.09          0.55         1.11 o
   7   7   4         76.28         70.30         3.10 o
   9   7   4         32.79         35.20         3.04 o
  11   7   4         11.19          9.72         2.00 o
 -10   8   4         88.85         94.63         4.27 o
  -8   8   4          4.95          2.61         1.09 o
  -6   8   4          0.30          3.38         1.45 o
  -4   8   4        178.84        171.60         2.70 o
  -2   8   4         23.17         18.18         0.67 o
   0   8   4        433.66        455.38         5.85 o
   2   8   4          1.03          0.86         0.59 o
   4   8   4         14.17         25.57         1.78 o
   6   8   4        495.72        477.55         8.90 o
   8   8   4         38.42         27.51         2.10 o
  10   8   4         10.63          2.76         2.65 o
 -11   9   4          8.57         11.15         2.67 o
  -9   9   4         62.25         56.87         6.10 o
  -7   9   4         20.34         16.23         1.29 o
  -5   9   4        120.32        128.75         3.34 o
  -3   9   4       1096.17       1099.93        14.34 o
  -1   9   4        735.83        723.59         9.30 o
   1   9   4        175.13        163.92         2.88 o
   3   9   4          1.56          2.02         0.58 o
   5   9   4         14.26         10.10         0.82 o
   7   9   4          4.69          6.02         1.47 o
   9   9   4         10.14          9.60         2.35 o
  11   9   4         27.74         29.71         1.94 o
 -10  10   4          6.02          5.13         1.93 o
  -8  10   4          0.00          2.60         1.57 o
  -6  10   4          0.61          0.32         0.71 o
  -4  10   4         10.20          9.89         0.90 o
  -2  10   4         18.15         17.39         0.96 o
   0  10   4          0.94          0.35         0.51 o
   2  10   4          0.09         -0.35         0.66 o
   4  10   4          3.74          3.45         1.13 o
   6  10   4         28.61         28.59         1.60 o
   8  10   4         19.88         16.84         3.87 o
  10  10   4          3.80          1.98         1.82 o
  -9  11   4         33.58         31.67         4.24 o
  -7  11   4         44.45         47.76         3.37 o
  -5  11   4         52.73         48.80         2.13 o
  -3  11   4        598.03        601.22         8.23 o
  -1  11   4        376.12        362.12         5.49 o
   1  11   4        212.95        195.76         3.60 o
   3  11   4          9.87          5.09         0.92 o
   5  11   4         59.95         63.77         2.95 o
   7  11   4          5.27          6.95         1.86 o
   9  11   4         14.75         12.00         1.72 o
  -8  12   4          0.16         -0.61         2.36 o
  -6  12   4          0.23          1.57         1.87 o
  -4  12   4        226.99        229.30         4.80 o
  -2  12   4         24.11         25.78         1.22 o
   0  12   4        412.80        413.53         7.37 o
   2  12   4          5.98          5.90         1.01 o
   4  12   4          1.63          3.74         1.21 o
   6  12   4        270.22        273.02         7.42 o
   8  12   4         12.45         13.30         2.71 o
  -7  13   4          4.97          4.35         1.79 o
  -5  13   4         10.50          9.82         1.05 o
  -3  13   4         34.28         32.71         2.33 o
  -1  13   4          1.05          0.42         0.63 o
   1  13   4          0.09          1.35         1.02 o
   3  13   4          3.28          4.11         0.84 o
   5  13   4         10.39         10.50         1.59 o
   7  13   4         34.80         39.71         2.69 o
   9  13   4         15.57         12.57         4.18 o
  -8  14   4         64.34         73.22         4.56 o
  -6  14   4         42.53         44.61         4.09 o
  -4  14   4          0.25          0.49         1.07 o
  -2  14   4          5.50          3.60         1.42 o
   0  14   4          5.39          6.17         0.68 o
   2  14   4        109.60         96.58         2.62 o
   4  14   4        102.76        107.36         3.71 o
   6  14   4         54.18         55.15         2.48 o
   8  14   4         30.00         29.64         3.04 o
  -7  15   4          7.95          9.50         2.44 o
  -5  15   4          7.37         11.47         2.25 o
  -3  15   4          2.31          1.69         1.28 o
  -1  15   4          3.43          3.33         3.38 o
   1  15   4          2.40          0.26         0.78 o
   3  15   4          1.42          0.24         1.12 o
   5  15   4         17.39         16.13         1.87 o
   7  15   4          1.62          1.90         1.58 o
  -6  16   4         15.14         11.84         1.75 o
  -4  16   4          1.89          2.07         0.96 o
  -2  16   4         52.18         52.00         2.88 o
   0  16   4         21.45         24.62         3.09 o
   2  16   4         24.77         22.37         1.73 o
   4  16   4         17.00         15.27         1.61 o
   6  16   4         29.10         35.90         4.31 o
  -5  17   4         19.38         11.60         2.47 o
  -3  17   4        214.39        244.44        11.98 o
  -1  17   4        121.89        135.39         7.45 o
   1  17   4         42.25         29.77         3.89 o
   3  17   4         15.26         11.41         1.75 o
   5  17   4         12.12          8.83         3.15 o
  -2  18   4          2.52          7.44         1.73 o
   0  18   4         10.68          9.32         5.86 o
   2  18   4         24.77         24.48         2.57 o
 -11   1   5        168.19        184.14         6.86 o
  -9   1   5          8.69          7.98         1.46 o
  -7   1   5          3.51          4.15         0.57 o
  -5   1   5         44.37         45.04         1.06 o
  -3   1   5         76.45         80.87         1.40 o
  -1   1   5         68.38         49.96         0.71 o
   1   1   5        330.34        312.96         3.94 o
   3   1   5       1372.46       1368.75        15.30 o
   5   1   5        332.60        329.45         3.80 o
   7   1   5        244.60        234.09         3.23 o
   9   1   5          6.96          5.73         1.43 o
  11   1   5          5.56          7.63         2.26 o
 -12   2   5        125.57        128.47         9.71 o
 -10   2   5          0.34         -0.92         1.09 o
  -8   2   5          3.83          6.91         1.65 o
  -6   2   5        568.40        588.34         8.09 o
  -4   2   5          9.50         10.51         0.83 o
  -2   2   5         99.89        113.44         1.59 o
   0   2   5        118.23        124.44         1.51 o
   2   2   5          1.74          3.46         0.62 o
   4   2   5        244.91        230.58         3.01 o
   6   2   5        100.34         97.04         2.25 o
   8   2   5         25.30         19.12         1.32 o
  10   2   5         37.79         35.01         2.88 o
  12   2   5        132.15        141.21         5.78 o
 -11   3   5          0.01          3.16         2.45 o
  -9   3   5          9.16          6.54         0.94 o
  -7   3   5         69.17         66.12         1.78 o
  -5   3   5         28.94         26.06         1.26 o
  -3   3   5         33.19         32.30         1.45 o
  -1   3   5          0.51          1.38         0.36 o
   1   3   5         26.06         17.86         1.12 o
   3   3   5         90.65        101.58         1.61 o
   5   3   5         57.17         64.06         1.82 o
   7   3   5          2.21          1.66         0.69 o
   9   3   5          1.85          1.51         1.13 o
  11   3   5         96.93         91.25         3.61 o
 -10   4   5         50.97         52.79         2.38 o
  -8   4   5         68.81         67.62         2.31 o
  -6   4   5        113.85        132.38         3.23 o
  -4   4   5        374.53        389.55         6.15 o
  -2   4   5        468.45        511.83         6.06 o
   0   4   5        124.73        139.87         2.20 o
   2   4   5          1.34          4.69         0.73 o
   4   4   5          1.49          0.03         0.86 o
   6   4   5         74.18         74.71         2.37 o
   8   4   5        148.28        150.29         3.91 o
  10   4   5         51.37         55.39         5.50 o
 -11   5   5         10.94         19.08         4.61 o
  -9   5   5          6.16          6.91         1.70 o
  -7   5   5          0.17          1.65         0.82 o
  -5   5   5          7.09          7.29         0.89 o
  -3   5   5          1.78          1.06         0.58 o
  -1   5   5          2.01          3.24         0.29 o
   1   5   5         10.52          5.82         0.70 o
   3   5   5         27.04         37.48         1.67 o
   5   5   5         19.72         16.02         1.28 o
   7   5   5         75.22         77.05         2.40 o
   9   5   5          3.91          0.48         1.28 o
  11   5   5         10.12          8.75         5.41 o
 -10   6   5         26.77         30.75         2.93 o
  -8   6   5          2.51          3.04         1.38 o
  -6   6   5        235.40        227.88         4.79 o
  -4   6   5         13.13         12.91         1.00 o
  -2   6   5        190.74        209.07         3.35 o
   0   6   5          1.54          0.54         0.38 o
   2   6   5        345.40        383.28         5.46 o
   4   6   5          1.07          2.85         0.82 o
   6   6   5          2.00          4.18         1.83 o
   8   6   5          0.54          0.20         1.26 o
  10   6   5          0.50          0.44         1.60 o
 -11   7   5         36.02         29.00         4.02 o
  -9   7   5          4.00          3.95         1.02 o
  -7   7   5         82.04         70.11         1.87 o
  -5   7   5          5.24          3.17         0.92 o
  -3   7   5         42.96         40.72         1.23 o
  -1   7   5          9.29          4.33         0.50 o
   1   7   5        159.44        137.41         1.96 o
   3   7   5        902.76        870.89        13.49 o
   5   7   5         62.84         41.69         1.84 o
   7   7   5         80.66         68.80         2.44 o
   9   7   5          0.72          0.06         1.18 o
  11   7   5         59.10         61.44        13.25 o
 -10   8   5         47.82         54.24         3.38 o
  -8   8   5         57.03         50.07         2.55 o
  -6   8   5        300.88        271.08         6.08 o
  -4   8   5         36.46         35.60         1.07 o
  -2   8   5         65.24         71.40         1.85 o
   0   8   5         11.46          8.81         0.63 o
   2   8   5         68.02         82.21         2.10 o
   4   8   5          4.34          2.42         1.81 o
   6   8   5        142.97        137.74         3.70 o
   8   8   5         23.04         18.67         2.86 o
  10   8   5         91.57         96.58         6.84 o
  -9   9   5          2.08         -1.19         1.19 o
  -7   9   5        134.86        127.95         3.88 o
  -5   9   5        121.60        114.81         2.80 o
  -3   9   5         76.88         73.90         1.71 o
  -1   9   5        239.95        240.24         3.37 o
   1   9   5         45.95         52.08         1.33 o
   3   9   5          3.24          5.00         0.89 o
   5   9   5         47.97         44.87         1.51 o
   7   9   5        438.12        439.10        13.46 o
   9   9   5          5.48          5.16         1.63 o
 -10  10   5        310.53        370.00        21.70 o
  -8  10   5         21.93         22.61         2.38 o
  -6  10   5        357.44        372.56         9.18 o
  -4  10   5        654.52        673.72        13.26 o
  -2  10   5       2686.08       2796.19        58.12 o
   0  10   5         89.02         89.96         2.17 o
   2  10   5         50.98         49.09         1.83 o
   4  10   5        101.69         94.15         2.70 o
   6  10   5        316.34        341.12         6.91 o
   8  10   5        377.41        400.54        11.34 o
  10  10   5         63.35         80.40         3.81 o
  -9  11   5         12.67         15.67         2.58 o
  -7  11   5        107.88        123.52         5.12 o
  -5  11   5         89.84         84.29         3.39 o
  -3  11   5        113.04        107.57         2.72 o
  -1  11   5        337.32        348.89         5.95 o
   1  11   5          4.23          5.53         1.39 o
   3  11   5          7.88          7.53         0.83 o
   5  11   5        140.32        142.85         4.10 o
   7  11   5        594.70        626.56        15.64 o
   9  11   5          2.20          1.45         1.86 o
  -8  12   5         13.02          5.73         2.93 o
  -6  12   5        174.32        182.50         6.01 o
  -4  12   5          0.65          0.15         0.72 o
  -2  12   5        181.96        188.57         4.71 o
   0  12   5         52.68         54.95         1.57 o
   2  12   5          9.40          5.52         1.09 o
   4  12   5         11.19         15.88         1.56 o
   6  12   5        192.19        198.08         7.19 o
   8  12   5         39.66         37.56         7.16 o
  -7  13   5         14.40         18.36         4.26 o
  -5  13   5         11.49         10.74         2.76 o
  -3  13   5        228.66        225.55         7.16 o
  -1  13   5         41.71         38.01         1.56 o
   1  13   5         73.18         79.54         2.22 o
   3  13   5        458.05        486.69        12.90 o
   5  13   5          4.52          8.16         1.14 o
   7  13   5          2.10          1.71         1.34 o
  -6  14   5        177.59        189.88         8.32 o
  -4  14   5          2.22          0.08         0.99 o
  -2  14   5         22.31         21.50         2.14 o
   0  14   5          3.48          0.88         0.88 o
   2  14   5        124.97        117.06         3.62 o
   4  14   5          0.05          0.96         0.95 o
   6  14   5          7.21          9.14         1.31 o
  -5  15   5          7.87          8.30         1.51 o
  -3  15   5          0.54         -0.54         1.13 o
  -1  15   5          0.01          0.92         1.45 o
   1  15   5          4.27          2.88         1.31 o
   3  15   5          8.66          6.36         1.45 o
   5  15   5          5.71         10.59         1.81 o
  -4  16   5        121.65        129.96         5.98 o
  -2  16   5        131.74        146.46         7.07 o
   0  16   5        108.25        102.96         6.14 o
   2  16   5         54.74         44.47         5.17 o
   4  16   5         45.29         38.77         2.24 o
  -3  17   5         19.96         22.32         2.20 o
  -1  17   5         12.90         16.17         2.65 o
   1  17   5         21.26         29.83         3.52 o
   3  17   5          0.77          2.64         1.58 o
 -10   0   6          0.31          2.71         2.41 o
  -8   0   6          6.49          9.10         1.62 o
  -6   0   6        740.87        780.16        18.77 o
  -4   0   6        149.73        134.69         3.39 o
  -2   0   6        154.00        155.39         3.16 o
   0   0   6        736.62        721.04         9.66 o
   2   0   6       3455.67       3613.45        70.05 o
   4   0   6       2086.81       2103.64        38.82 o
   6   0   6          0.27          2.24         1.25 o
   8   0   6         36.49         40.26         2.25 o
  10   0   6          0.03          0.16         1.79 o
 -11   1   6         33.62         28.34         2.46 o
  -9   1   6          2.40          4.37         1.68 o
  -7   1   6        385.54        393.64         8.60 o
  -5   1   6        641.53        672.88         9.84 o
  -3   1   6         66.02         68.77         1.42 o
  -1   1   6        157.18        160.43         2.08 o
   1   1   6         11.70          8.84         0.57 o
   3   1   6        697.17        736.88         8.85 o
   5   1   6          1.55          0.30         0.48 o
   7   1   6         10.40         10.95         1.07 o
   9   1   6          1.04          0.34         1.07 o
  11   1   6        286.08        263.44         9.81 o
 -10   2   6         26.00         30.97         2.60 o
  -8   2   6         76.34         75.71         3.82 o
  -6   2   6        435.08        450.70         8.77 o
  -4   2   6         34.92         35.92         1.00 o
  -2   2   6        319.77        319.93         4.24 o
   0   2   6        235.79        240.19         3.21 o
   2   2   6         48.92         55.17         1.26 o
   4   2   6         85.88         89.40         1.78 o
   6   2   6         12.92         10.79         0.80 o
   8   2   6          8.78          5.95         1.57 o
  10   2   6         68.93         63.51         2.62 o
 -11   3   6         88.89        114.77         5.34 o
  -9   3   6        190.55        203.99         9.10 o
  -7   3   6         18.66         19.77         1.76 o
  -5   3   6         51.26         52.04         2.10 o
  -3   3   6         46.93         51.77         1.54 o
  -1   3   6        201.80        203.89         3.00 o
   1   3   6        195.28        206.79         3.25 o
   3   3   6         73.87         78.56         1.77 o
   5   3   6          4.59          2.80         0.91 o
   7   3   6        435.77        457.80         9.76 o
   9   3   6         97.01        100.43         3.53 o
  11   3   6         20.47         19.56         2.15 o
 -10   4   6        104.38        119.83         5.86 o
  -8   4   6         23.54         20.44         1.53 o
  -6   4   6         10.87         12.04         1.19 o
  -4   4   6         11.21          9.77         0.72 o
  -2   4   6        203.94        227.43         4.05 o
   0   4   6         52.80         48.29         1.16 o
   2   4   6          7.44          7.67         0.75 o
   4   4   6         35.26         36.07         1.19 o
   6   4   6         47.93         44.50         1.59 o
   8   4   6        128.17        126.73         3.16 o
  10   4   6          7.12         10.04         1.39 o
  -9   5   6          2.09          6.64         1.56 o
  -7   5   6          2.15          2.89         1.54 o
  -5   5   6         18.20         18.34         1.04 o
  -3   5   6          0.22         -0.33         0.66 o
  -1   5   6        146.10        146.14         2.44 o
   1   5   6          3.92          3.47         0.66 o
   3   5   6         60.38         70.27         1.57 o
   5   5   6         24.16         20.99         1.23 o
   7   5   6          7.25          6.49         1.09 o
   9   5   6          8.76         10.51         1.24 o
  -8   6   6         42.07         44.04         4.87 o
  -6   6   6        108.90        100.13         3.18 o
  -4   6   6        109.96        114.54         2.47 o
  -2   6   6        106.76        103.34         2.24 o
   0   6   6        179.04        156.23         3.28 o
   2   6   6        330.69        318.48         5.00 o
   4   6   6        254.63        247.48         4.50 o
   6   6   6         57.69         54.56         1.66 o
   8   6   6          4.35          3.59         1.43 o
  10   6   6         16.95         23.49         3.67 o
  -9   7   6          0.30         -0.06         2.19 o
  -7   7   6         54.33         47.67         2.10 o
  -5   7   6          1.91          4.13         1.56 o
  -3   7   6          4.33          2.71         0.81 o
  -1   7   6        109.69        110.47         2.77 o
   1   7   6         31.68         32.91         0.95 o
   3   7   6          5.80          6.81         0.81 o
   5   7   6         70.33         73.85         1.98 o
   7   7   6         10.32         10.65         1.34 o
   9   7   6         12.67          9.97         1.24 o
  -8   8   6        164.62        167.65         6.01 o
  -6   8   6         33.76         33.66         1.36 o
  -4   8   6         76.59         80.83         2.35 o
  -2   8   6        132.58        132.61         2.60 o
   0   8   6         78.89         70.37         1.75 o
   2   8   6         26.37         18.17         0.99 o
   4   8   6          9.12          7.00         0.99 o
   6   8   6          0.18          0.33         0.93 o
   8   8   6         15.55         11.04         1.42 o
  -9   9   6        168.59        177.24        13.73 o
  -7   9   6        103.89        103.00         3.79 o
  -5   9   6        196.18        194.37         4.58 o
  -3   9   6         19.66         21.51         1.38 o
  -1   9   6         53.60         56.26         2.33 o
   1   9   6        122.37        123.09         2.53 o
   3   9   6          7.69          2.42         1.00 o
   5   9   6          0.02         -0.16         1.07 o
   7   9   6        274.21        315.64         7.46 o
   9   9   6        148.53        175.50        11.68 o
  -8  10   6          0.01          2.67         1.43 o
  -6  10   6          0.39          0.55         1.73 o
  -4  10   6          3.68          3.57         1.05 o
  -2  10   6         18.32         20.79         1.61 o
   0  10   6         18.45         18.19         1.29 o
   2  10   6          1.97          3.91         1.12 o
   4  10   6          1.05          1.52         0.85 o
   6  10   6         12.20          9.00         1.41 o
   8  10   6          9.51         12.82         1.61 o
  -7  11   6        137.28        129.34         6.12 o
  -5  11   6        178.97        178.23         7.24 o
  -3  11   6          0.67          1.00         1.07 o
  -1  11   6          1.50          2.55         1.10 o
   1  11   6        112.57        121.38         3.50 o
   3  11   6          1.68          0.15         1.05 o
   5  11   6          1.30          2.81         1.04 o
   7  11   6        152.09        156.89         5.93 o
  -6  12   6         29.16         30.99         5.47 o
  -4  12   6         79.40         70.14         3.26 o
  -2  12   6         52.24         50.46         2.30 o
   0  12   6         45.84         44.40         1.60 o
   2  12   6         46.07         47.50         2.45 o
   4  12   6         14.13         14.56         1.32 o
   6  12   6          3.63          4.94         2.10 o
  -5  13   6          1.23          2.21         1.13 o
  -3  13   6          0.00          0.42         1.05 o
  -1  13   6         69.65         64.18         3.26 o
   1  13   6          5.41          3.64         1.32 o
   3  13   6          0.12         -0.25         1.31 o
   5  13   6         20.30         22.56         1.78 o
  -4  14   6         17.58         15.63         1.68 o
  -2  14   6         27.76         27.37         2.23 o
   0  14   6         66.08         65.16         3.09 o
   2  14   6        103.28        113.69         4.06 o
   4  14   6         43.55         48.52         3.10 o
  -3  15   6         11.74         12.05         1.56 o
  -1  15   6          0.24          0.93         0.93 o
   1  15   6         23.18         25.34         2.45 o
   3  15   6          7.40          3.91         1.64 o
  -2  16   6         11.02         12.67         3.98 o
   0  16   6          0.02         -1.06         1.66 o
   2  16   6          2.75          5.25         3.54 o
  -9   1   7          2.04          0.87         1.14 o
  -7   1   7          2.16          1.92         1.04 o
  -5   1   7        255.44        257.57         5.84 o
  -3   1   7        154.33        154.71         3.77 o
  -1   1   7        505.42        524.59         6.70 o
   1   1   7        126.39        122.30         2.04 o
   3   1   7        134.58        125.64         3.01 o
   5   1   7         16.40         15.22         1.11 o
   7   1   7         30.07         27.70         1.53 o
   9   1   7          7.82          2.93         1.21 o
 -10   2   7         44.56         35.47         3.46 o
  -8   2   7          3.31          2.16         2.49 o
  -6   2   7         36.18         36.47         3.31 o
  -4   2   7         12.55         12.94         1.03 o
  -2   2   7        231.75        228.09         4.47 o
   0   2   7         88.62         94.90         2.24 o
   2   2   7         43.17         36.62         1.14 o
   4   2   7        168.64        175.74         3.80 o
   6   2   7          2.95          4.28         1.21 o
   8   2   7         79.31         84.20         2.74 o
  -9   3   7          1.84          1.88         1.53 o
  -7   3   7          4.16          6.24         1.92 o
  -5   3   7         56.63         56.22         3.02 o
  -3   3   7         56.15         57.91         2.30 o
  -1   3   7          5.19          2.58         0.50 o
   1   3   7         17.06         20.06         0.92 o
   3   3   7        106.11        109.34         2.97 o
   5   3   7         11.63         15.57         1.28 o
   7   3   7          0.26          0.13         0.83 o
   9   3   7         12.70         11.22         1.39 o
  -8   4   7         82.10         69.28         4.41 o
  -6   4   7         15.08         14.15         2.57 o
  -4   4   7          4.35          4.56         1.22 o
  -2   4   7         35.51         33.96         1.50 o
   0   4   7         48.16         46.66         1.42 o
   2   4   7         39.92         34.92         1.25 o
   4   4   7         54.39         54.62         1.53 o
   6   4   7        117.76        134.74         4.26 o
   8   4   7        136.22        145.81         4.32 o
  -9   5   7          5.06          5.86         1.97 o
  -7   5   7         19.49         24.15         2.32 o
  -5   5   7          7.84          6.29         1.01 o
  -3   5   7         14.95         15.05         1.36 o
  -1   5   7         50.96         48.08         1.62 o
   1   5   7          5.43          3.96         0.73 o
   3   5   7         21.21         21.76         1.03 o
   5   5   7          0.69          0.63         0.79 o
   7   5   7          8.55          2.76         1.10 o
   9   5   7          1.16         -1.19         1.19 o
  -8   6   7          0.64          0.24         1.21 o
  -6   6   7         58.31         55.34         2.14 o
  -4   6   7         23.20         24.65         1.99 o
  -2   6   7          0.08         -0.56         0.83 o
   0   6   7         11.14         11.62         1.07 o
   2   6   7          1.61          3.03         0.80 o
   4   6   7         58.85         60.95         1.90 o
   6   6   7         14.49         12.11         1.38 o
   8   6   7         38.54         36.62         1.68 o
  -7   7   7          1.88         -0.09         1.40 o
  -5   7   7        248.64        245.73         7.15 o
  -3   7   7         25.66         24.51         1.43 o
  -1   7   7        117.55        113.48         3.47 o
   1   7   7         56.84         48.09         1.74 o
   3   7   7        248.45        243.52         4.51 o
   5   7   7          4.69          4.15         0.86 o
   7   7   7         12.03         14.68         2.68 o
  -6   8   7         73.42         64.89         2.75 o
  -4   8   7          1.60         -0.41         0.80 o
  -2   8   7        173.92        177.61         3.83 o
   0   8   7        135.59        135.57         3.19 o
   2   8   7         29.13         33.51         1.38 o
   4   8   7        153.30        170.94         3.55 o
   6   8   7         17.29         20.87         1.67 o
   8   8   7          3.06         -0.24         1.54 o
  -7   9   7         71.78         65.14         4.09 o
  -5   9   7         16.62         11.42         1.89 o
  -3   9   7         15.08         15.83         1.15 o
  -1   9   7        547.54        551.44        12.25 o
   1   9   7         11.82         11.13         1.20 o
   3   9   7         42.41         48.98         1.53 o
   5   9   7         37.20         40.48         2.28 o
   7   9   7         58.88         58.08         2.37 o
  -6  10   7          5.18          2.54         1.48 o
  -4  10   7          1.13          1.46         2.41 o
  -2  10   7        101.54        101.35         2.79 o
   0  10   7        204.48        217.26         5.36 o
   2  10   7          2.50          2.56         1.32 o
   4  10   7         71.74         86.00         2.54 o
   6  10   7        324.44        363.91         9.23 o
  -5  11   7          3.68          3.31         1.90 o
  -3  11   7         64.22         61.80         2.85 o
  -1  11   7        708.42        748.35        18.58 o
   1  11   7         55.81         50.26         3.60 o
   3  11   7         14.82         15.33         1.41 o
   5  11   7         14.63         21.28         1.85 o
  -4  12   7          0.37          2.92         2.73 o
  -2  12   7        243.37        253.28         9.29 o
   0  12   7        176.90        194.29         6.91 o
   2  12   7         13.94         10.85         2.30 o
   4  12   7        113.32        112.35         4.93 o
  -3  13   7          3.44          3.12         1.26 o
  -1  13   7          6.75          7.40         1.37 o
   1  13   7          0.80          3.16         3.87 o
   3  13   7         65.25         75.31         6.85 o
  -2  14   7         11.28          7.88         1.66 o
   0  14   7          1.23          4.88         2.63 o
   2  14   7          0.20          1.05         1.18 o
  -8   0   8         45.20         45.10         5.03 o
  -6   0   8        743.52        741.46        38.09 o
  -2   0   8        121.73        113.64         6.21 o
   0   0   8         49.07         43.93         2.61 o
   2   0   8         13.65         10.30         1.28 o
   4   0   8        434.22        419.76        11.64 o
   6   0   8          1.57          1.51         1.82 o
   8   0   8          0.22          4.90         1.74 o
  -7   1   8          0.01          1.15         1.62 o
  -5   1   8        215.13        213.30         6.21 o
  -3   1   8          3.51          3.76         0.91 o
  -1   1   8        104.14         93.65         3.14 o
   1   1   8          3.20          1.06         0.75 o
   3   1   8        415.04        415.95         9.52 o
   5   1   8        353.70        348.85         7.80 o
   7   1   8          1.57          1.63         1.25 o
  -8   2   8         19.03         20.56         3.46 o
  -6   2   8         18.68         15.67         2.24 o
  -4   2   8         10.34          9.24         1.25 o
  -2   2   8         77.30         76.39         2.61 o
   0   2   8         84.33         76.10         2.18 o
   2   2   8         87.63         88.95         2.61 o
   4   2   8        324.88        323.04         8.02 o
   6   2   8         21.01         20.79         1.37 o
   8   2   8         68.73         63.41         3.41 o
  -7   3   8         17.65         17.02         2.65 o
  -5   3   8         51.14         44.58         3.03 o
  -3   3   8         46.44         40.85         2.51 o
  -1   3   8        109.29        104.75         3.17 o
   1   3   8         75.53         78.08         2.79 o
   3   3   8         12.37         16.52         1.18 o
   5   3   8         34.18         42.16         2.20 o
   7   3   8         77.80         78.20         3.09 o
  -8   4   8         19.39         21.48         2.62 o
  -6   4   8          2.10          2.53         1.51 o
  -4   4   8         25.20         20.79         1.64 o
  -2   4   8          9.79          9.22         1.25 o
   0   4   8        215.39        222.75         5.85 o
   2   4   8          2.46          2.48         1.00 o
   4   4   8         23.48         17.14         1.34 o
   6   4   8          7.05          9.98         1.64 o
   8   4   8         34.44         25.82         2.30 o
  -7   5   8          1.18         -0.36         1.06 o
  -5   5   8         23.55         18.56         1.60 o
  -3   5   8          0.75          1.27         1.12 o
  -1   5   8          5.72          5.52         0.81 o
   1   5   8          1.85          1.55         0.81 o
   3   5   8          0.06          1.20         0.75 o
   5   5   8          6.24          5.72         2.10 o
   7   5   8          4.05         -0.34         1.26 o
  -6   6   8        105.18        110.83         7.48 o
  -4   6   8        134.61        134.53         4.77 o
  -2   6   8         89.20         74.08         3.43 o
   0   6   8         35.98         31.57         1.73 o
   2   6   8         44.13         36.02         1.88 o
   4   6   8         49.27         53.72         2.04 o
   6   6   8         27.24         29.46         1.62 o
  -5   7   8          0.36         -0.06         1.18 o
  -3   7   8         12.39         12.28         1.30 o
  -1   7   8         10.96          9.46         1.15 o
   1   7   8          6.52          6.04         0.97 o
   3   7   8         53.50         53.36         2.31 o
   5   7   8         29.80         24.70         1.35 o
  -4   8   8         40.28         31.85         3.74 o
  -2   8   8         12.32          7.40         1.31 o
   0   8   8        103.48         95.37         3.43 o
   2   8   8         56.83         68.22         2.60 o
   4   8   8         22.93         20.50         1.39 o
   6   8   8         56.85         59.62         2.63 o
  -5   9   8          9.55         11.59         1.92 o
  -3   9   8         26.44         22.32         2.32 o
  -1   9   8         33.61         39.80         2.13 o
   1   9   8         73.39         93.32         3.06 o
   3   9   8         88.92        114.17         4.11 o
   5   9   8         97.68        121.94         3.99 o
  -4  10   8          1.28         -0.95         1.73 o
  -2  10   8          9.97          7.64         1.76 o
   0  10   8         11.13         11.58         1.52 o
   2  10   8          2.56          2.71         1.63 o
   4  10   8          0.61          0.09         1.43 o
  -3  11   8         29.00         30.13         2.54 o
  -1  11   8          6.68          7.08         1.50 o
   1  11   8         35.89         32.77         2.17 o
   3  11   8        101.20        111.09         6.57 o
   0  12   8         24.68         25.43         1.84 o
  -5   1   9        160.39        157.69        13.01 o
  -3   1   9         47.28         40.11         3.50 o
  -1   1   9          6.91          6.41         1.82 o
   1   1   9         16.44         12.79         1.67 o
   3   1   9         16.45         12.56         1.02 o
   5   1   9         34.86         40.01         2.26 o
  -6   2   9         63.58         55.42         7.79 o
  -4   2   9         12.29         12.44         2.97 o
   0   2   9         38.27         36.12         2.86 o
   2   2   9          9.68         11.31         1.19 o
   4   2   9        122.85        117.25         3.57 o
   6   2   9          2.09         -0.94         1.32 o
  -5   3   9         13.20         12.90         2.32 o
  -3   3   9          7.98          7.04         1.88 o
  -1   3   9          3.00          4.37         2.32 o
   1   3   9          0.11         -0.39         1.03 o
   3   3   9          0.00         -1.24         1.24 o
   5   3   9         12.65         10.90         1.36 o
  -4   4   9          2.63          2.85         3.91 o
   0   4   9        143.49        137.32         5.87 o
   2   4   9         74.30         83.27         3.42 o
   4   4   9         11.84         19.08         1.59 o
  -5   5   9          0.93         -1.31         1.88 o
  -3   5   9          0.47         -1.22         1.44 o
  -1   5   9          2.76          1.50         2.76 o
   1   5   9         14.09          9.51         1.27 o
   3   5   9          2.53          3.90         1.38 o
   5   5   9          0.44          0.78         1.45 o
  -4   6   9         38.15         37.22         4.24 o
  -2   6   9         13.45          9.67         3.28 o
   0   6   9         13.88         13.73         4.11 o
   2   6   9          0.12          2.06         1.08 o
   4   6   9         60.40         54.99         5.16 o
  -3   7   9         55.55         53.76         4.81 o
  -1   7   9          3.21          3.48         1.25 o
   1   7   9          3.23          1.59         1.33 o
   3   7   9          1.47          0.12         0.96 o
  -2   8   9          0.11          0.22         1.53 o
   0   8   9          7.62          3.96         1.44 o
   2   8   9         24.22         22.20         1.71 o
                                                
