# Supplementary material for: Crystal structure of the bora­benzene–2,6-lutidine adduct
Source: Acta Crystallogr E Crystallogr Commun. 2015 Nov 14;71(Pt 12):o944. doi: 10.1107/S2056989015020599 (PMC4719914; doi:10.1107/S2056989015020599)
Supplement: Supplementary file 4 [file e-71-0o944-Isup4.cml]

<?xml version="1.0" ?>
<cml>
<molecule id="m1">
  <atomArray>
    <atom id="a1" elementType="C"
          x2="-4.014999866485596" y2="-0.10996609504006116" />
    <atom id="a2" elementType="C"
          x2="-5.348669207533854" y2="-0.8799830355991016" />
    <atom id="a3" elementType="C"
          x2="-5.348669207533854" y2="-2.4200169167171826" />
    <atom id="a4" elementType="C"
          x2="-4.014999866485596" y2="-3.190033857276223" />
    <atom id="a5" elementType="C"
          x2="-2.681330525437337" y2="-2.4200169167171826" />
    <atom id="a6" elementType="N" formalCharge="1"
          x2="-2.681330525437337" y2="-0.8799830355991016" />
    <atom id="a7" elementType="C"
          x2="0.38499999046325684" y2="2.2550338548920372" />
    <atom id="a8" elementType="C"
          x2="-0.9486693505850017" y2="1.4850169143329968" />
    <atom id="a9" elementType="B"
          x2="-0.9486693505850017" y2="-0.055016966785084165" />
    <atom id="a10" elementType="C"
          x2="0.38499999046325684" y2="-0.8250339073441246" />
    <atom id="a11" elementType="C"
          x2="1.7186693315115154" y2="-0.055016966785084165" />
    <atom id="a12" elementType="C"
          x2="1.7186693315115154" y2="1.4850169143329968" />
    <atom id="a13" elementType="C"
          x2="-4.014999866485596" y2="1.4300339049599389" />
    <atom id="a14" elementType="C"
          x2="-1.193804752952172" y2="-2.8185982461750645" />
  </atomArray>
  <bondArray>
    <bond atomRefs2="a1 a2" order="1" />
    <bond atomRefs2="a1 a6" order="2" />
    <bond atomRefs2="a2 a3" order="2" />
    <bond atomRefs2="a3 a4" order="1" />
    <bond atomRefs2="a4 a5" order="2" />
    <bond atomRefs2="a5 a6" order="1" />
    <bond atomRefs2="a7 a8" order="1" />
    <bond atomRefs2="a7 a12" order="2" />
    <bond atomRefs2="a8 a9" order="2" />
    <bond atomRefs2="a9 a10" order="1" />
    <bond atomRefs2="a10 a11" order="2" />
    <bond atomRefs2="a11 a12" order="1" />
    <bond atomRefs2="a6 a9" order="1" />
    <bond atomRefs2="a1 a13" order="1" />
    <bond atomRefs2="a5 a14" order="1" />
  </bondArray>
</molecule>
</cml>
